# Supplementary material for: Reconstructing the evolution history of networked complex systems
Source: Nat Commun. 2024 Apr 2;15:2849. doi: 10.1038/s41467-024-47248-x (PMC10987487; doi:10.1038/s41467-024-47248-x)
Supplement: Supplementary file 8 — Source Data [file 41467_2024_47248_MOESM8_ESM.zip]

Archive with 49 entries (43 files):
- Source Data/
- Source Data/figure5/
- Source Data/.DS_Store
- __MACOSX/Source Data/._.DS_Store
- Source Data/figure2/
- Source Data/figure3/
- Source Data/figure4/
- Source Data/figure6/
- Source Data/figure5/figure5adg_bacteria_generatedPA.xls
- Source Data/figure5/figure5adg_bacteria_restored.xls
- Source Data/figure5/figure5cfi_weaver_random.xls
- Source Data/figure5/figure5adg_bacteria_random.xls
- Source Data/figure5/figure5adg_bacteria_real.xls
- Source Data/figure5/figure5beg_WTW_random.xls
- Source Data/figure5/figure5beg_WTW_restored.xls
- Source Data/figure5/figure5cfi_weaver_generatedPA.xls
- Source Data/figure5/figure5cfi_weaver_restored.xls
- Source Data/figure5/figure5cfi_weaver_real.xls
- Source Data/figure5/figure5beg_WTW_generatedPA.xls
- Source Data/figure5/figure5beg_WTW_real.xls
- Source Data/figure2/figure2d_complex_networks_real_distribution.xls
- Source Data/figure2/figure2e_fungi_real_distribution.xls
- Source Data/figure2/figure2d_complex_networks_simulation_distribution.xls
- Source Data/figure2/figure2a_fruit_fly_different_ratio_accu.xls
- Source Data/figure2/figure2b_overall_error.xls
- Source Data/figure2/figure2c_fungi_distribution.xls
- Source Data/figure2/figure2a_fungi_different_ratio_accu.xls
- Source Data/figure2/figure2c_fruit_fly_distribution.xls
- Source Data/figure2/figure2c_complex_networks_distribution.xls
- Source Data/figure2/figure2e_fungi_simulation_distribution.xls
- Source Data/figure2/figure2a_human_different_ratio_accu.xls
- Source Data/figure2/figure2a_complex_networks_different_ratio_accu.xls
- Source Data/figure2/figure2a_WTW_different_ratio_accu.xls
- __MACOSX/Source Data/figure2/._figure2a_WTW_different_ratio_accu.xls
- Source Data/figure2/figure2c_human_distribution.xls
- Source Data/figure2/figure2c_WTW_distribution.xls
- Source Data/figure3/fungi_ratio_every300.xls
- Source Data/figure4/figure4g_fungi_real.xls
- Source Data/figure4/figure4a_fungi_real_increase.xls
- Source Data/figure4/figure4c_interfaces_restored_increase.xls
- Source Data/figure4/figure4g_fungi_restored.xls
- Source Data/figure4/figure4b_WTW_restored_increase.xls
- Source Data/figure4/figure4a_fungi_restored_increase.xls
- __MACOSX/Source Data/figure4/._figure4a_fungi_restored_increase.xls
- Source Data/figure4/figure4b_WTW_real_increase.xls
- Source Data/figure4/figure4g_fungi_generatedPA.xls
- Source Data/figure4/figure4c_interfaces_real_increase.xls
- Source Data/figure6/figure6_tsvd_all.xls
- __MACOSX/Source Data/figure6/._figure6_tsvd_all.xls
