# Supplementary material for: Reconstructing the evolution history of networked complex systems
Source: Nat Commun. 2024 Apr 2;15:2849. doi: 10.1038/s41467-024-47248-x (PMC10987487; doi:10.1038/s41467-024-47248-x)
Supplement: Supplementary file 8 — Source Data [file 41467_2024_47248_MOESM8_ESM.zip › Source Data/figure5/figure5adg_bacteria_generatedPA.xls]

## Sheet: Sheet1
n_edges	assortativity	average_clustering	average_shortest_path_length
1		0	1
2	-1	0	1.33333
3	-0.5	0	1.66667
4	-0.666667	0	1.8
5	-0.315789	0	1.72727
6	-0.153846	0	1.66667
7	-0.333333	0	1.76471
8	-0.242718	0	1.72222
9	-0.180328	0	1.68421
10	-0.25	0	1.66667
11	-0.239437	0.2	1.61905
12	-0.293413	0.155556	1.74074
13	-0.418182	0.155556	2.28205
14	-0.336683	0.177778	2.23077
15	-0.240602	0.255556	2.17949
16	-0.460722	0.239583	2.25532
17	-0.438687	0.205882	2.23077
18	-0.324324	0.184211	2.20755
19	-0.309423	0.175	2.51613
20	-0.245136	0.134921	2.5
21	-0.210084	0.0984848	2.52
22	-0.119298	0.131818	2.46667
23	-0.0487421	0.120833	2.44737
24	-0.0555556	0.166667	2.39474
25	-0.0021966	0.211111	2.36842
26	-0.0391929	0.256944	2.31579
27	-0.0555556	0.238667	2.30952
28	0.0264753	0.244571	2.29762
29	0.0749195	0.226455	2.28235
30	0.0451389	0.312875	2.18824
31	0.0315277	0.312875	2.4
32	-0.0232558	0.298129	2.38596
33	-0.0860959	0.292177	2.2807
34	-0.072234	0.286395	3.34188
35	-0.0246974	0.267302	3.33191
36	-0.0132916	0.258679	3.31646
37	-0.0528455	0.249554	3.30502
38	0.00550964	0.259003	3.30116
39	0.00375657	0.256771	2.83784
40	-0.0215589	0.247569	2.77606
41	-0.0621282	0.238913	2.80496
42	-0.0761158	0.229846	2.78014
43	-0.0585592	0.219745	2.73759
44	-0.0541407	0.218543	2.72695
45	-0.0550115	0.217484	2.69504
46	-0.0438304	0.199323	2.7549
47	-0.0648505	0.211058	2.72876
48	-0.108411	0.203816	2.72205
49	-0.0980736	0.22953	2.70997
50	-0.128489	0.22885	2.67674
51	-0.151582	0.257875	2.6284
52	-0.121973	0.243936	2.62349
53	-0.107126	0.237517	2.61677
54	-0.0962576	0.238394	2.61377
55	-0.134454	0.231854	2.63889
56	-0.117371	0.227581	2.63333
57	-0.0982108	0.24616	2.62778
58	-0.0750385	0.244963	2.62222
59	-0.0587276	0.243765	2.61667
60	-0.032491	0.231874	2.61219
61	-0.0100084	0.234161	2.60942
62	0.00742459	0.236194	2.60665
63	-0.00821575	0.243298	2.57895
64	-0.00334793	0.237505	2.60567
65	-0.0187812	0.229782	2.58763
66	-0.0613217	0.223689	2.58654
67	-0.0392799	0.213747	2.58273
68	-0.0758336	0.208705	2.60538
69	-0.0628414	0.234397	2.5852
70	-0.0446174	0.235587	2.58296
71	-0.0376871	0.300805	2.58072
72	-0.0252144	0.299235	2.57175
73	-0.0649886	0.292521	2.59244
74	-0.0597534	0.286427	2.58664
75	-0.0672508	0.278427	2.62353
76	-0.0883893	0.298684	2.58627
77	-0.0873318	0.308698	2.57255
78	-0.0686193	0.310598	2.57059
79	-0.0580859	0.309003	2.56863
80	-0.0476058	0.308264	2.56667
81	-0.0269101	0.306166	2.56471
82	-0.025461	0.325136	2.56275
83	-0.00172054	0.32825	2.56078
84	0.00708232	0.32638	2.54706
85	-0.0306021	0.319383	2.56642
86	-0.0312476	0.319209	2.54428
87	-0.0317521	0.320724	2.51845
88	-0.0310157	0.314502	2.50554
89	-0.011489	0.302406	2.50276
90	-0.0490957	0.296341	2.52083
91	-0.0457065	0.296525	2.51736
92	-0.0330254	0.291034	2.51384
93	-0.0328262	0.295897	2.51211
94	-0.0534117	0.314309	2.47232
95	-0.0460253	0.314309	2.46907
96	-0.029459	0.303084	2.46655
97	-0.0203086	0.301893	2.46312
98	-0.0283563	0.305549	2.44597
99	-0.0236603	0.303565	2.44425
100	-0.0323106	0.308842	2.43053
101	-0.0280874	0.308842	3.01113
102	-0.0305044	0.307327	2.75382
103	-0.03376	0.307327	2.69402
104	-0.0495735	0.308403	2.61613
105	-0.0648928	0.31547	2.58275
106	-0.0746878	0.32447	2.44367
107	-0.0769178	0.318622	2.42976
108	-0.0773033	0.326332	2.4242
109	-0.0799161	0.321968	2.41029
110	-0.0891009	0.334683	2.39499
111	-0.0995484	0.328639	2.37969
112	-0.102195	0.330746	2.36718
113	-0.121695	0.330406	2.53301
114	-0.115055	0.335948	2.51981
115	-0.121957	0.336749	2.5066
116	-0.142381	0.324524	2.59937
117	-0.159679	0.342308	2.58159
118	-0.180167	0.342067	2.69258
119	-0.17982	0.350358	2.67491
120	-0.193569	0.350531	2.65636
121	-0.206061	0.353711	2.63604
122	-0.223727	0.374412	2.59806
123	-0.232104	0.386482	2.58127
124	-0.241323	0.391976	2.56095
125	-0.251074	0.397737	2.53887
126	-0.249042	0.397393	2.5371
127	-0.246367	0.396255	2.53534
128	-0.244957	0.392997	2.53357
129	-0.249822	0.392077	2.5
130	-0.251142	0.397167	2.49647
131	-0.25347	0.414516	2.49205
132	-0.252455	0.418752	2.48852
133	-0.259105	0.418093	2.55782
134	-0.259462	0.430585	2.53827
135	-0.263254	0.436067	2.53339
136	-0.267461	0.433782	2.52524
137	-0.258298	0.434051	2.52443
138	-0.253129	0.421806	2.52117
139	-0.247523	0.420586	2.52036
140	-0.245396	0.421576	2.51954
141	-0.237649	0.413545	2.51873
142	-0.237317	0.419724	2.51792
143	-0.235718	0.421119	2.51303
144	-0.234108	0.419531	2.49186
145	-0.234301	0.42014	2.49023
146	-0.231485	0.417686	2.48697
147	-0.229045	0.425539	2.48534
148	-0.228479	0.423596	2.48208
149	-0.226491	0.428889	2.48046
150	-0.227212	0.428418	2.4772
151	-0.231802	0.427823	2.46254
152	-0.234961	0.428743	2.45603
153	-0.241727	0.449801	2.44137
154	-0.244731	0.451665	2.43485
155	-0.245708	0.454264	2.42834
156	-0.249859	0.457207	2.42508
157	-0.259662	0.456748	2.35342
158	-0.263007	0.457401	2.35016
159	-0.270296	0.457407	2.34446
160	-0.280564	0.454136	2.31515
161	-0.29079	0.453823	2.3622
162	-0.293856	0.45696	2.35542
163	-0.300679	0.456921	2.34789
164	-0.306943	0.460421	2.33886
165	-0.316163	0.484031	2.30271
166	-0.324878	0.504682	2.27033
167	-0.333286	0.504483	2.31215
168	-0.336222	0.50604	2.30377
169	-0.341696	0.517902	2.29399
170	-0.348529	0.537406	2.26327
171	-0.355003	0.572992	2.22696
172	-0.357691	0.590411	2.22207
173	-0.35079	0.587502	2.22137
174	-0.352189	0.58883	2.22067
175	-0.353644	0.59006	2.21997
176	-0.35542	0.591588	2.21927
177	-0.358969	0.592473	2.21858
178	-0.362739	0.592752	2.21718
179	-0.366226	0.592477	2.21578
180	-0.370128	0.593004	2.21229
181	-0.370223	0.592133	2.21159
182	-0.371486	0.592115	2.21089
183	-0.373298	0.591334	2.2102
184	-0.375839	0.584819	2.2088
185	-0.379439	0.581354	2.2074
186	-0.38317	0.598863	2.19902
187	-0.385063	0.599037	2.19832
188	-0.390362	0.586698	2.17668
189	-0.393024	0.586587	2.17458
190	-0.396846	0.587744	2.17318
191	-0.389735	0.586677	2.17249
192	-0.38713	0.585007	2.17179
193	-0.392563	0.588669	2.16411
194	-0.385716	0.580978	2.16201
195	-0.379402	0.577452	2.16131
196	-0.374144	0.575755	2.15992
197	-0.372353	0.568323	2.15852
198	-0.374531	0.569786	2.15503
199	-0.372789	0.569978	2.15433
200	-0.373009	0.565986	2.15293
201	-0.372768	0.566307	2.15223
202	-0.373532	0.564682	2.15154
203	-0.374653	0.566365	2.15084
204	-0.376569	0.55979	2.14595
205	-0.378605	0.553283	2.14385
206	-0.379591	0.55315	2.14316
207	-0.382285	0.562287	2.14176
208	-0.384562	0.562368	2.14106
209	-0.380491	0.560258	2.14036
210	-0.380255	0.559533	2.13966
211	-0.379314	0.556041	2.13897
212	-0.377332	0.554282	2.13827
213	-0.375215	0.551835	2.13757
214	-0.376114	0.551379	2.13617
215	-0.378243	0.554063	2.13408
216	-0.380842	0.556326	2.13059
217	-0.38062	0.554037	2.12989
218	-0.382097	0.553527	2.12849
219	-0.383535	0.552806	2.12779
220	-0.385673	0.553212	2.1236
221	-0.388561	0.546824	2.11941
222	-0.392179	0.547378	2.11453
223	-0.387314	0.544781	2.2
224	-0.383807	0.544728	2.19805
225	-0.381107	0.544468	2.1961
226	-0.382438	0.545385	2.19416
227	-0.380719	0.544344	2.19156
228	-0.380402	0.544528	2.18766
229	-0.378688	0.543932	2.18571
230	-0.377567	0.543922	2.18377
231	-0.377207	0.543409	2.18182
232	-0.377804	0.544484	2.17987
233	-0.3791	0.544949	2.17662
234	-0.380002	0.544852	2.17468
235	-0.381668	0.545296	2.17273
236	-0.382877	0.546894	2.17078
237	-0.383882	0.54749	2.16883
238	-0.379206	0.546246	2.16818
239	-0.374344	0.54403	2.16753
240	-0.370658	0.548202	2.16364
241	-0.367426	0.540839	2.16104
242	-0.364876	0.53875	2.15909
243	-0.36403	0.537573	2.1487
244	-0.36345	0.537171	2.14675
245	-0.362889	0.535303	2.14481
246	-0.362733	0.535244	2.14156
247	-0.362872	0.53457	2.14091
248	-0.365329	0.535287	2.13701
249	-0.366549	0.53563	2.13506
250	-0.360062	0.551618	2.13377
251	-0.352199	0.535547	2.13182
252	-0.347948	0.53556	2.13117
253	-0.34459	0.534409	2.13052
254	-0.342536	0.534955	2.12987
255	-0.341052	0.534098	2.12922
256	-0.340181	0.53464	2.12857
257	-0.339722	0.533561	2.10325
258	-0.33888	0.532597	2.10195
259	-0.340485	0.538243	2.10065
260	-0.341632	0.538363	2.09935
261	-0.343568	0.537895	2.09805
262	-0.345733	0.537528	2.09545
263	-0.347386	0.537413	2.09416
264	-0.347909	0.538713	2.09351
265	-0.344242	0.536197	2.09221
266	-0.342743	0.533801	2.09091
267	-0.340616	0.532471	2.08961
268	-0.338687	0.525545	2.08766
269	-0.340486	0.528489	2.08636
270	-0.338755	0.527886	2.08506
271	-0.339179	0.529534	2.08377
272	-0.338089	0.53327	2.08312
273	-0.337266	0.533508	2.08247
274	-0.336154	0.534164	2.08117
275	-0.337714	0.534834	2.07857
276	-0.337333	0.535118	2.07792
277	-0.334885	0.533211	2.07727
278	-0.336913	0.533592	2.07662
279	-0.335344	0.532742	2.07597
280	-0.332442	0.531751	2.07532
281	-0.330618	0.528667	2.07468
282	-0.327791	0.527411	2.07143
283	-0.32642	0.538866	2.06883
284	-0.32612	0.537663	2.06688
285	-0.327155	0.543211	2.06299
286	-0.327782	0.541487	2.06169
287	-0.329024	0.5395	2.06039
288	-0.329694	0.539102	2.05909
289	-0.330687	0.542751	2.05844
290	-0.333423	0.543664	2.05649
291	-0.330131	0.542776	2.05584
292	-0.327151	0.541654	2.05455
293	-0.324532	0.542152	2.0539
294	-0.323357	0.541348	2.05195
295	-0.324208	0.542915	2.0513
296	-0.324108	0.53932	2.05065
297	-0.325167	0.541285	2.04935
298	-0.32675	0.544367	2.04805
299	-0.327715	0.544913	2.04675
300	-0.327927	0.545326	2.0461
301	-0.330341	0.538897	2.04221
302	-0.325165	0.538039	2.04156
303	-0.325112	0.539323	2.04026
304	-0.322035	0.538939	2.03896
305	-0.316947	0.555202	2.03571
306	-0.313476	0.554049	2.03377
307	-0.311605	0.554973	2.03247
308	-0.308578	0.555361	2.03117
309	-0.307984	0.555808	2.02922
310	-0.307639	0.557444	2.02792
311	-0.306718	0.556987	2.02662
312	-0.307178	0.557158	2.02338
313	-0.307156	0.561469	2.02208
314	-0.308048	0.562658	2.02078
315	-0.309424	0.56236	2.02013
316	-0.30379	0.559659	2.01948
317	-0.299178	0.558011	2.01883
318	-0.295362	0.555537	2.01818
319	-0.294628	0.555452	2.01688
320	-0.292314	0.551578	2.01623
321	-0.290364	0.550791	2.01558
322	-0.28925	0.550152	2.01299
323	-0.289826	0.549103	2.01234
324	-0.289086	0.548802	2.01169
325	-0.29023	0.546578	2.01104
326	-0.29213	0.546086	2.01039
327	-0.289013	0.543053	2.00974
328	-0.290722	0.543339	2.00779
329	-0.288135	0.541837	2.00584
330	-0.283266	0.541172	2.00519
331	-0.285438	0.543165	2.0013
332	-0.281999	0.54144	1.9987
333	-0.283986	0.543922	1.9974
334	-0.279154	0.541685	1.99675
335	-0.274155	0.539753	1.9961
336	-0.268269	0.544079	1.99481
337	-0.264144	0.536589	1.99286
338	-0.262017	0.535661	1.99091
339	-0.259336	0.532574	1.98896
340	-0.257987	0.53779	1.98506
341	-0.257215	0.537049	1.98312
342	-0.258215	0.538703	1.98247
343	-0.257497	0.538618	1.98117
344	-0.259561	0.545492	1.98052
345	-0.260606	0.545727	1.97922
346	-0.260186	0.546059	1.97857
347	-0.261862	0.545567	1.97532
348	-0.263984	0.549461	1.97403
349	-0.258105	0.545139	1.97338
350	-0.260348	0.546654	1.97208
351	-0.255702	0.54355	1.97078
352	-0.250907	0.540367	1.97013
353	-0.253083	0.540316	1.96883
354	-0.247835	0.539755	1.96818
355	-0.242773	0.544032	1.96688
356	-0.239052	0.542578	1.96623
357	-0.237259	0.541822	1.96558
358	-0.236397	0.541963	1.96494
359	-0.235791	0.542002	1.96299
360	-0.233827	0.541406	1.96234
361	-0.233319	0.534712	1.95584
362	-0.235006	0.535732	1.95455
363	-0.235783	0.537171	1.95325
364	-0.236925	0.537896	1.9513
365	-0.238363	0.53915	1.94935
366	-0.239071	0.540465	1.9474
367	-0.239966	0.540764	1.94675
368	-0.241657	0.540953	1.94545
369	-0.244562	0.53945	1.94351
370	-0.247602	0.541615	1.94091
371	-0.24197	0.540649	1.93961
372	-0.239637	0.539773	1.93831
373	-0.241798	0.540887	1.93701
374	-0.236776	0.536793	1.93636
375	-0.235969	0.536755	1.93571
376	-0.232299	0.534463	1.93506
377	-0.225041	0.532226	1.93182
378	-0.227382	0.531543	1.92208
379	-0.218625	0.533974	1.92013
380	-0.214218	0.530782	1.91753
381	-0.215354	0.532892	1.91688
382	-0.208839	0.528471	1.91623
383	-0.211436	0.528329	1.91429
384	-0.208908	0.526578	1.91364
385	-0.202608	0.521193	1.91104
386	-0.20763	0.523303	1.90844
387	-0.204123	0.521216	1.90779
388	-0.199549	0.519406	1.90714
389	-0.201134	0.521212	1.90519
390	-0.20392	0.52575	1.90455
391	-0.201679	0.52274	1.9026
392	-0.202911	0.523955	1.90195
393	-0.204705	0.525269	1.9013
394	-0.20063	0.523887	1.90065
395	-0.195052	0.522269	1.9
396	-0.190359	0.521322	1.8987
397	-0.189338	0.522193	1.89805
398	-0.188074	0.523466	1.8974
399	-0.187342	0.522468	1.89675
400	-0.184733	0.521426	1.8961
401	-0.183826	0.521284	1.89545
402	-0.184297	0.523668	1.89416
403	-0.182857	0.523406	1.89351
404	-0.18198	0.522839	1.89286
405	-0.18265	0.524697	1.89221
406	-0.182416	0.524819	1.89156
407	-0.182812	0.526358	1.89091
408	-0.185257	0.531371	1.88896
409	-0.186978	0.53124	1.88701
410	-0.182254	0.530528	1.88636
411	-0.177772	0.529648	1.88571
412	-0.175465	0.529543	1.88506
413	-0.173374	0.529164	1.88442
414	-0.17152	0.529468	1.88377
415	-0.170127	0.528737	1.88312
416	-0.17002	0.529877	1.88247
417	-0.168903	0.522958	1.87987
418	-0.169039	0.523455	1.87922
419	-0.170345	0.523951	1.87792
420	-0.170948	0.523386	1.87727
421	-0.170038	0.525647	1.87662
422	-0.170667	0.525497	1.87532
423	-0.165646	0.523302	1.87403
424	-0.16659	0.523617	1.87273
425	-0.160111	0.521985	1.87208
426	-0.160207	0.522476	1.87143
427	-0.160775	0.522049	1.87013
428	-0.155662	0.520531	1.86753
429	-0.152888	0.520201	1.86688
430	-0.149983	0.520119	1.86623
431	-0.14864	0.520317	1.86558
432	-0.147852	0.520025	1.86494
433	-0.147669	0.519848	1.86429
434	-0.148423	0.521498	1.86364
435	-0.148291	0.52267	1.86299
436	-0.157442	0.525427	1.8474
437	-0.148955	0.521114	1.8461
438	-0.148211	0.520146	1.82597
439	-0.151494	0.519511	1.81818
440	-0.149189	0.521536	1.81623
441	-0.141492	0.516732	1.81494
442	-0.145392	0.518188	1.80974
443	-0.145681	0.52073	1.80909
444	-0.142015	0.518791	1.80844
445	-0.13642	0.515315	1.80779
446	-0.136293	0.515367	1.80714
447	-0.135061	0.515096	1.80649
448	-0.131117	0.514187	1.80584
449	-0.131084	0.514688	1.80519
450	-0.131174	0.515952	1.8039
451	-0.130125	0.516215	1.80325
452	-0.130039	0.517412	1.8026
453	-0.125991	0.515172	1.80195
454	-0.126566	0.516127	1.8013
455	-0.125598	0.517257	1.80065
456	-0.124053	0.51781	1.8
457	-0.121158	0.519622	1.79935
458	-0.119289	0.521948	1.79805
459	-0.123234	0.52343	1.7961
460	-0.12013	0.52175	1.79545
461	-0.119298	0.521915	1.79416
462	-0.121436	0.522345	1.79351
463	-0.123688	0.522253	1.79221
464	-0.120285	0.52133	1.79156
465	-0.116539	0.519707	1.79091
466	-0.117407	0.52063	1.79026
467	-0.11926	0.521252	1.78961
468	-0.116564	0.519508	1.78831
469	-0.115892	0.518921	1.78766
470	-0.115012	0.519597	1.78701
471	-0.115366	0.519693	1.78636
472	-0.11516	0.519238	1.78506
473	-0.116941	0.521787	1.78442
474	-0.115653	0.522958	1.78377
475	-0.117231	0.524908	1.78312
476	-0.116637	0.528826	1.78247
477	-0.117002	0.530578	1.78182
478	-0.118756	0.53067	1.78117
479	-0.122671	0.530067	1.75649
480	-0.126442	0.532764	1.7526
481	-0.130044	0.534336	1.7513
482	-0.12792	0.533224	1.75065
483	-0.124936	0.531067	1.75
484	-0.127057	0.532309	1.7487
485	-0.12233	0.530632	1.74805
486	-0.122068	0.531148	1.74675
487	-0.124942	0.530996	1.74545
488	-0.127684	0.532044	1.74416
489	-0.125428	0.531863	1.74351
490	-0.127005	0.531919	1.74286
491	-0.126346	0.533405	1.74221
492	-0.126925	0.53384	1.74156
493	-0.125122	0.533163	1.74091
494	-0.12419	0.531024	1.73831
495	-0.124597	0.531174	1.73766
496	-0.12466	0.533729	1.73701
497	-0.126506	0.536428	1.73571
498	-0.120885	0.536436	1.73442
499	-0.116025	0.535408	1.73312
500	-0.119673	0.535719	1.73117
501	-0.123438	0.536239	1.72922
502	-0.117271	0.533643	1.72857
503	-0.112398	0.530794	1.72727
504	-0.112256	0.53046	1.72597
505	-0.108297	0.527605	1.72468
506	-0.110445	0.527843	1.72403
507	-0.111554	0.529199	1.72338
508	-0.105851	0.52584	1.72273
509	-0.109244	0.527394	1.72143
510	-0.108631	0.528024	1.72078
511	-0.107512	0.529547	1.72013
512	-0.107269	0.530388	1.71948
513	-0.107466	0.53149	1.71883
514	-0.106613	0.531319	1.71818
515	-0.108523	0.532214	1.71753
516	-0.106523	0.532448	1.71688
517	-0.108838	0.534169	1.71558
518	-0.108279	0.534592	1.71494
519	-0.107777	0.535132	1.71429
520	-0.106352	0.535536	1.71364
521	-0.10685	0.535526	1.71299
522	-0.104579	0.536942	1.71234
523	-0.10364	0.538106	1.71169
524	-0.104601	0.538965	1.70974
525	-0.0989666	0.535138	1.70844
526	-0.0988744	0.53598	1.70779
527	-0.102502	0.538087	1.70714
528	-0.104889	0.539803	1.70649
529	-0.104577	0.540138	1.70584
530	-0.102412	0.540665	1.70519
531	-0.0995462	0.540854	1.70455
532	-0.0972274	0.539823	1.7039
533	-0.0978279	0.541925	1.70325
534	-0.0953757	0.543117	1.7026
535	-0.0953124	0.544494	1.70195
536	-0.0932667	0.545435	1.7013
537	-0.0912244	0.546109	1.70065
538	-0.0890365	0.547762	1.7
539	-0.0882303	0.548642	1.69935
540	-0.0881354	0.549379	1.6987
541	-0.0889752	0.550955	1.69805
542	-0.0903497	0.552292	1.6974
543	-0.0933796	0.552808	1.69675
544	-0.0974603	0.553109	1.69545
545	-0.0966245	0.552391	1.69481
546	-0.0993085	0.553758	1.69286
547	-0.105869	0.55545	1.69026
548	-0.103245	0.555751	1.68961
549	-0.0962955	0.552857	1.68896
550	-0.100202	0.552621	1.68766
551	-0.0957119	0.552101	1.68701
552	-0.0956565	0.552138	1.68636
553	-0.0919038	0.549646	1.68571
554	-0.0910774	0.550209	1.68506
555	-0.0872657	0.550086	1.68442
556	-0.0848646	0.550131	1.68377
557	-0.0862543	0.550599	1.68312
558	-0.0827224	0.548662	1.68247
559	-0.0815143	0.54945	1.68182
560	-0.0875935	0.550336	1.67922
561	-0.0892175	0.551068	1.67857
562	-0.0902818	0.551775	1.67792
563	-0.0886071	0.551473	1.67727
564	-0.086064	0.550268	1.67662
565	-0.0856774	0.550491	1.67597
566	-0.0847114	0.551291	1.67532
567	-0.0820061	0.551972	1.67468
568	-0.0801177	0.551598	1.67403
569	-0.0781938	0.551382	1.67338
570	-0.0779213	0.551507	1.67273
571	-0.0775654	0.551854	1.67208
572	-0.0768731	0.552104	1.67143
573	-0.078195	0.55191	1.67078
574	-0.0795556	0.552361	1.67013
575	-0.0793823	0.55356	1.66948
576	-0.079979	0.555595	1.66883
577	-0.0789958	0.557779	1.66818
578	-0.0804615	0.557098	1.65909
579	-0.0827362	0.562489	1.65584
580	-0.0832719	0.564916	1.6539
581	-0.0804051	0.566047	1.6526
582	-0.0784353	0.565492	1.65065
583	-0.0749751	0.564419	1.64935
584	-0.0775941	0.564243	1.6474
585	-0.0767196	0.564135	1.64675
586	-0.0720791	0.561802	1.64545
587	-0.0719325	0.561891	1.64481
588	-0.0744223	0.562996	1.64416
589	-0.0774558	0.564406	1.64351
590	-0.0737136	0.56379	1.64286
591	-0.0697709	0.563712	1.64221
592	-0.069971	0.564243	1.64156
593	-0.0755334	0.565636	1.64026
594	-0.0758759	0.565618	1.63961
595	-0.0774753	0.566505	1.63896
596	-0.0746201	0.565352	1.63831
597	-0.0757707	0.567867	1.63766
598	-0.0788915	0.568908	1.63701
599	-0.0763202	0.56862	1.63636
600	-0.0716203	0.567699	1.63571
601	-0.0737463	0.570511	1.63506
602	-0.071845	0.56912	1.63442
603	-0.0743518	0.569938	1.63377
604	-0.0733304	0.57013	1.63312
605	-0.0724165	0.569546	1.63247
606	-0.0717196	0.569654	1.63182
607	-0.0714624	0.569378	1.63117
608	-0.0692358	0.574659	1.62662
609	-0.0708872	0.577154	1.62143
610	-0.0707182	0.576531	1.62013
611	-0.0763829	0.584014	1.61688
612	-0.0767668	0.582991	1.61623
613	-0.0797238	0.582701	1.61558
614	-0.0822913	0.583243	1.61494
615	-0.0844543	0.582748	1.61299
616	-0.0794965	0.578767	1.61234
617	-0.0819771	0.580307	1.61104
618	-0.081903	0.578315	1.61039
619	-0.0849789	0.579402	1.60909
620	-0.0864864	0.578782	1.60844
621	-0.0804962	0.577496	1.60779
622	-0.0834598	0.577942	1.60714
623	-0.0772724	0.575083	1.60584
624	-0.0769732	0.574815	1.60519
625	-0.0778063	0.564048	1.63471
626	-0.0705385	0.562531	1.63095
627	-0.0756599	0.567951	1.62343
628	-0.0791796	0.573585	1.6203
629	-0.081653	0.573812	1.61967
630	-0.0790935	0.572667	1.61842
631	-0.0801476	0.570511	1.61654
632	-0.0842301	0.570991	1.61466
633	-0.075607	0.568007	1.61404
634	-0.0784973	0.568838	1.61278
635	-0.0733055	0.566214	1.61153
636	-0.0734172	0.566898	1.6109
637	-0.0735549	0.567539	1.61028
638	-0.0747617	0.56734	1.60965
639	-0.0780085	0.569509	1.60902
640	-0.0803337	0.570372	1.6084
641	-0.076893	0.568825	1.60714
642	-0.0766229	0.56961	1.60652
643	-0.0827099	0.55933	1.62976
644	-0.0911411	0.576241	1.62371
645	-0.0874177	0.575485	1.6219
646	-0.0907455	0.572214	1.61948
647	-0.0864803	0.569222	1.61887
648	-0.0856	0.568151	1.61827
649	-0.0872499	0.567874	1.61766
650	-0.0891753	0.56859	1.61706
651	-0.0893097	0.569119	1.61525
652	-0.088431	0.568635	1.61404
653	-0.0833405	0.56646	1.61343
654	-0.080645	0.565819	1.61283
655	-0.0805923	0.566559	1.61222
656	-0.0803612	0.567684	1.61162
657	-0.0787159	0.565968	1.61101
658	-0.0787718	0.565824	1.61041
659	-0.0809843	0.56681	1.6098
660	-0.0795981	0.566653	1.6092
661	-0.0792612	0.56692	1.60859
662	-0.0781853	0.567069	1.60799
663	-0.0775481	0.556692	1.63705
664	-0.0737771	0.555731	1.63238
665	-0.0740365	0.560815	1.62887
666	-0.0767499	0.560351	1.62478
667	-0.0729374	0.557025	1.62244
668	-0.0749086	0.561447	1.62186
669	-0.0728554	0.560117	1.62069
670	-0.0704247	0.559612	1.62011
671	-0.0691587	0.559496	1.61835
672	-0.0700084	0.560193	1.61718
673	-0.0699099	0.560316	1.61601
674	-0.0700183	0.560684	1.61485
675	-0.0655212	0.558911	1.61426
676	-0.0628279	0.556985	1.61309
677	-0.0659852	0.557548	1.61251
678	-0.0636554	0.555813	1.61192
679	-0.0595958	0.545701	1.64689
680	-0.0686461	0.562135	1.63107
681	-0.0694378	0.561709	1.62938
682	-0.0632637	0.557835	1.62825
683	-0.0645023	0.556948	1.62542
684	-0.0590078	0.553603	1.62486
685	-0.0628508	0.551794	1.62373
686	-0.0631144	0.551631	1.6226
687	-0.061782	0.549256	1.62203
688	-0.0619238	0.54982	1.62147
689	-0.0584423	0.548832	1.62034
690	-0.0534567	0.547477	1.61977
691	-0.0528038	0.547268	1.61864
692	-0.053779	0.547276	1.61751
693	-0.0574966	0.548406	1.61695
694	-0.0601334	0.548345	1.61582
695	-0.0597378	0.54844	1.61525
696	-0.0612918	0.549747	1.61469
697	-0.0654162	0.540289	1.63989
698	-0.0653013	0.539646	1.63552
699	-0.0659722	0.550133	1.63224
700	-0.070011	0.549822	1.62842
701	-0.0693091	0.549913	1.62787
702	-0.0715161	0.551362	1.62514
703	-0.071415	0.549587	1.62459
704	-0.0708659	0.550555	1.62404
705	-0.0725133	0.550316	1.62295
706	-0.0695185	0.548823	1.6224
707	-0.0688329	0.549325	1.62186
708	-0.0713162	0.549872	1.62131
709	-0.0685648	0.548652	1.62077
710	-0.0665451	0.547272	1.62022
711	-0.066805	0.547333	1.61967
712	-0.0671413	0.547929	1.61913
713	-0.0640384	0.547137	1.61858
714	-0.0630067	0.547172	1.61803
715	-0.0596539	0.537526	1.65151
716	-0.0641013	0.537115	1.63776
717	-0.0652771	0.547502	1.63458
718	-0.0645929	0.5498	1.63247
719	-0.0690852	0.549076	1.63035
720	-0.0696471	0.547643	1.62877
721	-0.0720922	0.547098	1.62771
722	-0.0728009	0.546213	1.62718
723	-0.0747631	0.546869	1.62612
724	-0.0734454	0.546542	1.62559
725	-0.0726326	0.537281	1.6554
726	-0.0698166	0.536484	1.64875
727	-0.0702067	0.546664	1.64311
728	-0.0706901	0.540813	1.63953
729	-0.0752313	0.54492	1.63799
730	-0.0685853	0.541089	1.63748
731	-0.0665446	0.539944	1.63646
732	-0.0699225	0.539739	1.63543
733	-0.0686513	0.539422	1.63441
734	-0.067426	0.539216	1.63287
735	-0.0678632	0.539195	1.63236
736	-0.0680624	0.53962	1.63185
737	-0.0712535	0.540186	1.63082
738	-0.0724225	0.540797	1.63031
739	-0.0745342	0.541666	1.6298
740	-0.0748259	0.542312	1.62929
741	-0.0762767	0.543145	1.62878
742	-0.0735053	0.54231	1.62826
743	-0.0750499	0.543481	1.62775
744	-0.0744587	0.542568	1.62724
745	-0.0723446	0.533435	1.65873
746	-0.0700018	0.532723	1.65179
747	-0.0713584	0.532236	1.64633
748	-0.070061	0.523486	1.67644
749	-0.0646204	0.537832	1.67212
750	-0.0580868	0.53132	1.66971
751	-0.062518	0.525804	1.66154
752	-0.0587744	0.524598	1.65913
753	-0.0567158	0.5257	1.65769
754	-0.0517197	0.523576	1.65577
755	-0.0538148	0.523027	1.65481
756	-0.0497813	0.521715	1.65433
757	-0.048617	0.521595	1.65385
758	-0.0510256	0.522322	1.6524
759	-0.0529683	0.513978	1.67739
760	-0.053246	0.528651	1.67086
761	-0.0537753	0.523154	1.66667
762	-0.0540063	0.525297	1.66527
763	-0.0513978	0.522727	1.6648
764	-0.0438075	0.516162	1.66387
765	-0.0426204	0.514288	1.66294
766	-0.0464715	0.515507	1.662
767	-0.0481484	0.516367	1.66061
768	-0.0498061	0.516702	1.65874
769	-0.0481304	0.508396	1.68747
770	-0.0511807	0.523007	1.67752
771	-0.053592	0.517656	1.67255
772	-0.0500595	0.514614	1.67164
773	-0.05048	0.515769	1.66983
774	-0.0466398	0.515181	1.66893
775	-0.0453689	0.513539	1.66757
776	-0.0419945	0.51164	1.66667
777	-0.0458049	0.511271	1.66531
778	-0.0458446	0.51105	1.66441
779	-0.0448006	0.503006	1.69227
780	-0.0458852	0.517306	1.68393
781	-0.0382543	0.50435	1.68218
782	-0.0389483	0.506418	1.67867
783	-0.0338923	0.505901	1.67647
784	-0.0307834	0.503593	1.67559
785	-0.0342788	0.506109	1.67428
786	-0.0297605	0.502579	1.6734
787	-0.0309581	0.502683	1.67208
788	-0.0289607	0.502627	1.67164
789	-0.0283037	0.501527	1.67076
790	-0.031397	0.502892	1.66989
791	-0.0313453	0.502644	1.66901
792	-0.027814	0.499933	1.66857
793	-0.0287307	0.499556	1.66813
794	-0.0324789	0.500267	1.66725
795	-0.0347498	0.500577	1.66681
796	-0.0330627	0.499868	1.66637
797	-0.0337795	0.492147	1.69139
798	-0.0358973	0.491764	1.68372
799	-0.0366011	0.501058	1.68031
800	-0.034901	0.493274	1.70766
801	-0.0355817	0.492765	1.69896
802	-0.0299535	0.49151	1.69731
803	-0.0246221	0.483635	1.72958
804	-0.0294217	0.483302	1.71388
805	-0.0332443	0.482969	1.71026
806	-0.026145	0.47975	1.70946
807	-0.0233228	0.480665	1.70865
808	-0.0210243	0.480623	1.70744
809	-0.0244758	0.482023	1.70584
810	-0.0264461	0.483638	1.70503
811	-0.0260458	0.483869	1.70423
812	-0.0249688	0.483565	1.70382
813	-0.0281993	0.48384	1.70262
814	-0.0292461	0.484094	1.70181
815	-0.0262191	0.476826	1.73083
816	-0.0235408	0.47616	1.72418
817	-0.0232267	0.48046	1.7187
818	-0.0162132	0.482825	1.71753
819	-0.0116614	0.481036	1.71635
820	-0.016525	0.482478	1.71166
821	-0.0181566	0.48192	1.70931
822	-0.0187303	0.480751	1.70814
823	-0.0178846	0.480081	1.70696
824	-0.0182696	0.482571	1.70618
825	-0.0222792	0.483446	1.70579
826	-0.0168512	0.476049	1.7382
827	-0.0208026	0.475732	1.72374
828	-0.0185576	0.468649	1.74935
829	-0.0207349	0.48187	1.74121
830	-0.0206082	0.477036	1.73713
831	-0.0167656	0.474162	1.73491
832	-0.0177396	0.47541	1.7338
833	-0.0120523	0.467724	1.76432
834	-0.0108022	0.467193	1.75676
835	-0.0107751	0.4712	1.74991
836	-0.0103934	0.470795	1.74811
837	-0.0140702	0.471474	1.74486
838	-0.0150544	0.472101	1.74306
839	-0.0148104	0.471971	1.74234
840	-0.0154207	0.472041	1.74126
841	-0.0154898	0.471471	1.73982
842	-0.0144902	0.464794	1.76421
843	-0.0167695	0.477699	1.75579
844	-0.0182197	0.472977	1.75263
845	-0.0147324	0.470032	1.75123
846	-0.00989127	0.46944	1.75088
847	-0.0100244	0.468599	1.74947
848	-0.0146088	0.469248	1.74772
849	-0.0130791	0.468241	1.74667
850	-0.0143127	0.468612	1.74561
851	-0.0111454	0.467342	1.74491
852	-0.014505	0.467738	1.74456
853	-0.0137429	0.467608	1.74351
854	-0.0163163	0.467625	1.74281
855	-0.0166176	0.468774	1.74211
856	-0.0140086	0.467669	1.74175
857	-0.0126969	0.4672	1.7414
858	-0.00649145	0.459071	1.77273
859	-0.00542154	0.471948	1.76487
860	-0.00602175	0.462924	1.75803
861	-0.00050406	0.461232	1.75701
862	-0.00154922	0.461832	1.75359
863	-0.000165317	0.455405	1.77756
864	-0.000504476	0.467873	1.77056
865	-0.003042	0.463324	1.76657
866	-0.00663376	0.463123	1.76257
867	-0.0084595	0.46335	1.76157
868	-0.00467157	0.460345	1.76124
869	-0.00136088	0.459017	1.76057
870	-0.00485391	0.460865	1.76024
871	-0.00539372	0.461315	1.75957
872	-0.00285356	0.460057	1.75924
873	-0.00530248	0.461037	1.75891
874	-0.00886837	0.45492	1.7767
875	-0.00472036	0.453925	1.7754
876	-0.00470021	0.462096	1.7728
877	-0.00292057	0.459504	1.77118
878	-0.00119341	0.456493	1.76956
879	-0.00173336	0.450387	1.79019
880	-0.00242479	0.450068	1.78418
881	-0.00108729	0.453838	1.78196
882	-0.00269752	0.457837	1.77975
883	0.000216461	0.455156	1.77848
884	-0.000122185	0.454523	1.77722
885	-0.00355951	0.455209	1.77595
886	-0.00564298	0.455285	1.77468
887	-0.00615652	0.455034	1.77373
888	-0.00653962	0.456017	1.77342
889	-0.00253345	0.449581	1.80123
890	-0.00489145	0.449295	1.78981
891	-0.00560365	0.453284	1.78673
892	-0.00480048	0.452919	1.78519
893	-0.00610277	0.453518	1.78272
894	-0.0053605	0.452348	1.78086
895	-0.00186179	0.451018	1.78056
896	0.0007196	0.450932	1.77963
897	-0.00246141	0.445161	1.79705
898	0.00189954	0.444422	1.79524
899	6.03904e-05	0.448194	1.79133
900	-0.00426869	0.44256	1.80752
901	-0.00779894	0.437044	1.82387
902	-0.0039962	0.436489	1.82215
903	-0.00449915	0.440129	1.81928
904	-0.00373405	0.439759	1.81727
905	-0.00473188	0.440504	1.81526
906	-0.00404594	0.439347	1.81469
907	-0.00602287	0.439764	1.81325
908	-0.00702891	0.438815	1.81211
909	-0.00412513	0.437188	1.81124
910	-0.00706742	0.438925	1.81067
911	-0.00682954	0.439014	1.81038
912	-0.0095278	0.439875	1.8101
913	-0.0113901	0.434402	1.82773
914	-0.0125842	0.44588	1.82325
915	-0.0155571	0.4457	1.82073
916	-0.0122941	0.439739	1.84432
917	-0.00728073	0.438077	1.84295
918	-0.00743153	0.437706	1.83694
919	-0.0116287	0.441892	1.83119
920	-0.0140198	0.443739	1.82927
921	-0.0169602	0.444839	1.82845
922	-0.0142773	0.442733	1.82791
923	-0.0106801	0.439798	1.82654
924	-0.0142985	0.43452	1.84175
925	-0.0114676	0.433881	1.84042
926	-0.0151491	0.441442	1.83614
927	-0.0119442	0.435967	1.86024
928	-0.00982561	0.435428	1.85449
929	-0.0110552	0.435113	1.84927
930	-0.0151131	0.438809	1.84535
931	-0.0159819	0.436968	1.84326
932	-0.0132598	0.431696	1.8667
933	-0.0139342	0.431364	1.85802
934	-0.0152671	0.43496	1.85521
935	-0.018745	0.436692	1.85138
936	-0.0232391	0.431658	1.86492
937	-0.023746	0.431337	1.86167
938	-0.0243718	0.438484	1.86042
939	-0.0252748	0.433368	1.87741
940	-0.0236986	0.444094	1.87424
941	-0.0254234	0.438998	1.88963
942	-0.0266197	0.449621	1.88533
943	-0.0250732	0.445606	1.88414
944	-0.0212078	0.440098	1.90697
945	-0.0237669	0.450802	1.89715
946	-0.0191279	0.442917	1.89645
947	-0.0220861	0.442732	1.89294
948	-0.0262421	0.44513	1.88967
949	-0.0267709	0.440089	1.90597
950	-0.0277008	0.439807	1.9014
951	-0.0285815	0.443162	1.89888
952	-0.0300535	0.438259	1.91377
953	-0.0259729	0.437031	1.91265
954	-0.0225663	0.436212	1.91064
955	-0.0242732	0.435966	1.9075
956	-0.0245055	0.431087	1.92237
957	-0.0274643	0.441322	1.91842
958	-0.027167	0.437574	1.91711
959	-0.0280229	0.439143	1.91601
960	-0.0255328	0.436402	1.91469
961	-0.0264014	0.435511	1.91294
962	-0.0246374	0.4306	1.9317
963	-0.0249123	0.430319	1.9259
964	-0.0244814	0.429971	1.9229
965	-0.0273475	0.431536	1.91946
966	-0.0243979	0.431205	1.91903
967	-0.0238588	0.432386	1.91838
968	-0.0203391	0.430839	1.91817
969	-0.0208389	0.431481	1.91774
970	-0.0245175	0.432209	1.91667
971	-0.0234139	0.431125	1.91602
972	-0.0243407	0.431381	1.91538
973	-0.0255536	0.431807	1.91452
974	-0.0273883	0.42718	1.92826
975	-0.026218	0.426904	1.92552
976	-0.0256067	0.4335	1.92342
977	-0.0236427	0.431357	1.92279
978	-0.0211688	0.428775	1.92194
979	-0.0161582	0.421077	1.95073
980	-0.0127194	0.420235	1.94414
981	-0.0146713	0.415829	1.95778
982	-0.0139916	0.415511	1.95535
983	-0.016086	0.418668	1.95232
984	-0.0142393	0.416533	1.95131
985	-0.013049	0.41657	1.9501
986	-0.0136997	0.41634	1.94909
987	-0.011322	0.41514	1.94848
988	-0.011848	0.415662	1.94788
989	-0.0116474	0.415935	1.94707
990	-0.0125836	0.416224	1.94646
991	-0.0122586	0.411821	1.96257
992	-0.0123785	0.411537	1.95822
993	-0.0121139	0.414601	1.95545
994	-0.00857822	0.41175	1.95505
995	-0.00839878	0.412807	1.95366
996	-0.00710743	0.411395	1.95228
997	-0.00860802	0.412796	1.95089
998	-0.0104487	0.412547	1.9501
999	-0.00999471	0.4118	1.9499
1000	-0.00760137	0.410464	1.94891
1001	-0.00619547	0.410164	1.94871
1002	-0.00647517	0.410966	1.94832
1003	-0.00543063	0.406631	1.96544
1004	-0.00221739	0.405715	1.96273
1005	-0.00668641	0.412281	1.9569
1006	-0.00811142	0.412156	1.95457
1007	-0.00598782	0.410017	1.95399
1008	-0.00664391	0.409475	1.95341
1009	-0.00829603	0.405278	1.9665
1010	-0.0101864	0.405083	1.96231
1011	-0.0117831	0.408157	1.96021
1012	-0.00979302	0.407729	1.95983
1013	-0.0075884	0.407099	1.95945
1014	-0.0105246	0.403002	1.97069
1015	-0.0114559	0.402809	1.96789
1016	-0.0137506	0.398803	1.9804
1017	-0.0130124	0.398538	1.97729
1018	-0.0104139	0.401188	1.97637
1019	-0.0076151	0.398792	1.97546
1020	-0.00719406	0.398936	1.97418
1021	-0.00611685	0.398566	1.97326
1022	-0.00408183	0.398125	1.97253
1023	-0.00397258	0.397762	1.97143
1024	-0.00564314	0.398181	1.97033
1025	-0.00810677	0.39896	1.96941
1026	-0.00798104	0.398799	1.96886
1027	-0.00774318	0.398922	1.9685
1028	-0.00716159	0.398119	1.96813
1029	-0.0063349	0.398358	1.96795
1030	-0.00548188	0.398022	1.96777
1031	-0.00698212	0.39909	1.96758
1032	-0.00869323	0.399668	1.96722
1033	-0.00920115	0.400014	1.96667
1034	-0.00846715	0.399644	1.9663
1035	-0.00939148	0.395628	1.97898
1036	-0.0104035	0.404851	1.97664
1037	-0.00894979	0.398214	1.97484
1038	-0.0117179	0.401309	1.97251
1039	-0.0112159	0.400507	1.97161
1040	-0.0131154	0.401104	1.97053
1041	-0.016496	0.40107	1.96945
1042	-0.0174405	0.400754	1.96855
1043	-0.0178593	0.400664	1.96801
1044	-0.0192347	0.401173	1.96765
1045	-0.0170538	0.400537	1.9673
1046	-0.0182285	0.396575	1.98007
1047	-0.0189027	0.405709	1.97725
1048	-0.0183441	0.402399	1.97514
1049	-0.0200698	0.400706	1.97355
1050	-0.0224763	0.396828	1.98494
1051	-0.0199051	0.405757	1.98356
1052	-0.0206379	0.402471	1.98114
1053	-0.0203059	0.402238	1.98027
1054	-0.0211001	0.402505	1.97889
1055	-0.0217939	0.402695	1.97802
1056	-0.023745	0.402919	1.9775
1057	-0.0235055	0.40253	1.97629
1058	-0.021743	0.400552	1.97594
1059	-0.0221544	0.39989	1.97525
1060	-0.0231677	0.399945	1.97456
1061	-0.024225	0.400423	1.97352
1062	-0.0213916	0.39611	1.99303
1063	-0.0213537	0.405201	1.98709
1064	-0.0173919	0.396027	1.98675
1065	-0.0204003	0.392285	1.99733
1066	-0.0176536	0.400944	1.9965
1067	-0.0177216	0.394638	1.99466
1068	-0.0188403	0.394631	1.99249
1069	-0.0190362	0.396142	1.99149
1070	-0.0176313	0.39495	1.99116
1071	-0.0162	0.39413	1.99066
1072	-0.0147019	0.390218	2.00688
1073	-0.0174478	0.399118	2.00033
1074	-0.0148797	0.392602	1.99934
1075	-0.0153611	0.388887	2.01303
1076	-0.0147859	0.388695	2.00933
1077	-0.0186584	0.388582	2.00547
1078	-0.0171864	0.384944	2.0226
1079	-0.0173928	0.384729	2.01738
1080	-0.0145047	0.383764	2.01628
1081	-0.0167718	0.380254	2.02748
1082	-0.0190091	0.380102	2.02329
1083	-0.0195493	0.379924	2.02205
1084	-0.0208612	0.381228	2.02065
1085	-0.0183164	0.380156	2.01972
1086	-0.0198414	0.38213	2.01894
1087	-0.0205466	0.378622	2.03188
1088	-0.0172175	0.377462	2.03021
1089	-0.0163096	0.377299	2.02838
1090	-0.0182367	0.377145	2.02441
1091	-0.0171788	0.378754	2.02349
1092	-0.0174126	0.377985	2.02197
1093	-0.0197953	0.378824	2.0209
1094	-0.0177625	0.378177	2.02075
1095	-0.0185016	0.378351	2.02029
1096	-0.0191198	0.378591	2.01968
1097	-0.0191617	0.37871	2.01937
1098	-0.0205739	0.379049	2.01876
1099	-0.0193307	0.378582	2.01861
1100	-0.0207976	0.379003	2.01846
1101	-0.0198125	0.378682	2.01831
1102	-0.0178104	0.374978	2.03463
1103	-0.0181678	0.374754	2.02864
1104	-0.0170498	0.374404	2.02699
1105	-0.0194023	0.371074	2.03772
1106	-0.0190975	0.370853	2.03566
1107	-0.0164285	0.373194	2.03507
1108	-0.014332	0.369634	2.05157
1109	-0.0124884	0.369271	2.04795
1110	-0.0143191	0.369111	2.04331
1111	-0.0165962	0.371903	2.04056
1112	-0.0156739	0.371449	2.04027
1113	-0.0155493	0.371684	2.03882
1114	-0.0128761	0.370514	2.03839
1115	-0.0115037	0.369775	2.0381
1116	-0.0129447	0.370263	2.03752
1117	-0.0119584	0.369978	2.03723
1118	-0.0108423	0.369203	2.03651
1119	-0.00938563	0.368163	2.03593
1120	-0.0083644	0.367412	2.0352
1121	-0.00878655	0.367254	2.03477
1122	-0.00988186	0.368139	2.03433
1123	-0.0107234	0.368056	2.0339
1124	-0.0121584	0.368461	2.03346
1125	-0.0136817	0.369402	2.03332
1126	-0.0134299	0.369395	2.03303
1127	-0.0140368	0.369368	2.03259
1128	-0.0135703	0.369534	2.03245
1129	-0.0138392	0.369547	2.03187
1130	-0.0136091	0.369423	2.03158
1131	-0.0148146	0.370299	2.03144
1132	-0.0149148	0.37043	2.03129
1133	-0.0157865	0.370878	2.03086
1134	-0.0164067	0.371134	2.03028
1135	-0.0164594	0.370948	2.02999
1136	-0.016626	0.370773	2.02984
1137	-0.0173162	0.371032	2.0297
1138	-0.0175051	0.371002	2.02955
1139	-0.0179531	0.371618	2.02926
1140	-0.0180854	0.371995	2.02912
1141	-0.0188649	0.371817	2.02854
1142	-0.0197278	0.372518	2.02796
1143	-0.0212626	0.372801	2.02767
1144	-0.0209543	0.373574	2.02738
1145	-0.0221428	0.373903	2.02709
1146	-0.0220962	0.374872	2.0268
1147	-0.023626	0.375343	2.02535
1148	-0.0212953	0.371719	2.04273
1149	-0.0223498	0.371536	2.03447
1150	-0.0191175	0.370696	2.03376
1151	-0.0170373	0.370186	2.03304
1152	-0.0184943	0.372406	2.03133
1153	-0.0177309	0.372196	2.0302
1154	-0.0186787	0.372426	2.0292
1155	-0.0186395	0.372321	2.02891
1156	-0.018368	0.368945	2.04034
1157	-0.0180808	0.368786	2.03796
1158	-0.0187597	0.3714	2.03599
1159	-0.0172956	0.371069	2.03543
1160	-0.018164	0.372378	2.03445
1161	-0.0158072	0.371272	2.03417
1162	-0.01807	0.36806	2.04339
1163	-0.0188238	0.37615	2.04187
1164	-0.0206114	0.37329	2.03953
1165	-0.0228663	0.374583	2.03857
1166	-0.0235083	0.374216	2.03788
1167	-0.0243783	0.370961	2.04823
1168	-0.0251953	0.379004	2.0462
1169	-0.0284239	0.37894	2.0439
1170	-0.0305322	0.378869	2.04214
1171	-0.030043	0.377913	2.04186
1172	-0.0327667	0.374728	2.05091
1173	-0.0361768	0.382778	2.04758
1174	-0.0342171	0.379745	2.04691
1175	-0.03135	0.376416	2.04651
1176	-0.0305897	0.375106	2.04598
1177	-0.0274053	0.37116	2.06557
1178	-0.0288737	0.371025	2.05547
1179	-0.0309015	0.373619	2.05245
1180	-0.0303602	0.372081	2.0514
1181	-0.0329245	0.373083	2.0497
1182	-0.0305837	0.369589	2.06723
1183	-0.0285325	0.369143	2.06258
1184	-0.0277621	0.368855	2.05897
1185	-0.0247573	0.368855	2.05832
1186	-0.0269582	0.365797	2.06692
1187	-0.0268224	0.37356	2.06565
1188	-0.02512	0.370564	2.06514
1189	-0.0253404	0.367479	2.07649
1190	-0.0239812	0.367254	2.07462
1191	-0.0234876	0.367012	2.07237
1192	-0.0254214	0.36961	2.06987
1193	-0.0229204	0.36856	2.06949
1194	-0.0253024	0.365559	2.07776
1195	-0.0255291	0.373205	2.07616
1196	-0.0230877	0.367562	2.07554
1197	-0.0260481	0.364617	2.0837
1198	-0.0292001	0.361722	2.09159
1199	-0.030887	0.369302	2.08945
1200	-0.0293838	0.363877	2.08873
1201	-0.0270453	0.360477	2.10382
1202	-0.0280027	0.360322	2.09771
1203	-0.0288424	0.365372	2.0956
1204	-0.0265002	0.362221	2.09477
1205	-0.0263997	0.359349	2.10664
1206	-0.0278318	0.359222	2.10143
1207	-0.0261802	0.361485	2.10074
1208	-0.0258741	0.361416	2.09958
1209	-0.0256963	0.360185	2.09912
1210	-0.0267837	0.357326	2.10823
1211	-0.0285036	0.364738	2.10549
1212	-0.0272499	0.364513	2.10469
1213	-0.0258262	0.361782	2.1039
1214	-0.024213	0.359436	2.10344
1215	-0.025918	0.359383	2.10253
1216	-0.0245007	0.358111	2.10219
1217	-0.0250304	0.358898	2.10139
1218	-0.0231396	0.357535	2.10116
1219	-0.0229939	0.354694	2.112
1220	-0.0219318	0.362047	2.11009
1221	-0.0235218	0.359505	2.10695
1222	-0.0206753	0.355854	2.1236
1223	-0.0217204	0.355725	2.11587
1224	-0.0226394	0.355575	2.11277
1225	-0.0194263	0.349284	2.13268
1226	-0.0202993	0.349162	2.12211
1227	-0.0217078	0.351521	2.11906
1228	-0.0234946	0.35267	2.11699
1229	-0.0258457	0.349987	2.1243
1230	-0.0277303	0.357201	2.12226
1231	-0.0294205	0.357118	2.12097
1232	-0.0282996	0.353234	2.12055
1233	-0.0291404	0.353126	2.12001
1234	-0.0287664	0.35322	2.11958
1235	-0.0288657	0.353049	2.11894
1236	-0.0273739	0.352759	2.11861
1237	-0.0276205	0.352737	2.11818
1238	-0.0251814	0.349836	2.13541
1239	-0.0257474	0.347153	2.14503
1240	-0.0270355	0.35424	2.14201
1241	-0.0270203	0.354093	2.14117
1242	-0.0258721	0.351441	2.14065
1243	-0.0273951	0.351618	2.13888
1244	-0.0279506	0.351314	2.13794
1245	-0.0284094	0.350571	2.13752
1246	-0.0265614	0.349705	2.13732
1247	-0.0259739	0.349631	2.137
1248	-0.0251403	0.346933	2.14902
1249	-0.0252107	0.346783	2.14553
1250	-0.0271756	0.349085	2.14234
1251	-0.0289158	0.351433	2.1408
1252	-0.0315286	0.351637	2.13905
1253	-0.0316222	0.352302	2.13885
1254	-0.0305939	0.35153	2.13854
1255	-0.0326973	0.348938	2.1458
1256	-0.0303859	0.355391	2.14549
1257	-0.0304667	0.352989	2.14407
1258	-0.0285725	0.3504	2.14347
1259	-0.029568	0.3508	2.14195
1260	-0.0318342	0.348228	2.14884
1261	-0.032456	0.355143	2.14804
1262	-0.0340132	0.352556	2.15552
1263	-0.0357424	0.359461	2.15316
1264	-0.0369006	0.356861	2.16191
1265	-0.0399296	0.354329	2.1683
1266	-0.040669	0.36111	2.16715
1267	-0.0412633	0.361035	2.1658
1268	-0.0410992	0.358592	2.16485
1269	-0.0397859	0.356469	2.16427
1270	-0.0398491	0.355941	2.16379
1271	-0.0417827	0.353403	2.17043
1272	-0.0399887	0.353147	2.16986
1273	-0.0412374	0.355349	2.16826
1274	-0.0401861	0.355117	2.16778
1275	-0.0381746	0.353557	2.16741
1276	-0.0396613	0.355057	2.16618
1277	-0.041444	0.355548	2.16561
1278	-0.0397753	0.354314	2.16523
1279	-0.0412319	0.354283	2.16438
1280	-0.0432905	0.351785	2.17128
1281	-0.0436801	0.351645	2.16951
1282	-0.0441263	0.353781	2.16858
1283	-0.0445708	0.351242	2.17687
1284	-0.0459359	0.357928	2.17411
1285	-0.0442191	0.355198	2.1881
1286	-0.0433103	0.3526	2.19812
1287	-0.0431149	0.352425	2.19526
1288	-0.0413339	0.354479	2.19499
1289	-0.0392741	0.354135	2.19445
1290	-0.0397267	0.353101	2.19302
1291	-0.0373469	0.350321	2.21095
1292	-0.038269	0.350222	2.20071
1293	-0.0369415	0.349921	2.19947
1294	-0.0352708	0.349442	2.19894
1295	-0.0333352	0.349001	2.19841
1296	-0.0357414	0.348927	2.19514
1297	-0.0353133	0.349052	2.19453
1298	-0.0337118	0.348532	2.19417
1299	-0.0341047	0.348808	2.19391
1300	-0.0352209	0.349086	2.19338
1301	-0.0334778	0.355673	2.19267
1302	-0.0332703	0.356016	2.19232
1303	-0.0332018	0.355886	2.19205
1304	-0.033773	0.356753	2.19161
1305	-0.0336271	0.354231	2.20024
1306	-0.0337399	0.354103	2.19798
1307	-0.0344932	0.356192	2.19606
1308	-0.0364234	0.356129	2.19458
1309	-0.0358642	0.35362	2.20399
1310	-0.0340954	0.35333	2.20296
1311	-0.0342654	0.35317	2.20038
1312	-0.0347286	0.354136	2.19943
1313	-0.0343339	0.354892	2.19849
1314	-0.0349953	0.352464	2.20584
1315	-0.0367879	0.358885	2.20304
1316	-0.0357921	0.354333	2.20244
1317	-0.0335958	0.352602	2.20227
1318	-0.0341178	0.353363	2.20143
1319	-0.0328569	0.350799	2.21215
1320	-0.0308657	0.350799	2.21131
1321	-0.0284769	0.346498	2.21081
1322	-0.030978	0.350777	2.20628
1323	-0.0300881	0.353315	2.20553
1324	-0.0309202	0.352778	2.20411
1325	-0.0294362	0.352348	2.20377
1326	-0.0283982	0.351843	2.20335
1327	-0.0301713	0.352005	2.20226
1328	-0.0296965	0.35162	2.20184
1329	-0.0289979	0.351179	2.20151
1330	-0.0276769	0.348793	2.20084
1331	-0.0277524	0.349122	2.20017
1332	-0.0283073	0.349047	2.19983
1333	-0.0280105	0.346658	2.20893
1334	-0.0285724	0.346536	2.20579
1335	-0.028337	0.344184	2.2146
1336	-0.0304217	0.350489	2.2106
1337	-0.0302434	0.348251	2.20962
1338	-0.0294328	0.345934	2.22027
1339	-0.0297111	0.34579	2.21575
1340	-0.0281237	0.345431	2.21503
1341	-0.0279659	0.346424	2.21398
1342	-0.0280254	0.34653	2.21301
1343	-0.0273423	0.346793	2.21253
1344	-0.0276844	0.346919	2.21172
1345	-0.0282687	0.344614	2.21869
1346	-0.0263663	0.344214	2.21798
1347	-0.0271908	0.341953	2.22539
1348	-0.0260912	0.341749	2.22437
1349	-0.0268117	0.343728	2.22256
1350	-0.0257193	0.34138	2.23307
1351	-0.0271224	0.347552	2.22803
1352	-0.0254132	0.345032	2.22756
1353	-0.0266166	0.342805	2.23418
1354	-0.0253704	0.342562	2.23334
1355	-0.0262667	0.340354	2.23964
1356	-0.0247011	0.338023	2.25183
1357	-0.0264368	0.337937	2.24473
1358	-0.0255981	0.337757	2.24405
1359	-0.0262501	0.339735	2.24308
1360	-0.027402	0.340074	2.24218
1361	-0.0279629	0.339167	2.24121
1362	-0.0282971	0.339833	2.24069
1363	-0.0262817	0.337312	2.25543
1364	-0.0263061	0.337164	2.2473
1365	-0.024077	0.336154	2.24715
1366	-0.0236984	0.335975	2.24553
1367	-0.0244217	0.336495	2.24435
1368	-0.0251055	0.337018	2.24339
1369	-0.023283	0.334557	2.2582
1370	-0.0241476	0.334452	2.24958
1371	-0.0251451	0.336376	2.24732
1372	-0.0233231	0.334942	2.24688
1373	-0.0221389	0.332676	2.25698
1374	-0.0224552	0.332562	2.2533
1375	-0.0248395	0.330522	2.25855
1376	-0.026502	0.336403	2.25691
1377	-0.0277152	0.336349	2.25606
1378	-0.0279789	0.334284	2.26458
1379	-0.0269483	0.334038	2.26176
1380	-0.027497	0.335926	2.26014
1381	-0.026161	0.334647	2.25951
1382	-0.0278763	0.335403	2.25852
1383	-0.0288348	0.333334	2.26432
1384	-0.0293944	0.339128	2.26293
1385	-0.0316196	0.339092	2.26119
1386	-0.0327572	0.339049	2.26008
1387	-0.030688	0.336304	2.25987
1388	-0.0326875	0.334266	2.26481
1389	-0.0305316	0.334266	2.2646
1390	-0.0299847	0.33417	2.26357
1391	-0.0279661	0.333	2.2633
1392	-0.0282501	0.332896	2.26233
1393	-0.0269375	0.332572	2.26192
1394	-0.0281715	0.332777	2.26116
1395	-0.0289568	0.330739	2.26731
1396	-0.0267325	0.32977	2.2671
1397	-0.0277565	0.329681	2.26513
1398	-0.0268786	0.329493	2.26452
1399	-0.0258085	0.329974	2.26397
1400	-0.0249372	0.329949	2.26357
1401	-0.0229009	0.327009	2.27591
1402	-0.0221159	0.326807	2.27114
1403	-0.0199529	0.323013	2.28682
1404	-0.0193386	0.322837	2.27938
1405	-0.0204435	0.322751	2.2758
1406	-0.0194939	0.322608	2.2752
1407	-0.0212945	0.320697	2.2802
1408	-0.0211069	0.320598	2.27908
1409	-0.0232832	0.322455	2.27757
1410	-0.0224267	0.320466	2.28701
1411	-0.0228427	0.32035	2.2826
1412	-0.0220382	0.32014	2.28169
1413	-0.0232019	0.31825	2.28704
1414	-0.0222275	0.323838	2.2864
1415	-0.0216956	0.319929	2.28537
1416	-0.0223298	0.319847	2.28441
1417	-0.0230407	0.31958	2.28358
1418	-0.0242398	0.320109	2.28281
1419	-0.0246833	0.320486	2.2821
1420	-0.0227231	0.317936	2.29525
1421	-0.0239468	0.323867	2.28814
1422	-0.0258497	0.321938	2.28515
1423	-0.0256993	0.320005	2.29201
1424	-0.0264613	0.319917	2.28988
1425	-0.0250651	0.319528	2.28944
1426	-0.0239673	0.319283	2.28887
1427	-0.0228668	0.3197	2.28843
1428	-0.0223623	0.319346	2.2878
1429	-0.0230295	0.319432	2.28686
1430	-0.0243354	0.317594	2.29305
1431	-0.0251993	0.317513	2.29032
1432	-0.0238135	0.317389	2.28982
1433	-0.0238468	0.318217	2.28914
1434	-0.0234042	0.316381	2.29791
1435	-0.0249	0.316316	2.29337
1436	-0.0257346	0.314487	2.29859
1437	-0.0270835	0.314428	2.29676
1438	-0.0270133	0.316197	2.29597
1439	-0.0273835	0.316106	2.29537
1440	-0.0256005	0.314066	2.30823
1441	-0.0236779	0.314066	2.30733
1442	-0.025443	0.312294	2.31171
1443	-0.0237178	0.312087	2.31142
1444	-0.0243177	0.312011	2.31041
1445	-0.0254791	0.312853	2.3094
1446	-0.0262241	0.311093	2.31575
1447	-0.0266606	0.316412	2.31363
1448	-0.0257694	0.314439	2.31293
1449	-0.0262112	0.313472	2.31216
1450	-0.0260528	0.313396	2.31134
1451	-0.0258527	0.31243	2.31063
1452	-0.0268393	0.31294	2.31034
1453	-0.0281961	0.313356	2.30981
1454	-0.0287919	0.313649	2.30917
1455	-0.0291215	0.313749	2.3087
1456	-0.030197	0.314111	2.30846
1457	-0.029321	0.313899	2.30817
1458	-0.0295376	0.313909	2.30793
1459	-0.0289664	0.31348	2.30781
1460	-0.0284133	0.311652	2.31566
1461	-0.026473	0.310935	2.31456
1462	-0.0267919	0.310848	2.31223
1463	-0.0254836	0.310592	2.31171
1464	-0.0245476	0.308798	2.32183
1465	-0.0252006	0.308724	2.31683
1466	-0.0263337	0.308656	2.31499
1467	-0.0273202	0.310388	2.31373
1468	-0.027904	0.308644	2.31926
1469	-0.0294423	0.313913	2.31704
1470	-0.0281967	0.311898	2.31676
1471	-0.0289356	0.310179	2.32281
1472	-0.0298402	0.310107	2.32027
1473	-0.0284917	0.309807	2.31994
1474	-0.0293315	0.308093	2.32509
1475	-0.0309591	0.313308	2.32309
1476	-0.0289542	0.310506	2.32303
1477	-0.0284945	0.308736	2.3294
1478	-0.0299942	0.313928	2.32687
1479	-0.0281029	0.308693	2.3267
1480	-0.0280501	0.306969	2.33284
1481	-0.0296537	0.312134	2.33022
1482	-0.0304677	0.310329	2.32935
1483	-0.030966	0.308628	2.33474
1484	-0.0299408	0.306848	2.34282
1485	-0.028889	0.306667	2.34117
1486	-0.0268896	0.303385	2.35358
1487	-0.0271239	0.303277	2.34634
1488	-0.0288847	0.301677	2.35071
1489	-0.0294621	0.301599	2.34924
1490	-0.030119	0.30495	2.34851
1491	-0.0313111	0.304912	2.34778
1492	-0.0298597	0.303364	2.36123
1493	-0.0304236	0.303276	2.35233
1494	-0.0312951	0.303209	2.35067
1495	-0.0318526	0.30484	2.34984
1496	-0.030813	0.303931	2.34958
1497	-0.0327858	0.302348	2.35348
1498	-0.0323767	0.300711	2.36054
1499	-0.0306272	0.29985	2.35993
1500	-0.0321131	0.301493	2.35653
1501	-0.0330448	0.301452	2.35567
1502	-0.0336754	0.299864	2.3604
1503	-0.0337325	0.298271	2.36612
1504	-0.0344403	0.303181	2.36388
1505	-0.0329161	0.301267	2.37535
1506	-0.033646	0.306324	2.3689
1507	-0.0333502	0.304567	2.36762
1508	-0.0324569	0.302742	2.36727
1509	-0.0320161	0.302006	2.36634
1510	-0.031403	0.301511	2.36575
1511	-0.0300906	0.299791	2.37702
1512	-0.0295235	0.299675	2.37268
1513	-0.0279547	0.299019	2.37209
1514	-0.0271826	0.298838	2.37038
1515	-0.0271552	0.297278	2.37603
1516	-0.0252834	0.295828	2.38962
1517	-0.0250863	0.295724	2.38245
1518	-0.0243522	0.294112	2.38925
1519	-0.0245443	0.294021	2.38674
1520	-0.0231134	0.293558	2.38627
1521	-0.0234032	0.293464	2.38546
1522	-0.023347	0.293372	2.38475
1523	-0.0243888	0.294669	2.38404
1524	-0.023938	0.29495	2.38385
1525	-0.0234302	0.293428	2.39116
1526	-0.0220881	0.291651	2.39929
1527	-0.0230591	0.290189	2.40352
1528	-0.0233924	0.294897	2.4026
1529	-0.0215728	0.292509	2.40251
1530	-0.0204192	0.290701	2.40205
1531	-0.0196965	0.289188	2.40971
1532	-0.0179226	0.289188	2.40934
1533	-0.0179834	0.287752	2.41539
1534	-0.020006	0.286353	2.41872
1535	-0.0216332	0.284957	2.42196
1536	-0.0228859	0.283579	2.42662
1537	-0.0219807	0.28345	2.42565
1538	-0.021698	0.282002	2.42991
1539	-0.0216125	0.28191	2.42895
1540	-0.0203395	0.2803	2.43626
1541	-0.0212663	0.284926	2.43256
1542	-0.022003	0.284925	2.43144
1543	-0.0221781	0.28334	2.43062
1544	-0.0224663	0.281967	2.43561
1545	-0.0227205	0.281887	2.43378
1546	-0.0211602	0.283278	2.43352
1547	-0.0222508	0.281919	2.43703
1548	-0.0215108	0.286369	2.43631
1549	-0.0199273	0.282699	2.43614
1550	-0.0201587	0.283423	2.43529
1551	-0.0198968	0.282913	2.43474
1552	-0.0195785	0.282519	2.43441
1553	-0.0184675	0.281623	2.43428
1554	-0.0187008	0.280286	2.44016
1555	-0.0181091	0.278863	2.44633
1556	-0.0169521	0.27868	2.44537
1557	-0.0180081	0.281765	2.44309
1558	-0.0200609	0.280452	2.44615
1559	-0.0216172	0.284935	2.4448
1560	-0.0200744	0.281616	2.44463
1561	-0.0184305	0.279561	2.45302
1562	-0.0197621	0.279519	2.44845
1563	-0.0196478	0.27818	2.4536
1564	-0.0191774	0.276879	2.46084
1565	-0.018949	0.275548	2.46552
1566	-0.020653	0.27996	2.46298
1567	-0.0212106	0.278419	2.4623
1568	-0.0228103	0.277143	2.46553
1569	-0.0227633	0.277066	2.46435
1570	-0.0232897	0.275774	2.46844
1571	-0.0228667	0.280076	2.46743
1572	-0.0234955	0.277087	2.4663
1573	-0.0243421	0.277793	2.46536
1574	-0.0245864	0.278195	2.46497
1575	-0.0235975	0.277929	2.46478
1576	-0.02528	0.27667	2.46785
1577	-0.024469	0.276534	2.46723
1578	-0.0238345	0.275182	2.47211
1579	-0.0242541	0.279493	2.4702
1580	-0.0238346	0.278182	2.47587
1581	-0.0243388	0.27691	2.47954
1582	-0.0242838	0.275635	2.48481
1583	-0.0239926	0.275529	2.48276
1584	-0.023305	0.274229	2.49008
1585	-0.0217344	0.273514	2.48971
1586	-0.0208166	0.27337	2.48842
1587	-0.0205187	0.272119	2.49386
1588	-0.0204397	0.272023	2.49173
1589	-0.022346	0.273422	2.48993
1590	-0.022145	0.27266	2.48942
1591	-0.0211834	0.271341	2.49569
1592	-0.0215004	0.270148	2.50087
1593	-0.0220813	0.274337	2.49816
1594	-0.0209707	0.272918	2.50476
1595	-0.0215723	0.27172	2.50906
1596	-0.0216304	0.270512	2.51405
1597	-0.0229584	0.269348	2.51778
1598	-0.0226295	0.273441	2.51656
1599	-0.0216518	0.272169	2.52389
1600	-0.0223757	0.27211	2.51947
1601	-0.021802	0.270895	2.52598
1602	-0.0212185	0.269651	2.53134
1603	-0.0206629	0.268453	2.53741
1604	-0.0196984	0.2672	2.54446
1605	-0.0190699	0.265981	2.5491
1606	-0.0196582	0.264842	2.55248
1607	-0.0205045	0.26885	2.55084
1608	-0.0212163	0.267706	2.55374
1609	-0.0206608	0.266539	2.56024
1610	-0.0192407	0.266272	2.55976
1611	-0.0199279	0.265149	2.56299
1612	-0.021308	0.264052	2.5652
1613	-0.0227625	0.262961	2.56735
1614	-0.022647	0.266874	2.5671
1615	-0.0231145	0.265501	2.56631
1616	-0.02396	0.265465	2.56593
1617	-0.0245215	0.265573	2.56542
1618	-0.0254838	0.264479	2.56832
1619	-0.0265285	0.268392	2.56682
1620	-0.0251496	0.265625	2.56666
1621	-0.0238605	0.264486	2.57427
1622	-0.023904	0.264415	2.57004
1623	-0.023091	0.264314	2.56948
1624	-0.0226493	0.263202	2.57564
1625	-0.0213915	0.261988	2.583
1626	-0.0220483	0.260915	2.58585
1627	-0.0221029	0.260854	2.58493
1628	-0.0227534	0.263415	2.5843
1629	-0.0213399	0.261339	2.5842
1630	-0.0226023	0.260288	2.58676
1631	-0.0232966	0.264119	2.58559
1632	-0.0233274	0.262774	2.58498
1633	-0.0229958	0.261717	2.59079
1634	-0.0240019	0.260665	2.59347
1635	-0.0248543	0.259618	2.59602
1636	-0.0250531	0.258584	2.6001
1637	-0.0250341	0.257522	2.60329
1638	-0.0256157	0.261283	2.60186
1639	-0.0264269	0.260244	2.60425
1640	-0.0262344	0.259197	2.60866
1641	-0.0266168	0.258188	2.61297
1642	-0.0259847	0.261865	2.61143
1643	-0.0273047	0.26085	2.61384
1644	-0.026825	0.260747	2.6133
1645	-0.0277722	0.259733	2.61605
1646	-0.0271351	0.25867	2.62082
1647	-0.028683	0.257676	2.62266
1648	-0.0273992	0.256459	2.62867
1649	-0.0282142	0.256412	2.62487
1650	-0.0292143	0.256371	2.624
1651	-0.0284005	0.2562	2.62364
1652	-0.0271862	0.25576	2.62351
1653	-0.0268256	0.256176	2.62332
1654	-0.0258206	0.25503	2.6285
1655	-0.0245573	0.253956	2.63599
1656	-0.0238574	0.253816	2.63305
1657	-0.0224705	0.253816	2.63297
1658	-0.0234165	0.253773	2.6302
1659	-0.0229162	0.252741	2.63399
1660	-0.0232064	0.251773	2.63737
1661	-0.0246183	0.250827	2.63931
1662	-0.0255913	0.249883	2.64174
1663	-0.0253632	0.249848	2.64106
1664	-0.0259887	0.24891	2.64405
1665	-0.0267151	0.247981	2.64699
1666	-0.0254825	0.247776	2.64666
1667	-0.0262788	0.246848	2.649
1668	-0.0265328	0.250394	2.64818
1669	-0.0269893	0.249472	2.65208
1670	-0.026109	0.249291	2.65107
1671	-0.0267733	0.248362	2.65372
1672	-0.0251679	0.247485	2.66238
1673	-0.0260291	0.246571	2.66483
1674	-0.0267698	0.245661	2.66766
1675	-0.0282284	0.244771	2.66944
1676	-0.0276284	0.243806	2.67325
1677	-0.0283776	0.242919	2.67574
1678	-0.0289269	0.246361	2.6747
1679	-0.0299794	0.24547	2.67652
1680	-0.0297594	0.244547	2.67961
1681	-0.0311306	0.247974	2.67763
1682	-0.0316662	0.246781	2.67691
1683	-0.0326251	0.245898	2.67927
1684	-0.0320942	0.245811	2.67856
1685	-0.0306919	0.24497	2.69049
1686	-0.0308606	0.244078	2.69356
1687	-0.0315531	0.244033	2.69166
1688	-0.0321676	0.243159	2.69372
1689	-0.0337845	0.246539	2.69228
1690	-0.0345668	0.245662	2.69402
1691	-0.0352816	0.249026	2.69296
1692	-0.0365135	0.248149	2.6943
1693	-0.035381	0.247113	2.70079
1694	-0.0350821	0.250531	2.69786
1695	-0.0345887	0.249591	2.70097
1696	-0.0332829	0.249143	2.70065
1697	-0.0332526	0.248246	2.7036
1698	-0.0340465	0.247378	2.70537
1699	-0.0339209	0.247327	2.70473
1700	-0.0346449	0.248406	2.70412
1701	-0.0348489	0.247528	2.70676
1702	-0.0336057	0.247172	2.70642
1703	-0.0323481	0.246353	2.71433
1704	-0.0325244	0.246303	2.70918
1705	-0.0323036	0.246218	2.70773
1706	-0.0321547	0.245327	2.70988
1707	-0.0308207	0.244667	2.70975
1708	-0.0315787	0.243823	2.71215
1709	-0.0330072	0.242996	2.71365
1710	-0.0340563	0.242168	2.7152
1711	-0.0335596	0.241306	2.71915
1712	-0.0343262	0.240487	2.72122
1713	-0.0346626	0.239657	2.72345
1714	-0.0345102	0.239591	2.72271
1715	-0.0352498	0.239554	2.72151
1716	-0.0352988	0.240603	2.72124
1717	-0.0366834	0.239798	2.72252
1718	-0.0367978	0.238981	2.72551
1719	-0.0376173	0.238179	2.72778
1720	-0.0379049	0.238139	2.72681
1721	-0.0371829	0.237284	2.73089
1722	-0.0364368	0.236445	2.73588
1723	-0.0350765	0.233578	2.74545
1724	-0.035908	0.232803	2.74742
1725	-0.0358347	0.231999	2.74929
1726	-0.0349014	0.231103	2.75367
1727	-0.0335126	0.22953	2.75323
1728	-0.0343424	0.228776	2.75482
1729	-0.0347471	0.228025	2.75741
1730	-0.0356959	0.227285	2.75931
1731	-0.0344818	0.226579	2.76547
1732	-0.0336619	0.225737	2.7694
1733	-0.0344795	0.225009	2.77118
1734	-0.0335012	0.22417	2.77679
1735	-0.0330835	0.223425	2.78078
1736	-0.0320776	0.222535	2.78483
1737	-0.0307873	0.222535	2.78475
1738	-0.0310579	0.221812	2.7869
1739	-0.0297927	0.221138	2.79383
1740	-0.0286823	0.220251	2.79886
1741	-0.0295877	0.220221	2.79517
1742	-0.0301656	0.220189	2.79418
1743	-0.0310112	0.220667	2.79363
1744	-0.0312888	0.22106	2.79333
1745	-0.0306025	0.220275	2.79665
1746	-0.0295921	0.219421	2.80204
1747	-0.0312011	0.21874	2.80307
1748	-0.0300322	0.217885	2.8089
1749	-0.0292101	0.217117	2.81269
1750	-0.0288936	0.216423	2.81642
1751	-0.0298459	0.216395	2.81356
1752	-0.0287637	0.21564	2.81934
1753	-0.0298047	0.214978	2.8212
1754	-0.0306847	0.214313	2.82282
1755	-0.0311081	0.214289	2.82193
1756	-0.0310144	0.215225	2.82149
1757	-0.0295842	0.213963	2.82146
1758	-0.0288747	0.213247	2.82482
1759	-0.0298696	0.212596	2.82621
1760	-0.0311477	0.211953	2.82714
1761	-0.0311437	0.211283	2.82893
1762	-0.0302698	0.211283	2.82872
1763	-0.0295731	0.210584	2.83291
1764	-0.0298322	0.210536	2.83006
1765	-0.028991	0.209833	2.83441
1766	-0.0303567	0.209205	2.83519
1767	-0.0314408	0.20858	2.83642
1768	-0.0322775	0.207955	2.83812
1769	-0.0310255	0.207362	2.8442
1770	-0.0310043	0.206734	2.84693
1771	-0.0297221	0.20484	2.84662
1772	-0.0302457	0.20424	2.84925
1773	-0.0296363	0.203589	2.85239
1774	-0.0285203	0.202734	2.85797
1775	-0.0276279	0.202059	2.86186
1776	-0.0287874	0.20147	2.86298
1777	-0.0291151	0.200869	2.8647
1778	-0.0285367	0.200211	2.86752
1779	-0.027961	0.199563	2.87034
1780	-0.026591	0.19901	2.87668
1781	-0.0270405	0.198431	2.87858
1782	-0.027766	0.19786	2.88029
1783	-0.0267743	0.19766	2.88004
1784	-0.0254263	0.197117	2.88692
1785	-0.0262018	0.197088	2.88116
1786	-0.0268132	0.197061	2.88028
1787	-0.0255099	0.194695	2.88632
1788	-0.026424	0.194136	2.88769
1789	-0.0273964	0.19411	2.88678
1790	-0.0280857	0.193557	2.88856
1791	-0.0279624	0.193003	2.89137
1792	-0.0273869	0.192393	2.89457
1793	-0.0262331	0.192393	2.89436
1794	-0.0258509	0.191815	2.89717
1795	-0.0252518	0.191238	2.90056
1796	-0.0260389	0.190695	2.90139
1797	-0.0261079	0.190136	2.90288
1798	-0.0270863	0.189603	2.90415
1799	-0.0264311	0.189043	2.90795
1800	-0.0252139	0.189043	2.90793
1801	-0.0259369	0.189012	2.90474
1802	-0.026705	0.189435	2.90398
1803	-0.0274209	0.189779	2.90349
1804	-0.0277492	0.189662	2.90305
1805	-0.0277553	0.189112	2.90485
1806	-0.0278453	0.188568	2.90661
1807	-0.0273972	0.188493	2.90587
1808	-0.0267078	0.187882	2.90895
1809	-0.0263759	0.187831	2.90763
1810	-0.026361	0.187282	2.9088
1811	-0.0264212	0.186757	2.91118
1812	-0.0271959	0.186237	2.91201
1813	-0.0273674	0.185713	2.91392
1814	-0.0264176	0.185069	2.91785
1815	-0.0254996	0.184408	2.92073
1816	-0.0242211	0.183929	2.92762
1817	-0.0231264	0.183107	2.93297
1818	-0.0241525	0.182614	2.93438
1819	-0.0242486	0.182095	2.93558
1820	-0.0250993	0.1816	2.93634
1821	-0.0260266	0.181109	2.93708
1822	-0.0270766	0.180623	2.93804
1823	-0.0262959	0.180077	2.94243
1824	-0.0274212	0.179597	2.94335
1825	-0.0276641	0.179109	2.94509
1826	-0.0286927	0.178631	2.94544
1827	-0.029604	0.178155	2.94607
1828	-0.0303459	0.177685	2.9475
1829	-0.0291042	0.182725	2.94749
1830	-0.030238	0.181026	2.94582
1831	-0.0302141	0.181014	2.94559
1832	-0.0310456	0.181166	2.94519
1833	-0.0319452	0.181156	2.94484
1834	-0.0319695	0.181199	2.94455
1835	-0.0316893	0.180702	2.94736
1836	-0.0321129	0.180219	2.94866
1837	-0.0311107	0.179674	2.95319
1838	-0.032135	0.179203	2.95384
1839	-0.0324369	0.178721	2.955
1840	-0.0319677	0.178212	2.95753
1841	-0.0319047	0.177731	2.95952
1842	-0.0327694	0.177269	2.95988
1843	-0.0316288	0.17634	2.96424
1844	-0.0312622	0.175844	2.96618
1845	-0.0313855	0.175387	2.96823
1846	-0.0320895	0.17782	2.96658
1847	-0.0318763	0.177337	2.96852
1848	-0.0329627	0.176885	2.96925
1849	-0.0340535	0.176438	2.97049
1850	-0.034985	0.175987	2.97104
1851	-0.034486	0.175512	2.97423
1852	-0.0335353	0.175088	2.97937
1853	-0.0347179	0.174648	2.98009
1854	-0.0351993	0.174202	2.98127
1855	-0.0339685	0.173784	2.98711
1856	-0.0347491	0.173345	2.98821
1857	-0.0341933	0.172871	2.99123
1858	-0.0334703	0.172358	2.99391
1859	-0.0347159	0.171932	2.99458
1860	-0.0342364	0.171472	2.99693
1861	-0.0336676	0.170982	2.99954
1862	-0.0344337	0.170557	3.00042
1863	-0.0352805	0.170134	3.00146
1864	-0.0357269	0.169706	3.00214
1865	-0.0359517	0.169272	3.00305
1866	-0.0371261	0.168857	3.00328
1867	-0.0376525	0.168438	3.0042
1868	-0.0365866	0.167814	3.00809
1869	-0.0373422	0.167401	3.00871
1870	-0.0380463	0.16699	3.00914
1871	-0.0389088	0.166583	3.00933
1872	-0.0381314	0.166077	3.0119
1873	-0.0369483	0.165695	3.01641
1874	-0.0358488	0.165315	3.02087
1875	-0.0369416	0.16492	3.02145
1876	-0.0365476	0.1645	3.02366
1877	-0.0365576	0.164082	3.02434
1878	-0.0361096	0.163639	3.02634
1879	-0.0360142	0.163228	3.02748
1880	-0.036343	0.162828	3.0283
1881	-0.0365322	0.162426	3.02889
1882	-0.0362393	0.162017	3.0309
1883	-0.0357832	0.161592	3.03324
1884	-0.0351588	0.161153	3.03568
1885	-0.0352999	0.16112	3.03414
1886	-0.0360656	0.16262	3.033
1887	-0.034991	0.161883	3.0375
1888	-0.0349707	0.161486	3.03859
1889	-0.0356733	0.161109	3.03977
1890	-0.03607	0.160722	3.04054
1891	-0.0373143	0.16035	3.04107
1892	-0.0371146	0.159964	3.04329
1893	-0.0360168	0.159611	3.04744
1894	-0.0351893	0.159174	3.05055
1895	-0.0348203	0.158764	3.05238
1896	-0.0353064	0.158391	3.0529
1897	-0.0343057	0.157826	3.05553
1898	-0.0351643	0.157462	3.056
1899	-0.0359441	0.1571	3.05666
1900	-0.0360484	0.15673	3.05803
1901	-0.034986	0.155305	3.0621
1902	-0.0351557	0.154947	3.06372
1903	-0.0360587	0.154593	3.06397
1904	-0.036155	0.154228	3.06503
1905	-0.037066	0.153876	3.06503
1906	-0.0371535	0.153516	3.06655
1907	-0.0360009	0.153187	3.0717
1908	-0.0369483	0.152841	3.07196
1909	-0.0367291	0.152479	3.07374
1910	-0.0359188	0.152104	3.07736
1911	-0.0369056	0.151765	3.07739
1912	-0.0363479	0.151385	3.07967
1913	-0.0369764	0.151044	3.08018
1914	-0.0360024	0.150474	3.08313
1915	-0.0370339	0.150144	3.08395
1916	-0.0382851	0.149814	3.08432
1917	-0.0385394	0.14947	3.08498
1918	-0.0373899	0.149157	3.0894
1919	-0.0362845	0.148289	3.0926
1920	-0.0373191	0.147964	3.09258
1921	-0.0368138	0.147623	3.09519
1922	-0.0358386	0.14704	3.09904
1923	-0.0352744	0.14666	3.10086
1924	-0.034534	0.146241	3.10276
1925	-0.0352679	0.145921	3.10324
1926	-0.0342656	0.145621	3.10768
1927	-0.0345498	0.145294	3.10796
1928	-0.0356646	0.14498	3.10793
1929	-0.0349796	0.144651	3.11066
1930	-0.0343173	0.144261	3.1125
1931	-0.0343732	0.143934	3.11317
1932	-0.0350285	0.143625	3.11398
1933	-0.0358932	0.143317	3.11428
1934	-0.0356543	0.142983	3.1158
1935	-0.0348531	0.142593	3.11854
1936	-0.0338064	0.141836	3.12156
1937	-0.0348699	0.141538	3.12224
1938	-0.033903	0.140948	3.12497
1939	-0.0336619	0.140634	3.1266
1940	-0.0336527	0.140324	3.12793
1941	-0.0343677	0.14003	3.12886
1942	-0.0352888	0.139735	3.12911
1943	-0.0364718	0.139443	3.12922
1944	-0.0362591	0.13914	3.13111
1945	-0.0366667	0.138841	3.13159
1946	-0.0357523	0.138566	3.13556
1947	-0.0359624	0.138265	3.13588
1948	-0.0361046	0.137965	3.1367
1949	-0.0355225	0.137631	3.13868
1950	-0.0345019	0.136969	3.14176
1951	-0.0341351	0.136649	3.14271
1952	-0.0330598	0.13508	3.14611
1953	-0.0331936	0.134785	3.14652
1954	-0.0327316	0.134479	3.14848
1955	-0.0328736	0.134193	3.14969
1956	-0.0341083	0.13392	3.14975
1957	-0.0336954	0.133636	3.15204
1958	-0.0346332	0.133362	3.15215
1959	-0.0342843	0.133061	3.15397
1960	-0.0343233	0.132772	3.15427
1961	-0.0333745	0.132389	3.15712
1962	-0.0324131	0.131944	3.15983
1963	-0.0320399	0.131659	3.16198
1964	-0.0328001	0.131391	3.16236
1965	-0.0325236	0.131104	3.16413
1966	-0.031467	0.130855	3.1688
1967	-0.0311679	0.130575	3.17034
1968	-0.0316126	0.130308	3.17092
1969	-0.0320637	0.132185	3.17015
1970	-0.0311401	0.131746	3.17301
1971	-0.0318918	0.131485	3.17381
1972	-0.0323485	0.131216	3.17419
1973	-0.0312701	0.130724	3.17418
1974	-0.030845	0.130426	3.17551
1975	-0.0298825	0.129808	3.1785
1976	-0.0302126	0.129784	3.17555
1977	-0.0299392	0.130369	3.1752
1978	-0.0298024	0.130104	3.17688
1979	-0.0287554	0.129862	3.18101
1980	-0.0296971	0.129606	3.18114
1981	-0.0306071	0.129351	3.1811
1982	-0.0313809	0.129096	3.18093
1983	-0.0321294	0.128841	3.18142
1984	-0.0321312	0.128588	3.18287
1985	-0.0320078	0.128328	3.18445
1986	-0.0320768	0.128079	3.18587
1987	-0.0323542	0.127819	3.18624
1988	-0.0322097	0.127553	3.18731
1989	-0.0313224	0.12732	3.19056
1990	-0.0303378	0.127088	3.19461
1991	-0.0310628	0.126841	3.19487
1992	-0.0301232	0.126125	3.19787
1993	-0.0304642	0.125874	3.1982
1994	-0.0308611	0.125634	3.19927
1995	-0.0318251	0.125394	3.19942
1996	-0.0309459	0.124866	3.20411
1997	-0.0300381	0.12447	3.20639
1998	-0.031016	0.124233	3.2065
1999	-0.0301097	0.123831	3.20913
[truncated: 322 more rows]
