# Supplementary material for: Reconstructing the evolution history of networked complex systems
Source: Nat Commun. 2024 Apr 2;15:2849. doi: 10.1038/s41467-024-47248-x (PMC10987487; doi:10.1038/s41467-024-47248-x)
Supplement: Supplementary file 8 — Source Data [file 41467_2024_47248_MOESM8_ESM.zip › Source Data/figure5/figure5adg_bacteria_restored.xls]

## Sheet: Sheet1
n_edges	assortativity	average_clustering	average_shortest_path_length
1		0	1
2	-1	0	1.33333
3	-0.5	0	1.66667
4	-0.666667	0	1.8
5	-0.315789	0	1.72727
6	-0.153846	0	1.66667
7	-0.333333	0	1.76471
8	-0.242718	0	1.72222
9	-0.180328	0	1.68421
10	-0.25	0	1.66667
11	-0.239437	0.2	1.61905
12	-0.293413	0.155556	1.74074
13	-0.418182	0.155556	2.28205
14	-0.336683	0.177778	2.23077
15	-0.240602	0.255556	2.17949
16	-0.460722	0.239583	2.25532
17	-0.438687	0.205882	2.23077
18	-0.324324	0.184211	2.20755
19	-0.309423	0.175	2.51613
20	-0.245136	0.134921	2.5
21	-0.210084	0.0984848	2.52
22	-0.119298	0.131818	2.46667
23	-0.0487421	0.120833	2.44737
24	-0.0555556	0.166667	2.39474
25	-0.0021966	0.211111	2.36842
26	-0.0391929	0.256944	2.31579
27	-0.0555556	0.238667	2.30952
28	0.0264753	0.244571	2.29762
29	0.0749195	0.226455	2.28235
30	0.0451389	0.312875	2.18824
31	0.0315277	0.312875	2.4
32	-0.0232558	0.298129	2.38596
33	-0.0860959	0.292177	2.2807
34	-0.072234	0.286395	3.34188
35	-0.0246974	0.267302	3.33191
36	-0.0132916	0.258679	3.31646
37	-0.0528455	0.249554	3.30502
38	0.00550964	0.259003	3.30116
39	0.00375657	0.256771	2.83784
40	-0.0215589	0.247569	2.77606
41	-0.0621282	0.238913	2.80496
42	-0.0761158	0.229846	2.78014
43	-0.0585592	0.219745	2.73759
44	-0.0541407	0.218543	2.72695
45	-0.0550115	0.217484	2.69504
46	-0.0438304	0.199323	2.7549
47	-0.0648505	0.211058	2.72876
48	-0.108411	0.203816	2.72205
49	-0.0980736	0.22953	2.70997
50	-0.128489	0.22885	2.67674
51	-0.151582	0.257875	2.6284
52	-0.121973	0.243936	2.62349
53	-0.107126	0.237517	2.61677
54	-0.0962576	0.238394	2.61377
55	-0.134454	0.231854	2.63889
56	-0.117371	0.227581	2.63333
57	-0.0982108	0.24616	2.62778
58	-0.0750385	0.244963	2.62222
59	-0.0587276	0.243765	2.61667
60	-0.032491	0.231874	2.61219
61	-0.0100084	0.234161	2.60942
62	0.00742459	0.236194	2.60665
63	-0.00821575	0.243298	2.57895
64	-0.00334793	0.237505	2.60567
65	-0.0187812	0.229782	2.58763
66	-0.0613217	0.223689	2.58654
67	-0.0392799	0.213747	2.58273
68	-0.0758336	0.208705	2.60538
69	-0.0628414	0.234397	2.5852
70	-0.0446174	0.235587	2.58296
71	-0.0376871	0.300805	2.58072
72	-0.0252144	0.299235	2.57175
73	-0.0649886	0.292521	2.59244
74	-0.0597534	0.286427	2.58664
75	-0.0672508	0.278427	2.62353
76	-0.0883893	0.298684	2.58627
77	-0.0873318	0.308698	2.57255
78	-0.0686193	0.310598	2.57059
79	-0.0580859	0.309003	2.56863
80	-0.0476058	0.308264	2.56667
81	-0.0269101	0.306166	2.56471
82	-0.025461	0.325136	2.56275
83	-0.00172054	0.32825	2.56078
84	0.00708232	0.32638	2.54706
85	-0.0306021	0.319383	2.56642
86	-0.0312476	0.319209	2.54428
87	-0.0317521	0.320724	2.51845
88	-0.0310157	0.314502	2.50554
89	-0.011489	0.302406	2.50276
90	-0.0490957	0.296341	2.52083
91	-0.0457065	0.296525	2.51736
92	-0.0330254	0.291034	2.51384
93	-0.0328262	0.295897	2.51211
94	-0.0534117	0.314309	2.47232
95	-0.0460253	0.314309	2.46907
96	-0.029459	0.303084	2.46655
97	-0.0203086	0.301893	2.46312
98	-0.0283563	0.305549	2.44597
99	-0.0236603	0.303565	2.44425
100	-0.0323106	0.308842	2.43053
101	-0.0297404	0.320667	2.42539
102	-0.0391626	0.320649	2.42196
103	-0.042488	0.317461	2.40995
104	-0.0349183	0.315351	2.40823
105	-0.0464484	0.322224	2.3928
106	-0.0357498	0.321174	2.39108
107	-0.0328798	0.3149	2.38422
108	-0.0244864	0.356567	2.3825
109	-0.0139376	0.357642	2.38079
110	-0.0159033	0.37525	2.37393
111	-0.0425397	0.368322	2.39546
112	-0.0362643	0.360628	2.39384
113	-0.0280345	0.362413	2.39222
114	-0.0225147	0.363256	2.38898
115	-0.00786463	0.364049	2.38736
116	0.00154139	0.366749	2.38574
117	-0.00633713	0.359352	2.40184
118	-0.0100468	0.358682	2.38037
119	-0.0349061	0.358372	2.35736
120	-0.0419968	0.375628	2.34202
121	-0.0363447	0.375368	2.34049
122	-0.0285219	0.372856	2.33896
123	-0.013756	0.373112	2.33742
124	-0.0227718	0.372694	2.31748
125	-0.0279683	0.36553	2.35756
126	-0.0431151	0.359127	2.37655
127	-0.0336207	0.358495	2.37517
128	-0.0245141	0.358382	2.37379
129	-0.0443758	0.35855	2.35862
130	-0.0485735	0.374594	2.34069
131	-0.0361807	0.374594	2.32414
132	-0.0635716	0.368203	2.34469
133	-0.0561597	0.362265	2.34204
134	-0.0486524	0.362168	2.34073
135	-0.0523787	0.365424	2.33159
136	-0.0488339	0.364614	2.33029
137	-0.0478753	0.368939	2.32898
138	-0.041472	0.368507	2.32768
139	-0.0489716	0.384159	2.3107
140	-0.0406355	0.421794	2.3094
141	-0.0375604	0.425544	2.30287
142	-0.0410969	0.422581	2.29373
143	-0.0410714	0.417746	2.28851
144	-0.0352857	0.415564	2.2846
145	-0.0275779	0.415564	2.28312
146	-0.0187601	0.418429	2.27662
147	-0.0101965	0.418739	2.27532
148	-0.00477136	0.434868	2.27403
149	0.00681058	0.432923	2.27273
150	-0.00436275	0.433797	2.26104
151	-0.0322645	0.426678	2.28059
152	-0.0310669	0.42582	2.27318
153	-0.02428	0.425194	2.27194
154	-0.0251722	0.42527	2.267
155	-0.017619	0.418625	2.26568
156	-0.0251079	0.421966	2.2583
157	-0.0363626	0.421669	2.24108
158	-0.0326638	0.423446	2.23985
159	-0.0244623	0.420485	2.23862
160	-0.0283142	0.419386	2.23001
161	-0.0232674	0.41037	2.22766
162	-0.0251677	0.404751	2.22399
163	-0.0200041	0.404109	2.22277
164	-0.0248037	0.404115	2.21909
165	-0.0117529	0.399144	2.21787
166	-0.00538024	0.400452	2.21665
167	-0.00148816	0.400561	2.21542
168	0.00866838	0.394492	2.21368
169	0.0163634	0.395811	2.21245
170	0.0217742	0.400693	2.21001
171	0.027714	0.404048	2.20879
172	0.0361946	0.403376	2.20757
173	0.0386994	0.407072	2.20635
174	0.04602	0.400996	2.20438
175	0.0557807	0.398233	2.20316
176	0.0684387	0.418322	2.20195
177	0.055403	0.41803	2.19343
178	0.0656808	0.419966	2.19221
179	0.0587043	0.421806	2.18248
180	0.068886	0.42265	2.18127
181	0.0606815	0.41557	2.20882
182	0.0722408	0.403696	2.20742
183	0.0758495	0.41322	2.20626
184	0.0789079	0.426416	2.20046
185	0.0860704	0.459749	2.1993
186	0.0959072	0.461563	2.19815
187	0.0857095	0.465859	2.19119
188	0.0762543	0.463415	2.18308
189	0.0775542	0.464866	2.18076
190	0.0735345	0.467205	2.17613
191	0.0802167	0.468087	2.17497
192	0.0869689	0.468888	2.17381
193	0.0906778	0.46775	2.17149
194	0.096691	0.467382	2.17034
195	0.104536	0.46945	2.16918
196	0.109684	0.467288	2.16802
197	0.0901256	0.46989	2.16107
198	0.0956596	0.460367	2.18913
199	0.0825908	0.450609	2.16535
200	0.0890958	0.45165	2.16421
201	0.0991917	0.450006	2.16308
202	0.0980298	0.451101	2.15629
203	0.105326	0.45202	2.15515
204	0.113403	0.450891	2.15402
205	0.0888319	0.446008	2.14723
206	0.0845462	0.450561	2.14609
207	0.0840364	0.453411	2.14496
208	0.0844751	0.442934	2.12684
209	0.0948332	0.430631	2.12557
210	0.0931071	0.432222	2.12217
211	0.0944667	0.433271	2.12104
212	0.0946148	0.432808	2.11086
213	0.0944475	0.433061	2.10973
214	0.0975497	0.433923	2.1086
215	0.104618	0.433196	2.10747
216	0.110899	0.428658	2.10633
217	0.107059	0.450549	2.10181
218	0.0895057	0.450262	2.09729
219	0.0865227	0.449488	2.09502
220	0.0948961	0.447835	2.09389
221	0.0972028	0.449541	2.09276
222	0.100382	0.450579	2.09163
223	0.108064	0.452942	2.0905
224	0.114173	0.452276	2.08824
225	0.122629	0.451768	2.0871
226	0.116699	0.451142	2.08371
227	0.121909	0.449515	2.08258
228	0.121196	0.449238	2.08145
229	0.12647	0.450368	2.08032
230	0.133201	0.45169	2.07919
231	0.123351	0.446953	2.07127
232	0.133017	0.434873	2.07006
233	0.142393	0.423429	2.06885
234	0.147629	0.422786	2.06659
235	0.151034	0.422349	2.06546
236	0.155045	0.424173	2.06433
237	0.153711	0.425644	2.06095
238	0.158646	0.413623	2.05955
239	0.163765	0.404965	2.0815
240	0.158263	0.406844	2.07709
241	0.151757	0.407041	2.07269
242	0.140066	0.406813	2.05837
243	0.145228	0.408485	2.05727
244	0.143997	0.40279	2.05985
245	0.147251	0.39516	2.05844
246	0.146394	0.396319	2.05736
247	0.150344	0.403471	2.05519
248	0.155037	0.396344	2.07158
249	0.162082	0.391451	2.07036
250	0.168583	0.392482	2.0693
251	0.174338	0.392395	2.06823
252	0.154021	0.394698	2.0597
253	0.159045	0.395269	2.05864
254	0.166661	0.393718	2.05757
255	0.159368	0.393408	2.05544
256	0.167516	0.383928	2.05431
257	0.170149	0.385016	2.05325
258	0.172148	0.3852	2.05005
259	0.175426	0.387788	2.04899
260	0.176306	0.389171	2.04792
261	0.172549	0.390887	2.04153
262	0.165169	0.38897	2.03621
263	0.16802	0.3873	2.03514
264	0.171127	0.388496	2.03408
265	0.168705	0.38986	2.02769
266	0.170879	0.390191	2.02662
267	0.16751	0.389834	2.02556
268	0.161521	0.391024	2.02449
269	0.167407	0.390005	2.02343
270	0.167536	0.390745	2.02236
271	0.170838	0.390892	2.0213
272	0.172027	0.391863	2.02023
273	0.177621	0.390816	2.01917
274	0.180757	0.39175	2.0181
275	0.182065	0.393145	2.01704
276	0.187527	0.392623	2.01491
277	0.194047	0.391535	2.01384
278	0.195229	0.392396	2.01278
279	0.199224	0.384364	2.00213
280	0.205204	0.384884	2.00106
281	0.209068	0.385352	2
282	0.215553	0.385064	1.99894
283	0.213212	0.384777	1.98509
284	0.216429	0.384845	1.98403
285	0.218477	0.384707	1.98296
286	0.220991	0.383033	1.9787
287	0.227421	0.382824	1.97764
288	0.222563	0.393132	1.96699
289	0.201318	0.392887	3.03804
290	0.205822	0.420999	3.03668
291	0.209532	0.4144	3.07143
292	0.207498	0.415369	3.0675
293	0.214942	0.40571	3.06614
294	0.21249	0.407356	3.06418
295	0.215683	0.409109	3.06352
296	0.218037	0.410821	3.06287
297	0.216887	0.410876	3.06221
298	0.213527	0.411231	3.05959
299	0.21785	0.410435	3.05894
300	0.223881	0.411342	3.05828
301	0.225194	0.411203	3.05763
302	0.223243	0.410991	3.0537
303	0.227418	0.410293	3.05305
304	0.230506	0.421921	3.05043
305	0.235323	0.423544	3.04977
306	0.23926	0.425266	3.04912
307	0.238501	0.426129	3.04846
308	0.243241	0.424848	3.04781
309	0.244165	0.426269	3.04715
310	0.249985	0.426121	3.0465
311	0.251248	0.437232	3.04519
312	0.24588	0.46871	3.01441
313	0.248101	0.468742	3.01375
314	0.25419	0.463355	3.01177
315	0.250343	0.466003	3.00785
316	0.250213	0.466875	3.00719
317	0.256879	0.465423	3.00654
318	0.251616	0.466095	3.00523
319	0.257017	0.46625	3.00458
320	0.255596	0.470947	3.00327
321	0.257821	0.470417	3.00262
322	0.256194	0.472203	3.00196
323	0.255306	0.475176	2.97384
324	0.259604	0.475627	2.97319
325	0.264329	0.481886	2.97253
326	0.266736	0.49244	2.97188
327	0.267992	0.493058	2.97122
328	0.271111	0.492501	2.97057
329	0.277147	0.492191	2.96991
330	0.27148	0.492779	2.96926
331	0.274968	0.491523	2.96795
332	0.281597	0.480477	2.96667
333	0.281508	0.482153	2.96601
334	0.287965	0.471556	2.96473
335	0.291621	0.466431	2.96159
336	0.29795	0.464279	2.96094
337	0.303082	0.464742	2.96029
338	0.307839	0.46516	2.95964
339	0.297762	0.470397	2.95833
340	0.303161	0.468774	2.95768
341	0.308137	0.46884	2.95703
342	0.301716	0.469813	2.95638
343	0.304974	0.470946	2.95573
344	0.293303	0.472738	2.95312
345	0.29288	0.47297	2.95247
346	0.292995	0.476585	2.8431
347	0.299121	0.466445	2.8419
348	0.306862	0.466968	2.84125
349	0.31074	0.463717	2.81392
350	0.31363	0.462949	2.81327
351	0.319511	0.453304	2.81209
352	0.323932	0.453735	2.81144
353	0.324613	0.454389	2.81079
354	0.326425	0.454745	2.81014
355	0.330161	0.453978	2.80949
356	0.334262	0.452014	2.80884
357	0.338607	0.452492	2.80819
358	0.344923	0.453036	2.80754
359	0.346539	0.446598	2.89956
360	0.351279	0.445991	2.89893
361	0.346798	0.447342	2.89705
362	0.350027	0.447843	2.89642
363	0.352937	0.448001	2.89579
364	0.356139	0.447779	2.89517
365	0.360256	0.44865	2.89454
366	0.363142	0.449579	2.89391
367	0.36993	0.449611	2.89328
368	0.372472	0.450367	2.89266
369	0.377297	0.445772	2.89091
370	0.373377	0.446866	2.88715
371	0.377496	0.446394	2.88652
372	0.380049	0.446751	2.88589
373	0.382251	0.447599	2.88527
374	0.382706	0.447677	2.88401
375	0.385544	0.44276	2.85705
376	0.389239	0.443353	2.85643
377	0.389307	0.447215	2.8558
378	0.390075	0.447644	2.85517
379	0.387843	0.447497	2.85329
380	0.388203	0.447277	2.85266
381	0.393922	0.447683	2.85204
382	0.401194	0.4471	2.85141
383	0.405581	0.44758	2.85078
384	0.411115	0.447972	2.85016
385	0.416082	0.449188	2.84953
386	0.415805	0.449203	2.8489
387	0.418719	0.449537	2.84828
388	0.416998	0.448913	2.7931
389	0.408493	0.449428	2.79248
390	0.411093	0.450256	2.79185
391	0.416654	0.450987	2.79122
392	0.423145	0.45099	2.7906
393	0.427261	0.450129	2.78997
394	0.426433	0.45025	2.78934
395	0.42988	0.450898	2.76301
396	0.432486	0.447625	2.76238
397	0.42935	0.448966	2.76176
398	0.435278	0.448983	2.76113
399	0.430387	0.449343	2.75047
400	0.430447	0.4493	2.74984
401	0.431024	0.448837	2.74796
402	0.436277	0.449514	2.74734
403	0.439397	0.44329	2.74484
404	0.44494	0.44358	2.74422
405	0.444071	0.446329	2.74296
406	0.443479	0.44669	2.74171
407	0.446612	0.446474	2.74109
408	0.449438	0.44026	2.74046
409	0.452277	0.448004	2.73984
410	0.44922	0.442828	2.75287
411	0.451705	0.442442	2.75227
412	0.452115	0.442269	2.75166
413	0.452632	0.442075	2.75106
414	0.454762	0.442111	2.75045
415	0.456856	0.442868	2.74985
416	0.458993	0.442785	2.74924
417	0.461173	0.443045	2.74804
418	0.467007	0.443239	2.74743
419	0.468308	0.443256	2.74683
420	0.471214	0.44339	2.74622
421	0.472479	0.443558	2.74562
422	0.470497	0.438386	2.80666
423	0.47672	0.437756	2.80607
424	0.481344	0.429256	2.80502
425	0.482969	0.429529	2.80444
426	0.483631	0.429809	2.80385
427	0.488399	0.430167	2.80327
428	0.488878	0.431318	2.80269
429	0.488503	0.432181	2.72738
430	0.489824	0.432433	2.7268
431	0.483571	0.430669	2.56859
432	0.480631	0.430447	2.56801
433	0.48668	0.430772	2.56743
434	0.487632	0.430994	2.56684
435	0.486249	0.431487	2.5575
436	0.484242	0.431718	2.55342
437	0.485948	0.43184	2.55283
438	0.487285	0.42942	2.52948
439	0.492064	0.429418	2.5289
440	0.483781	0.428488	2.30706
441	0.48095	0.429342	2.30648
442	0.483453	0.429523	2.30531
443	0.487039	0.430145	2.30473
444	0.486729	0.429959	2.30356
445	0.490745	0.425825	2.30262
446	0.492431	0.427635	2.30204
447	0.496943	0.427367	2.30146
448	0.494	0.429953	2.29446
449	0.496351	0.430915	2.29388
450	0.496277	0.431409	2.29329
451	0.498254	0.431309	2.29271
452	0.503693	0.431405	2.29213
453	0.509842	0.43202	2.29155
454	0.510155	0.432347	2.29096
455	0.506664	0.433035	2.28513
456	0.508199	0.433302	2.28455
457	0.510082	0.428181	2.31077
458	0.51098	0.422719	2.35371
459	0.512873	0.423567	2.35262
460	0.513941	0.424228	2.35207
461	0.515164	0.424586	2.35153
462	0.510465	0.424578	2.34934
463	0.50778	0.425413	2.3488
464	0.508635	0.425719	2.34825
465	0.51308	0.425832	2.34771
466	0.511372	0.434785	2.34061
467	0.510794	0.436276	2.34007
468	0.51347	0.443509	2.33952
469	0.516272	0.444014	2.33897
470	0.518464	0.444636	2.33788
471	0.515161	0.444857	2.33679
472	0.517449	0.444976	2.3357
473	0.51964	0.441292	2.33515
474	0.513372	0.450294	2.33242
475	0.519028	0.450351	2.33188
476	0.514896	0.4508	2.33079
477	0.517301	0.443472	2.32971
478	0.517834	0.442885	2.32916
479	0.522211	0.443078	2.32862
480	0.522979	0.442958	2.32807
481	0.524117	0.442714	2.32372
482	0.529034	0.442877	2.32318
483	0.532432	0.442065	2.32263
484	0.531496	0.443392	2.31937
485	0.53578	0.443451	2.31882
486	0.534631	0.446432	2.31774
487	0.536215	0.444021	2.31719
488	0.540384	0.444257	2.31665
489	0.545612	0.44433	2.3161
490	0.550446	0.444571	2.31556
491	0.549983	0.445327	2.31447
492	0.552812	0.44528	2.31393
493	0.553272	0.453743	2.3123
494	0.549754	0.453836	2.29217
495	0.548872	0.455996	2.29162
496	0.548329	0.457225	2.29108
497	0.555142	0.456776	2.29053
498	0.556527	0.457565	2.28999
499	0.556235	0.459179	2.28945
500	0.560835	0.459428	2.2889
501	0.562224	0.460101	2.28836
502	0.566838	0.460028	2.28781
503	0.56669	0.460996	2.28727
504	0.567114	0.460985	2.28672
505	0.568275	0.461398	2.28618
506	0.569602	0.461783	2.28564
507	0.575282	0.461783	2.28509
508	0.568936	0.461164	2.284
509	0.571823	0.461318	2.28346
510	0.572165	0.461788	2.28292
511	0.572731	0.456227	2.32982
512	0.571298	0.457193	2.32877
513	0.571846	0.458307	2.32824
514	0.575755	0.458561	2.32771
515	0.574731	0.458915	2.32719
516	0.572382	0.459448	2.32613
517	0.571162	0.460353	2.32561
518	0.572654	0.469304	2.32455
519	0.572089	0.469948	2.32403
520	0.572833	0.471165	2.32192
521	0.575442	0.47154	2.32139
522	0.579431	0.47164	2.32086
523	0.580569	0.47208	2.32034
524	0.578502	0.472488	2.31981
525	0.579359	0.472359	2.31507
526	0.578041	0.474385	2.30558
527	0.580079	0.474829	2.30506
528	0.580241	0.474857	2.30453
529	0.580988	0.475099	2.304
530	0.581798	0.475776	2.30348
531	0.586074	0.475944	2.30295
532	0.588411	0.476144	2.30242
533	0.589684	0.477688	2.3019
534	0.593168	0.47823	2.30137
535	0.595971	0.467727	2.30037
536	0.595741	0.468047	2.29984
537	0.59598	0.468139	2.29932
538	0.596641	0.468156	2.29879
539	0.600234	0.468701	2.29826
540	0.60616	0.46882	2.29774
541	0.610347	0.468898	2.29721
542	0.605621	0.469144	2.29669
543	0.60646	0.46949	2.29563
544	0.608295	0.464616	2.29433
545	0.610849	0.464932	2.29381
546	0.60928	0.46632	2.29276
547	0.614773	0.46622	2.29224
548	0.617968	0.466469	2.29171
549	0.616983	0.46793	2.29119
550	0.617624	0.467663	2.28594
551	0.617646	0.468452	2.28541
552	0.620633	0.464232	2.28459
553	0.623196	0.460087	2.28362
554	0.62609	0.460403	2.2831
555	0.615618	0.460148	2.27996
556	0.618533	0.456076	2.27914
557	0.61518	0.455759	2.27862
558	0.616465	0.455846	2.2781
559	0.621071	0.455647	2.27757
560	0.623302	0.455971	2.27705
561	0.624356	0.456319	2.27601
562	0.627822	0.456659	2.27548
563	0.630283	0.452653	2.27453
564	0.632874	0.452653	2.29278
565	0.631626	0.460711	2.29227
566	0.632977	0.460974	2.29175
567	0.635706	0.456966	2.2913
568	0.636888	0.457336	2.29079
569	0.639695	0.457683	2.29027
570	0.639499	0.465641	2.28667
571	0.640801	0.46796	2.28616
572	0.643339	0.468286	2.28564
573	0.645968	0.464249	2.29544
574	0.647574	0.464767	2.29493
575	0.652811	0.464834	2.29442
576	0.653027	0.466154	2.29391
577	0.651413	0.466313	2.29339
578	0.656029	0.466387	2.29288
579	0.657328	0.467536	2.29237
580	0.658275	0.467595	2.29186
581	0.658677	0.467852	2.29135
582	0.657221	0.469989	2.29083
583	0.66133	0.469953	2.29032
584	0.66182	0.470504	2.28981
585	0.662973	0.470217	2.2893
586	0.663151	0.470115	2.28879
587	0.665358	0.495977	2.28827
588	0.668326	0.496161	2.28776
589	0.670542	0.496635	2.28725
590	0.667914	0.496462	2.26831
591	0.670239	0.496665	2.26779
592	0.671177	0.497005	2.26728
593	0.670991	0.497655	2.26677
594	0.673397	0.493402	2.26799
595	0.663507	0.488869	2.28119
596	0.666658	0.489124	2.28069
597	0.667993	0.489484	2.2802
598	0.665898	0.489978	2.27921
599	0.665496	0.490948	2.27673
600	0.665733	0.491699	2.27624
601	0.66515	0.491315	2.27574
602	0.665575	0.49179	2.27525
603	0.664232	0.493257	2.27475
604	0.664201	0.493168	2.2703
605	0.665317	0.49377	2.2698
606	0.667927	0.48554	2.26917
607	0.670489	0.47758	2.26855
608	0.673113	0.47799	2.26805
609	0.675367	0.474104	2.26729
610	0.680662	0.474207	2.2668
611	0.681748	0.474891	2.2663
612	0.680757	0.475557	2.26581
613	0.680946	0.475748	2.26532
614	0.683127	0.471912	2.26456
615	0.6862	0.472432	2.26407
616	0.68893	0.472666	2.26357
617	0.687155	0.472371	2.26308
618	0.689699	0.472439	2.26259
619	0.692032	0.46494	2.26196
620	0.695653	0.46513	2.26147
621	0.696444	0.465486	2.26098
622	0.697229	0.460171	2.25959
623	0.697401	0.460708	2.2591
624	0.698226	0.459821	2.2586
625	0.698401	0.460604	2.25565
626	0.700634	0.453463	2.25504
627	0.701426	0.453165	2.25455
628	0.704369	0.453613	2.25405
629	0.703373	0.455228	2.24963
630	0.705162	0.455228	2.25257
631	0.70557	0.455389	2.25208
632	0.707387	0.455607	2.25159
633	0.701747	0.451758	2.26081
634	0.704849	0.451923	2.26033
635	0.706099	0.452187	2.25986
636	0.704951	0.451813	2.25558
637	0.707226	0.452086	2.25511
638	0.70658	0.452572	2.25463
639	0.70552	0.452757	2.25416
640	0.704303	0.459861	2.25226
641	0.706439	0.452893	2.25166
642	0.707239	0.453248	2.25119
643	0.710668	0.453265	2.25071
644	0.711018	0.45308	2.25024
645	0.71194	0.45308	2.65298
646	0.714023	0.452781	2.65258
647	0.70877	0.448974	2.66353
648	0.706343	0.448785	2.64591
649	0.707341	0.448379	2.64473
650	0.702341	0.448276	2.64434
651	0.704652	0.44861	2.64395
652	0.705974	0.448918	2.64356
653	0.709343	0.448985	2.64316
654	0.711097	0.449194	2.64277
655	0.711443	0.449267	2.64238
656	0.713604	0.449658	2.64199
657	0.712965	0.450311	2.6416
658	0.717224	0.450645	2.64121
659	0.717992	0.450645	3.06244
660	0.718418	0.450726	3.06211
661	0.719411	0.451005	3.06145
662	0.721397	0.444323	3.06078
663	0.721863	0.444318	3.06012
664	0.725506	0.444443	3.05979
665	0.726599	0.44475	3.05946
666	0.7282	0.466972	3.05913
667	0.72824	0.467198	3.0588
668	0.731996	0.467447	3.05848
669	0.733591	0.465885	3.04632
670	0.735283	0.462459	3.04531
671	0.738425	0.462674	3.04498
672	0.741223	0.462623	3.04432
673	0.741662	0.462959	3.04399
674	0.741254	0.464491	3.04268
675	0.742795	0.464491	3.32713
676	0.742931	0.464522	3.32682
677	0.742799	0.465217	3.32591
678	0.742886	0.465738	3.3256
679	0.743707	0.465738	3.48679
680	0.746159	0.465749	3.48652
681	0.747771	0.462349	3.48528
682	0.750233	0.46256	3.485
683	0.740394	0.458901	3.48534
684	0.738992	0.458766	3.48507
685	0.738609	0.458322	3.4848
686	0.741086	0.458556	3.48453
687	0.736866	0.454834	3.49403
688	0.737753	0.454705	3.49376
689	0.7396	0.455125	3.4935
690	0.740395	0.455429	3.49323
691	0.74051	0.456007	3.49297
692	0.743223	0.455977	3.4927
693	0.744124	0.455458	3.49244
694	0.743536	0.455963	3.49217
695	0.743614	0.455463	3.49191
696	0.744367	0.456046	3.49164
697	0.744648	0.456402	3.49138
698	0.74619	0.456609	3.49111
699	0.747323	0.456913	3.49085
700	0.748878	0.453649	3.48979
701	0.749807	0.453649	3.60809
702	0.75028	0.454082	3.60759
703	0.751619	0.450861	3.70155
704	0.752722	0.451189	3.70131
705	0.753289	0.451698	3.70107
706	0.75329	0.451814	3.70083
707	0.755423	0.451911	3.70058
708	0.75652	0.442455	3.70682
709	0.758123	0.436267	3.70617
710	0.75775	0.436416	3.70592
711	0.757646	0.435132	3.69629
712	0.757543	0.435031	3.69605
713	0.757519	0.435339	3.69436
714	0.758933	0.434174	4.51681
715	0.75979	0.431159	4.54007
716	0.759696	0.431216	4.5397
717	0.758847	0.431139	4.53952
718	0.760174	0.447343	4.53934
719	0.761405	0.444257	4.58175
720	0.763006	0.444607	4.58139
721	0.763129	0.44459	4.58121
722	0.762828	0.444867	4.58104
723	0.762517	0.445293	4.58032
724	0.76262	0.445649	4.58015
725	0.762122	0.445461	4.57997
726	0.762638	0.445472	4.57979
727	0.764455	0.445646	4.57961
728	0.764596	0.445693	4.57943
729	0.765899	0.44597	4.57926
730	0.766515	0.446185	4.57908
731	0.762592	0.445814	4.40971
732	0.763974	0.442761	4.40836
733	0.766184	0.442981	4.40818
734	0.765661	0.443593	4.408
735	0.765034	0.443613	4.40782
736	0.765856	0.443971	4.40764
737	0.76712	0.44095	4.42192
738	0.767587	0.441376	4.42174
739	0.768416	0.451581	4.35055
740	0.768915	0.452055	4.35003
741	0.769439	0.452198	4.34985
742	0.770587	0.452538	4.3495
743	0.771891	0.449481	4.34851
744	0.772264	0.449481	4.58264
745	0.773542	0.446464	4.58166
746	0.767479	0.44615	4.5319
747	0.768768	0.443175	4.53093
748	0.769779	0.442354	4.53077
749	0.770483	0.444004	4.53061
750	0.77175	0.441064	4.56078
751	0.772388	0.441042	4.56062
752	0.773281	0.436627	4.88224
753	0.773111	0.436635	4.88209
754	0.774206	0.429376	4.88068
755	0.773551	0.430305	4.88054
756	0.775326	0.430566	4.88025
757	0.774998	0.430875	4.87951
758	0.776807	0.430983	4.87937
759	0.772856	0.437232	4.87425
760	0.773325	0.437712	4.8741
761	0.774095	0.437712	4.87118
762	0.774258	0.437984	4.87089
763	0.775344	0.430764	4.94666
764	0.776176	0.431044	4.94638
765	0.777539	0.431228	4.94408
766	0.777477	0.431595	4.94379
767	0.775753	0.431018	4.91259
768	0.779114	0.431026	4.91245
769	0.780146	0.431163	4.91216
770	0.780466	0.431181	4.91202
771	0.779071	0.430295	4.90512
772	0.779897	0.429206	4.9044
773	0.781695	0.429501	4.90411
774	0.782026	0.429904	4.90368
775	0.783187	0.427112	4.90243
776	0.78367	0.432616	4.90228
777	0.783779	0.43298	4.90214
778	0.783872	0.433755	4.902
779	0.784292	0.433896	4.90185
780	0.784219	0.433542	4.90171
781	0.78426	0.433296	4.90157
782	0.785916	0.433622	4.90142
783	0.787418	0.433816	4.90128
784	0.787854	0.434206	4.90114
785	0.786629	0.433307	4.88892
786	0.786777	0.43376	4.88849
787	0.787149	0.433809	4.8882
788	0.787577	0.445497	4.85573
789	0.788743	0.442623	4.87594
790	0.789454	0.439785	4.88396
791	0.78986	0.44027	4.88382
792	0.791508	0.440609	4.88369
793	0.792542	0.440609	5.24166
794	0.797478	0.440549	5.24153
795	0.797739	0.440988	5.2414
796	0.798806	0.440338	5.24127
797	0.798611	0.440226	5.23814
798	0.799829	0.440393	5.23801
799	0.800862	0.437588	5.23704
800	0.801623	0.439711	5.22128
801	0.803055	0.439805	5.21868
802	0.803931	0.437022	5.21729
803	0.804082	0.449982	5.20141
804	0.803891	0.450156	5.20062
805	0.805487	0.446631	5.1918
806	0.806472	0.446808	5.19167
807	0.808604	0.447091	5.19142
808	0.811565	0.447127	5.19129
809	0.812811	0.447242	5.19116
810	0.812969	0.44758	5.19103
811	0.814409	0.447693	5.19078
812	0.814808	0.447334	5.19065
813	0.813378	0.446175	5.18258
814	0.813299	0.45471	5.16771
815	0.813239	0.455257	5.1672
816	0.813574	0.455359	5.16707
817	0.813863	0.450956	5.16195
818	0.811763	0.450279	5.15823
819	0.811924	0.446348	5.15487
820	0.812341	0.443576	5.16037
821	0.813087	0.439435	5.15848
822	0.813044	0.439978	5.15835
823	0.812045	0.439395	5.14651
824	0.813461	0.43952	5.14487
825	0.814474	0.434127	5.14435
826	0.815239	0.43439	5.14422
827	0.816153	0.431742	5.18549
828	0.815469	0.432197	5.18524
829	0.816116	0.432658	5.18512
830	0.816474	0.433199	5.185
831	0.817261	0.433416	5.18487
832	0.817883	0.433416	5.1757
833	0.817927	0.437946	5.17409
834	0.818113	0.438031	5.17396
835	0.818893	0.438319	5.17384
836	0.82115	0.438467	5.17371
837	0.822572	0.438642	5.17359
838	0.825317	0.438796	5.17347
839	0.824304	0.441952	5.15437
840	0.824308	0.441546	4.59864
841	0.825239	0.436226	4.59819
842	0.826158	0.431033	4.59774
843	0.826276	0.430797	4.55535
844	0.826635	0.430952	4.55522
845	0.826692	0.431565	4.5551
846	0.827491	0.431785	4.55349
847	0.828142	0.427816	4.55101
848	0.829241	0.428016	4.54977
849	0.829256	0.428437	4.54828
850	0.829522	0.428582	4.54816
851	0.829691	0.428582	4.54593
852	0.829935	0.429062	4.5458
853	0.830745	0.426523	4.54479
854	0.832902	0.426728	4.54467
855	0.831755	0.426085	4.53364
856	0.832396	0.426085	4.53137
857	0.833358	0.426192	4.53125
858	0.832405	0.425839	4.52964
859	0.834811	0.425917	4.52803
860	0.835447	0.422431	4.55141
861	0.833203	0.422521	4.53643
862	0.830404	0.422624	4.52766
863	0.831329	0.422963	4.52753
864	0.831779	0.423251	4.52741
865	0.831125	0.42257	4.52388
866	0.830656	0.422579	4.52376
867	0.830865	0.422853	4.52254
868	0.831722	0.422853	4.51206
869	0.832005	0.423116	4.51157
870	0.831828	0.42338	4.51036
871	0.831952	0.423671	4.51023
872	0.832085	0.420079	4.50748
873	0.832675	0.415699	4.55255
874	0.833557	0.415936	4.55243
875	0.83459	0.413532	4.56243
876	0.83541	0.408806	4.56201
877	0.836221	0.404186	4.56159
878	0.837402	0.404295	4.56147
879	0.838747	0.402829	4.34486
880	0.837844	0.402029	4.34332
881	0.838163	0.4041	4.3412
882	0.837885	0.404509	4.34002
883	0.839078	0.398491	4.35208
884	0.839786	0.396265	4.35142
885	0.840331	0.394064	4.38815
886	0.840728	0.393323	4.26456
887	0.841369	0.387467	4.32646
888	0.842024	0.387467	4.54477
889	0.842672	0.387467	4.4972
890	0.843341	0.385338	4.49655
891	0.843771	0.385338	4.77152
892	0.843566	0.385992	4.77142
893	0.844159	0.385992	5.44251
894	0.843059	0.387419	5.44165
895	0.843535	0.388885	5.44157
896	0.843934	0.387969	5.5613
897	0.838638	0.388618	5.558
898	0.838834	0.391365	5.51763
899	0.83916	0.391674	5.51754
900	0.837956	0.393458	5.50904
901	0.836976	0.392811	5.50169
902	0.836864	0.389971	5.56916
903	0.834545	0.387517	5.56156
904	0.835179	0.387517	5.55971
905	0.835907	0.384342	5.56182
906	0.836158	0.384162	5.40316
907	0.836163	0.384101	5.27539
908	0.835442	0.384548	5.27499
909	0.836176	0.384772	5.27484
910	0.836697	0.381808	5.29815
911	0.836535	0.381686	5.29807
912	0.837155	0.381686	5.70209
913	0.8378	0.381686	5.69552
914	0.838489	0.382163	5.69508
915	0.837121	0.381797	5.69472
916	0.837715	0.385919	5.69465
917	0.838277	0.391487	5.69049
918	0.838485	0.395788	5.68998
919	0.838544	0.39479	5.57971
920	0.837871	0.394998	5.57927
921	0.838464	0.394998	5.57745
922	0.838849	0.392173	5.58892
923	0.839315	0.390087	5.60975
924	0.84057	0.390204	5.60968
925	0.841156	0.402615	5.60961
926	0.841642	0.402615	5.379
927	0.841122	0.403565	5.3471
928	0.841788	0.399317	5.34679
929	0.842447	0.395157	5.34648
930	0.842804	0.395157	5.21784
931	0.843175	0.395493	5.2177
932	0.843392	0.395146	5.21122
933	0.843291	0.400561	5.20389
934	0.84289	0.400792	5.19769
935	0.843361	0.399056	5.19442
936	0.844331	0.399247	5.19435
937	0.844728	0.399617	5.19428
938	0.842284	0.397262	5.18488
939	0.842465	0.396399	5.30884
940	0.842579	0.396213	5.30878
941	0.842653	0.3965	5.30864
942	0.842732	0.396473	5.30844
943	0.843003	0.397797	5.30757
944	0.843703	0.396934	5.27533
945	0.844291	0.391451	5.28737
946	0.844863	0.391222	5.28332
947	0.845447	0.389216	5.30398
948	0.844773	0.389392	5.30358
949	0.845332	0.387405	5.30308
950	0.845841	0.380602	5.29724
951	0.846398	0.37867	5.2966
952	0.847	0.374865	5.29631
953	0.847599	0.373301	5.29264
954	0.847919	0.371101	5.30449
955	0.848265	0.371561	5.30443
956	0.848612	0.372021	5.30436
957	0.849173	0.37183	5.26714
958	0.848846	0.372256	5.26707
959	0.849237	0.374601	5.26694
960	0.84985	0.373654	5.26292
961	0.849191	0.373063	5.26163
962	0.848967	0.372944	5.25397
963	0.84758	0.37259	5.25319
964	0.847344	0.372638	5.2517
965	0.847769	0.372638	5.15468
966	0.847577	0.372598	5.14717
967	0.847932	0.372598	5.1846
968	0.848388	0.370744	5.18381
969	0.848933	0.371002	5.18375
970	0.849355	0.370974	5.18368
971	0.849617	0.374997	5.18362
972	0.849596	0.374997	5.18065
973	0.849873	0.373141	5.193
974	0.850499	0.373141	5.15627
975	0.850897	0.371303	5.16499
976	0.851426	0.369483	5.18112
977	0.851865	0.36768	5.21344
978	0.8523	0.365895	5.25544
979	0.852787	0.372988	5.25538
980	0.853074	0.37399	5.25533
981	0.853556	0.372183	5.25488
982	0.853909	0.373123	5.25001
983	0.85502	0.373254	5.24996
984	0.854844	0.373377	5.24972
985	0.856922	0.373516	5.24966
986	0.856283	0.374058	5.24837
987	0.856799	0.372259	5.2576
988	0.857157	0.373831	5.24216
989	0.858904	0.373956	5.24205
990	0.857656	0.371753	5.2463
991	0.857917	0.372206	5.24618
992	0.85793	0.372502	5.24612
993	0.858253	0.372522	5.24578
994	0.858502	0.372237	5.20484
995	0.859891	0.371405	5.17882
996	0.859787	0.371414	5.17808
997	0.859384	0.371797	5.17779
998	0.859535	0.371797	5.17675
999	0.859734	0.369883	5.15218
1000	0.859571	0.370044	5.14844
1001	0.860079	0.368282	5.14829
1002	0.861066	0.368423	5.14817
1003	0.862597	0.368575	5.14806
1004	0.862635	0.365219	5.12045
1005	0.862925	0.36506	5.1192
1006	0.863249	0.36506	5.12549
1007	0.863732	0.361616	5.12526
1008	0.864161	0.360969	5.1246
1009	0.863324	0.361359	5.12343
1010	0.863492	0.359193	5.13469
1011	0.863252	0.358672	5.13359
1012	0.863513	0.356996	5.13748
1013	0.863885	0.35664	5.11199
1014	0.863845	0.356765	5.1109
1015	0.865374	0.356953	5.11084
1016	0.865694	0.354052	5.11983
1017	0.865773	0.355049	5.1001
1018	0.866037	0.355514	5.10005
1019	0.866454	0.353868	5.09966
1020	0.866747	0.354552	5.08171
1021	0.867165	0.352918	5.08121
1022	0.862718	0.351085	5.07531
1023	0.862892	0.353084	5.07286
1024	0.86001	0.352906	5.06086
1025	0.859694	0.353233	5.06043
1026	0.859763	0.351439	5.05511
1027	0.860146	0.349842	5.07268
1028	0.860529	0.347505	5.09812
1029	0.860569	0.344402	5.06703
1030	0.860507	0.344477	5.05369
1031	0.860951	0.342926	5.07286
1032	0.861321	0.34064	5.07821
1033	0.861636	0.341601	5.07426
1034	0.861354	0.341897	5.07223
1035	0.862932	0.342054	5.07218
1036	0.863439	0.340858	5.06209
1037	0.863687	0.339364	5.03447
1038	0.864151	0.337849	5.03769
1039	0.864767	0.341143	5.03558
1040	0.862551	0.342412	5.03493
1041	0.862386	0.344175	5.03312
1042	0.862495	0.342381	5.03388
1043	0.863501	0.342544	5.03383
1044	0.86383	0.341803	5.00452
1045	0.863953	0.341143	5.00219
1046	0.864538	0.337642	5.00005
1047	0.864433	0.335726	5.00428
1048	0.864607	0.335217	5.00418
1049	0.865039	0.332276	5.00398
1050	0.866888	0.33237	5.00394
1051	0.867045	0.332804	5.00389
1052	0.86699	0.3367	4.94019
1053	0.867292	0.3367	4.93842
1054	0.867507	0.335795	4.92705
1055	0.86995	0.335859	4.927
1056	0.8702	0.335567	4.92169
1057	0.870437	0.335275	4.84732
1058	0.870682	0.33381	4.84662
1059	0.870936	0.332359	4.8771
1060	0.870954	0.332654	4.87603
1061	0.870652	0.333093	4.87072
1062	0.870835	0.333084	4.87014
1063	0.870518	0.331522	4.87594
1064	0.871052	0.330945	4.82999
1065	0.871409	0.330945	4.89748
1066	0.871808	0.328104	4.8973
1067	0.872144	0.326702	4.92508
1068	0.872689	0.326702	4.9181
1069	0.872354	0.32517	4.92204
1070	0.873401	0.325354	4.9219
1071	0.87334	0.325575	4.92153
1072	0.873516	0.325575	4.91508
1073	0.875514	0.325656	4.91504
1074	0.875861	0.324276	4.92816
1075	0.875414	0.324922	4.92595
1076	0.875044	0.323526	4.92015
1077	0.875264	0.325354	4.91223
1078	0.875598	0.325354	4.906
1079	0.875957	0.325175	4.89831
1080	0.876918	0.324686	4.89663
1081	0.877288	0.321969	4.89645
1082	0.87749	0.321523	4.89468
1083	0.877604	0.319489	4.91424
1084	0.877588	0.319357	4.9142
1085	0.87783	0.318032	4.94103
1086	0.877831	0.318117	4.93201
1087	0.878969	0.318325	4.93192
1088	0.879707	0.318523	4.93183
1089	0.880008	0.330971	4.93179
1090	0.880221	0.331152	4.93174
1091	0.880549	0.329784	4.93513
1092	0.880868	0.329784	4.92181
1093	0.880949	0.329956	4.92049
1094	0.8807	0.328482	4.91628
1095	0.880853	0.326589	4.91892
1096	0.88118	0.326614	4.91762
1097	0.880008	0.326314	4.81814
1098	0.878814	0.325977	4.81293
1099	0.87964	0.326198	4.8128
1100	0.879966	0.324866	4.83535
1101	0.879831	0.325173	4.83505
1102	0.877335	0.325372	4.83337
1103	0.877636	0.337617	4.83333
1104	0.878112	0.3377	4.83328
1105	0.877749	0.338264	4.83126
1106	0.878021	0.337584	4.83118
1107	0.878316	0.336212	4.83482
1108	0.878824	0.336076	4.83103
1109	0.878972	0.335835	4.84703
1110	0.879319	0.335758	4.84197
1111	0.879412	0.335884	4.84164
1112	0.879867	0.334524	4.84677
1113	0.880134	0.340597	4.84668
1114	0.880242	0.340924	4.8448
1115	0.880524	0.344568	4.84344
1116	0.880549	0.342843	4.84672
1117	0.880683	0.343082	4.84558
1118	0.881019	0.340338	4.84542
1119	0.877199	0.340868	4.84152
1120	0.877385	0.341668	4.83724
1121	0.878339	0.341267	4.83582
1122	0.878525	0.339907	4.83608
1123	0.877931	0.338474	4.83994
1124	0.877831	0.33838	4.80715
1125	0.877914	0.338796	4.80347
1126	0.878674	0.338961	4.80339
1127	0.878565	0.337402	4.80621
1128	0.878394	0.336703	4.80514
1129	0.878486	0.336314	4.79662
1130	0.878274	0.336625	4.79622
1131	0.875533	0.337762	4.79289
1132	0.875641	0.339663	4.79285
1133	0.875802	0.337801	4.8014
1134	0.875912	0.337801	4.71526
1135	0.876052	0.337801	4.68839
1136	0.875691	0.337411	4.67535
1137	0.876326	0.336567	4.67158
1138	0.875567	0.335183	4.674
1139	0.875936	0.333874	4.67782
1140	0.875672	0.334583	4.6728
1141	0.875822	0.334879	4.67219
1142	0.87613	0.333576	4.70921
1143	0.873583	0.33729	4.70867
1144	0.873216	0.338611	4.70695
1145	0.873185	0.338816	4.70665
1146	0.873708	0.338556	4.69846
1147	0.874237	0.338656	4.69842
1148	0.874417	0.338894	4.69727
1149	0.874577	0.339165	4.6972
1150	0.874811	0.337805	4.69838
1151	0.876115	0.337971	4.69831
1152	0.875451	0.336486	4.69945
1153	0.875701	0.331338	4.75347
1154	0.875992	0.334096	4.75344
1155	0.876053	0.332591	4.76051
1156	0.876077	0.332608	4.76007
1157	0.876211	0.333179	4.76004
1158	0.876395	0.332922	4.75862
1159	0.876337	0.334357	4.75858
1160	0.876666	0.331804	4.75845
1161	0.876825	0.331804	4.74243
1162	0.877806	0.33193	4.7417
1163	0.878146	0.331167	4.73901
1164	0.877995	0.331106	4.73091
1165	0.878146	0.330852	4.80851
1166	0.878399	0.32896	4.81536
1167	0.878745	0.330832	4.81376
1168	0.879194	0.328948	4.81503
1169	0.879414	0.328918	4.81354
1170	0.879326	0.329892	4.80104
1171	0.879288	0.331305	4.79845
1172	0.879482	0.329803	4.80354
1173	0.879608	0.331815	4.80056
1174	0.879851	0.331815	4.76886
1175	0.879854	0.33508	4.76088
1176	0.880162	0.33257	4.76075
1177	0.879394	0.335339	4.7602
1178	0.879739	0.335493	4.75976
1179	0.879592	0.335804	4.75948
1180	0.879901	0.333307	4.75935
1181	0.879939	0.332812	4.72612
1182	0.879759	0.33275	4.72009
1183	0.880515	0.332917	4.72002
1184	0.880954	0.332917	4.71889
1185	0.879224	0.333352	4.71742
1186	0.879244	0.334184	4.7129
1187	0.879438	0.334404	4.71245
1188	0.879676	0.330696	4.71214
1189	0.879859	0.330696	4.7058
1190	0.880248	0.330882	4.70573
1191	0.880619	0.331135	4.7057
1192	0.8807	0.333728	4.68939
1193	0.880869	0.333481	4.68727
1194	0.880809	0.332118	4.69473
1195	0.880984	0.332358	4.69439
1196	0.880846	0.332626	4.69408
1197	0.879643	0.332242	4.69395
1198	0.879909	0.331298	4.69378
1199	0.880562	0.330191	4.69279
1200	0.880757	0.330068	4.68698
1201	0.880677	0.328692	4.6884
1202	0.880668	0.328341	4.68261
1203	0.880336	0.328844	4.68116
1204	0.880686	0.327517	4.68362
1205	0.880224	0.327191	4.68132
1206	0.880339	0.326581	4.74498
1207	0.880345	0.32525	4.75415
1208	0.880499	0.324398	4.75287
1209	0.880383	0.325858	4.75277
1210	0.880676	0.323497	4.75265
1211	0.880936	0.322329	4.75244
1212	0.881212	0.321446	4.75228
1213	0.881264	0.321146	4.66635
1214	0.880876	0.321102	4.65948
1215	0.881105	0.321102	4.65026
1216	0.881417	0.321102	4.65017
1217	0.881304	0.32091	4.63823
1218	0.881386	0.319636	4.65515
1219	0.879938	0.319305	4.65496
1220	0.880083	0.320692	4.65257
1221	0.881291	0.320822	4.65254
1222	0.88125	0.321161	4.65222
1223	0.881398	0.321152	4.65146
1224	0.881569	0.321192	4.62875
1225	0.881813	0.321192	4.62693
1226	0.882103	0.321192	4.6234
1227	0.882393	0.320041	4.63255
1228	0.882519	0.318898	4.64225
1229	0.882603	0.317562	4.64062
1230	0.88302	0.316432	4.64777
1231	0.883436	0.315073	4.65318
1232	0.88368	0.31396	4.65299
1233	0.88395	0.315772	4.65209
1234	0.884174	0.315772	4.68546
1235	0.883984	0.319344	4.68515
1236	0.883879	0.319698	4.67504
1237	0.884301	0.319207	4.64649
1238	0.88447	0.319207	4.61833
1239	0.884626	0.319089	4.61821
1240	0.884375	0.319437	4.61776
1241	0.884394	0.320026	4.58632
1242	0.883971	0.320887	4.58571
1243	0.883542	0.320637	4.56797
1244	0.879827	0.320631	4.56725
1245	0.879501	0.320425	4.56157
1246	0.879588	0.321771	4.55352
1247	0.877314	0.320999	4.5068
1248	0.87814	0.32114	4.5061
1249	0.87842	0.318886	4.506
1250	0.878012	0.319837	4.50469
1251	0.878075	0.319583	4.49042
1252	0.877971	0.320285	4.47511
1253	0.878119	0.320057	4.47508
1254	0.878598	0.320241	4.47444
1255	0.875678	0.320073	4.46123
1256	0.87595	0.318954	4.46501
1257	0.876071	0.318954	4.45907
1258	0.876296	0.317843	4.46498
1259	0.876464	0.318705	4.46169
1260	0.876414	0.318285	4.4352
1261	0.876544	0.317857	4.43517
1262	0.876433	0.318755	4.4346
1263	0.875322	0.318594	4.43239
1264	0.875646	0.318843	4.4311
1265	0.875926	0.316636	4.431
1266	0.876087	0.314395	4.4462
1267	0.876684	0.314599	4.44614
1268	0.876905	0.312373	4.4639
1269	0.875983	0.311243	4.46504
1270	0.87736	0.311362	4.46501
1271	0.877532	0.310905	4.44812
1272	0.877471	0.314942	4.44587
1273	0.877466	0.313802	4.46031
1274	0.877451	0.313631	4.44094
1275	0.875877	0.31338	4.44074
1276	0.876063	0.313914	4.43853
1277	0.875044	0.312597	4.44031
1278	0.874946	0.313971	4.43916
1279	0.875195	0.314263	4.43809
1280	0.875445	0.313197	4.45244
1281	0.874607	0.314127	4.45239
1282	0.874874	0.311867	4.43102
1283	0.875082	0.308704	4.42953
1284	0.87567	0.308369	4.42805
1285	0.874702	0.308441	4.42796
1286	0.874524	0.307318	4.43314
1287	0.874703	0.305722	4.44841
1288	0.873985	0.305673	4.44039
1289	0.874161	0.305673	4.43634
1290	0.87396	0.305561	4.42565
1291	0.874228	0.30583	4.42469
1292	0.874501	0.303785	4.4246
1293	0.874754	0.301105	4.44143
1294	0.874882	0.304772	4.44131
1295	0.874861	0.303759	4.44616
1296	0.87513	0.301754	4.44606
1297	0.875342	0.301754	4.44481
1298	0.875578	0.301754	4.46556
1299	0.874879	0.300742	4.46168
1300	0.875144	0.298777	4.46159
1301	0.875118	0.298763	4.45703
1302	0.874284	0.298053	4.45641
1303	0.874145	0.300003	4.45633
1304	0.874368	0.300003	4.45194
1305	0.874319	0.301126	4.45142
1306	0.874529	0.298947	4.45072
1307	0.874758	0.298947	4.44231
1308	0.874989	0.300236	4.44069
1309	0.874169	0.303246	4.4402
1310	0.874408	0.302258	4.44892
1311	0.873945	0.301227	4.45054
1312	0.873857	0.300717	4.44968
1313	0.873861	0.302482	4.44739
1314	0.874138	0.298153	4.43593
1315	0.874301	0.298153	4.45791
1316	0.874089	0.298143	4.46438
1317	0.873518	0.297963	4.46433
1318	0.873727	0.298145	4.4643
1319	0.873365	0.298189	4.46145
1320	0.873616	0.298392	4.4614
1321	0.873853	0.297426	4.46649
1322	0.873891	0.297426	4.46484
1323	0.873157	0.296353	4.46383
1324	0.872335	0.296625	4.45794
1325	0.871416	0.295579	4.45692
1326	0.871566	0.295579	4.45382
1327	0.871828	0.29369	4.45373
1328	0.872548	0.29233	4.45655
1329	0.872806	0.29048	4.45646
1330	0.872631	0.29078	4.45621
1331	0.872937	0.292011	4.45381
1332	0.873223	0.29109	4.45604
1333	0.872412	0.291416	4.45587
1334	0.871397	0.290484	4.45221
1335	0.871483	0.289573	4.45776
1336	0.871274	0.292895	4.45761
1337	0.871292	0.291682	4.46672
1338	0.871466	0.291161	4.49121
1339	0.871903	0.290968	4.4872
1340	0.871942	0.290968	4.48444
1341	0.871308	0.290772	4.48229
1342	0.871921	0.290147	4.46955
1343	0.872403	0.289991	4.46899
1344	0.872561	0.289233	4.45371
1345	0.872278	0.28828	4.45864
1346	0.872067	0.288103	4.45182
1347	0.872315	0.288103	4.44772
1348	0.872548	0.288103	4.49452
1349	0.872659	0.287105	4.49976
1350	0.871401	0.286145	4.49839
1351	0.871412	0.286091	4.49063
1352	0.869941	0.285149	4.48927
1353	0.870366	0.284999	4.48816
1354	0.869043	0.28411	4.48425
1355	0.869269	0.283238	4.48567
1356	0.867888	0.283314	4.46251
1357	0.867923	0.28384	4.44935
1358	0.868112	0.281283	4.44607
1359	0.867866	0.284355	4.44003
1360	0.868076	0.284355	4.43749
1361	0.868296	0.283332	4.43742
1362	0.86851	0.282466	4.44687
1363	0.86861	0.282631	4.44519
1364	0.868273	0.28289	4.44378
1365	0.868462	0.282975	4.44171
1366	0.868716	0.281254	4.44163
1367	0.868718	0.280329	4.44262
1368	0.868951	0.279482	4.44906
1369	0.868929	0.279568	4.44626
1370	0.869161	0.278726	4.45917
1371	0.869366	0.277889	4.47212
1372	0.86929	0.277057	4.47711
1373	0.869349	0.278233	4.47608
1374	0.869591	0.276806	4.47842
1375	0.869447	0.275552	4.49313
1376	0.869594	0.275526	4.49103
1377	0.869209	0.276598	4.4909
1378	0.869456	0.274961	4.49082
1379	0.869673	0.279202	4.48468
1380	0.867963	0.278368	4.48075
1381	0.86817	0.275588	4.49539
1382	0.868417	0.273977	4.49531
1383	0.867675	0.273787	4.47852
1384	0.867922	0.272195	4.47845
1385	0.868258	0.272008	4.46271
1386	0.868349	0.27064	4.47184
1387	0.868487	0.27062	4.4674
1388	0.86871	0.270227	4.4083
1389	0.867158	0.270179	4.38819
1390	0.867059	0.26933	4.39163
1391	0.86522	0.268513	4.39028
1392	0.864553	0.268415	4.38114
1393	0.864889	0.267643	4.3848
1394	0.865029	0.266973	4.36683
1395	0.863611	0.266044	4.36844
1396	0.86364	0.265908	4.36197
1397	0.863782	0.265908	4.36052
1398	0.86403	0.264393	4.36045
1399	0.863677	0.263562	4.36119
1400	0.863914	0.262815	4.36748
1401	0.86416	0.261335	4.36741
1402	0.864403	0.260601	4.38195
1403	0.864552	0.259871	4.39258
1404	0.863349	0.259059	4.39144
1405	0.863217	0.258951	4.42066
1406	0.863439	0.258951	4.41705
1407	0.863657	0.25823	4.41694
1408	0.863549	0.258431	4.40829
1409	0.863538	0.258276	4.40586
1410	0.862005	0.258524	4.39554
1411	0.862081	0.258771	4.39442
1412	0.860421	0.258793	4.38551
1413	0.859401	0.258752	4.38317
1414	0.860071	0.258911	4.38313
1415	0.860243	0.25854	4.37176
1416	0.860475	0.257822	4.37737
1417	0.860232	0.256996	4.38023
1418	0.858331	0.257872	4.37445
1419	0.858583	0.256975	4.3754
1420	0.858814	0.25587	4.36834
1421	0.8584	0.258644	4.36668
1422	0.856142	0.258156	4.36476
1423	0.856363	0.258156	4.36472
1424	0.856564	0.257577	4.36437
1425	0.854306	0.257383	4.34032
1426	0.853844	0.258448	4.3403
1427	0.854097	0.260351	4.34028
1428	0.854245	0.261548	4.34013
1429	0.854351	0.264218	4.34009
1430	0.854121	0.26499	4.33901
1431	0.854432	0.264168	4.34413
1432	0.854407	0.262941	4.35849
1433	0.854577	0.263856	4.35847
1434	0.854782	0.263856	4.39616
1435	0.854935	0.26349	4.39467
1436	0.854995	0.262586	4.40358
1437	0.854602	0.262422	4.40223
1438	0.854808	0.261523	4.40291
1439	0.855069	0.261471	4.399
1440	0.855185	0.261471	4.39855
1441	0.855421	0.260759	4.41482
1442	0.852686	0.260042	4.41102
1443	0.852852	0.259499	4.41039
1444	0.852977	0.25957	4.40997
1445	0.85322	0.258866	4.41657
1446	0.852942	0.258738	4.41591
1447	0.85311	0.258558	4.41274
1448	0.852524	0.258541	4.41227
1449	0.852414	0.25891	4.41194
1450	0.852615	0.25821	4.42312
1451	0.852888	0.257514	4.4296
1452	0.853134	0.256949	4.42895
1453	0.853067	0.256839	4.42893
1454	0.853314	0.255462	4.42887
1455	0.853805	0.255283	4.4254
1456	0.853282	0.254346	4.42806
1457	0.853385	0.254526	4.42767
1458	0.853298	0.254417	4.42731
1459	0.850785	0.254584	4.40188
1460	0.850941	0.255119	4.40121
1461	0.850789	0.253995	4.392
1462	0.851005	0.253995	4.42123
1463	0.848959	0.253182	4.42166
1464	0.845749	0.252502	4.41773
1465	0.845708	0.25324	4.41741
1466	0.845805	0.252367	4.42109
1467	0.845815	0.251573	4.42468
1468	0.845571	0.251338	4.42342
1469	0.845847	0.251338	4.43569
1470	0.84601	0.250675	4.44757
1471	0.845627	0.250743	4.44716
1472	0.845665	0.25055	4.44675
1473	0.84448	0.249858	4.44675
1474	0.844737	0.24855	4.44669
1475	0.845118	0.248174	4.44664
1476	0.844105	0.24802	4.40115
1477	0.844345	0.247372	4.40098
1478	0.844599	0.246728	4.41022
1479	0.844453	0.246087	4.41415
1480	0.844593	0.246	4.40142
1481	0.844723	0.246	4.39566
1482	0.844885	0.251121	4.3899
1483	0.845134	0.250688	4.38255
1484	0.844699	0.249999	4.38608
1485	0.841443	0.24991	4.44245
1486	0.841711	0.248403	4.44543
1487	0.841939	0.247763	4.44534
1488	0.838631	0.250511	4.44016
1489	0.838493	0.250449	4.43749
1490	0.838624	0.250253	4.43552
1491	0.838342	0.251461	4.43393
1492	0.838393	0.251296	4.4339
1493	0.838678	0.250307	4.43708
1494	0.838657	0.251195	4.43296
1495	0.837511	0.251074	4.40939
1496	0.833834	0.250424	4.406
1497	0.833833	0.249588	4.40545
1498	0.834048	0.249588	4.40029
1499	0.830279	0.250514	4.38028
1500	0.830324	0.251222	4.37414
1501	0.829687	0.250972	4.37211
1502	0.829817	0.250923	4.36398
1503	0.829949	0.252164	4.36396
1504	0.830099	0.251737	4.35927
1505	0.830385	0.249388	4.36559
1506	0.830614	0.249218	4.365
1507	0.830791	0.249218	4.35871
1508	0.830723	0.254323	4.35314
1509	0.83019	0.253625	4.35296
1510	0.829773	0.253587	4.35214
1511	0.8263	0.253564	4.34968
1512	0.82631	0.252414	4.36124
1513	0.826751	0.252317	4.35917
1514	0.826832	0.252196	4.35801
1515	0.826887	0.25268	4.35696
1516	0.827173	0.254377	4.34597
1517	0.82739	0.254462	4.34048
1518	0.827312	0.255366	4.33954
1519	0.822839	0.254713	4.33641
1520	0.823138	0.259827	4.33639
1521	0.823278	0.258838	4.33983
1522	0.823545	0.260564	4.33982
1523	0.823756	0.259906	4.3452
1524	0.823276	0.26027	4.33963
1525	0.823494	0.26027	4.36287
1526	0.823697	0.26027	4.38249
1527	0.82391	0.259614	4.3898
1528	0.824137	0.257287	4.39588
1529	0.82413	0.257203	4.3934
1530	0.824334	0.257036	4.3885
1531	0.824601	0.255751	4.38845
1532	0.8248	0.259501	4.38842
1533	0.824849	0.259501	4.4115
1534	0.825142	0.259501	4.4087
1535	0.824401	0.259443	4.40767
1536	0.823841	0.259713	4.39654
1537	0.823946	0.259445	4.38885
1538	0.824133	0.260453	4.38688
1539	0.824455	0.261152	4.38684
1540	0.822739	0.260468	4.38611
1541	0.822512	0.262894	4.38535
1542	0.817824	0.262235	4.38231
1543	0.817332	0.262021	4.38117
1544	0.817577	0.263749	4.38115
1545	0.817828	0.262681	4.38646
1546	0.818077	0.262681	4.38643
1547	0.81828	0.262681	4.3863
1548	0.818059	0.26203	4.38995
1549	0.817739	0.26203	4.38183
1550	0.817905	0.267393	4.37651
1551	0.817949	0.266692	4.37601
1552	0.818109	0.266035	4.38295
1553	0.818656	0.265593	4.37872
1554	0.818875	0.266483	4.3787
1555	0.818649	0.266311	4.37154
1556	0.817576	0.26554	4.37308
1557	0.816405	0.267908	4.3729
1558	0.816868	0.270464	4.37247
1559	0.817101	0.268826	4.37177
1560	0.817274	0.268826	4.36831
1561	0.817523	0.268417	4.36825
1562	0.817701	0.267351	4.37407
1563	0.817797	0.266604	4.37657
1564	0.81752	0.265857	4.37707
1565	0.817775	0.265857	4.37501
1566	0.817895	0.264747	4.3834
1567	0.818	0.264515	4.38123
1568	0.818264	0.263234	4.38119
1569	0.818024	0.264149	4.38115
1570	0.818154	0.266893	4.3804
1571	0.813276	0.266243	4.37742
1572	0.808098	0.265597	4.37444
1573	0.807454	0.26544	4.36486
1574	0.807025	0.264802	4.36852
1575	0.807119	0.267847	4.3685
1576	0.801651	0.267201	4.36552
1577	0.801103	0.266562	4.36909
1578	0.801308	0.26513	4.3784
1579	0.801376	0.267426	4.37769
1580	0.801515	0.267266	4.39787
1581	0.801402	0.268045	4.3975
1582	0.801265	0.269047	4.39657
1583	0.801265	0.268378	4.39957
1584	0.801547	0.267106	4.39953
1585	0.801779	0.263947	4.39933
1586	0.801703	0.264017	4.39832
1587	0.801841	0.263122	4.40349
1588	0.801902	0.263682	4.39903
1589	0.801851	0.262095	4.39742
1590	0.80218	0.260297	4.40091
1591	0.802377	0.258508	4.41494
1592	0.802477	0.257863	4.41304
1593	0.802404	0.257129	4.41894
1594	0.802586	0.256528	4.42597
1595	0.802836	0.256741	4.42433
1596	0.800799	0.256696	4.4214
1597	0.800317	0.256528	4.42098
1598	0.800077	0.255916	4.41998
1599	0.7997	0.256969	4.41987
1600	0.797244	0.256276	4.41988
1601	0.797247	0.261049	4.41487
1602	0.796667	0.261562	4.41334
1603	0.796949	0.260348	4.41329
1604	0.796757	0.266535	4.40829
1605	0.797127	0.266121	4.40641
1606	0.797648	0.265273	4.40762
1607	0.797707	0.264353	4.41544
1608	0.797578	0.264585	4.41406
1609	0.797812	0.262824	4.42038
1610	0.797909	0.262736	4.42016
1611	0.798204	0.262736	4.41819
1612	0.79833	0.262659	4.41291
1613	0.798279	0.265039	4.41083
1614	0.798551	0.264429	4.41393
1615	0.79868	0.264411	4.40281
1616	0.798955	0.263201	4.40276
1617	0.799158	0.2626	4.40749
1618	0.799156	0.262865	4.40716
1619	0.799276	0.262804	4.40388
1620	0.799329	0.265234	4.40353
1621	0.799732	0.265725	4.40325
1622	0.799872	0.266069	4.40321
1623	0.800076	0.268352	4.4032
1624	0.800346	0.267132	4.40315
1625	0.799894	0.269366	4.40235
1626	0.800016	0.268755	4.40907
1627	0.799274	0.268869	4.40903
1628	0.797435	0.268783	4.39754
1629	0.797832	0.26957	4.39578
1630	0.79799	0.269721	4.39566
1631	0.798261	0.268503	4.39562
1632	0.793374	0.26864	4.39441
1633	0.793355	0.267885	4.39702
1634	0.787565	0.26728	4.39402
1635	0.787593	0.267192	4.39005
1636	0.787832	0.266593	4.39798
1637	0.787954	0.266593	4.39672
1638	0.788244	0.265997	4.39989
1639	0.788265	0.266945	4.39496
1640	0.782202	0.266346	4.39196
1641	0.782424	0.265753	4.40316
1642	0.782646	0.265699	4.39706
1643	0.782509	0.265696	4.39673
1644	0.782766	0.265106	4.40469
1645	0.783094	0.265106	4.40291
1646	0.776759	0.264515	4.39988
1647	0.7768	0.263796	4.39985
1648	0.776212	0.26306	4.4002
1649	0.776502	0.261902	4.40016
1650	0.776751	0.261902	4.4001
1651	0.776434	0.2624	4.39902
1652	0.776639	0.261823	4.40059
1653	0.776928	0.260678	4.40055
1654	0.774831	0.260639	4.39898
1655	0.775101	0.26007	4.41035
1656	0.773266	0.259973	4.40837
1657	0.77209	0.262082	4.40782
1658	0.772002	0.262149	4.4078
1659	0.771984	0.261928	4.40749
1660	0.766368	0.262348	4.40622
1661	0.766569	0.262348	4.40089
1662	0.766396	0.26277	4.40076
1663	0.766422	0.262125	4.39996
1664	0.766719	0.260988	4.39992
1665	0.767054	0.260423	4.40521
1666	0.767163	0.260062	4.40512
1667	0.767457	0.258941	4.40508
1668	0.76768	0.259622	4.40436
1669	0.767957	0.258705	4.40796
1670	0.768278	0.259482	4.40781
1671	0.768514	0.259482	4.40574
1672	0.768589	0.259508	4.40543
1673	0.768103	0.25994	4.40507
1674	0.768118	0.259351	4.40336
1675	0.768164	0.259164	4.40295
1676	0.768259	0.260002	4.39939
1677	0.768202	0.259976	4.39302
1678	0.768459	0.25942	4.39295
1679	0.762465	0.259137	4.39045
1680	0.76276	0.258032	4.39041
1681	0.762753	0.258133	4.39008
1682	0.76274	0.257483	4.39537
1683	0.763	0.255521	4.40252
1684	0.762854	0.254956	4.40512
1685	0.755909	0.254414	4.40219
1686	0.755119	0.253845	4.40177
1687	0.755525	0.25331	4.40353
1688	0.755589	0.253076	4.41215
1689	0.755878	0.252545	4.42186
1690	0.756129	0.254225	4.41721
1691	0.75637	0.253692	4.41999
1692	0.75662	0.253572	4.4108
1693	0.756884	0.253042	4.41073
1694	0.757032	0.254367	4.40763
1695	0.757284	0.254467	4.4064
1696	0.750113	0.253933	4.40346
1697	0.750359	0.252541	4.40344
1698	0.750655	0.252015	4.40851
1699	0.750955	0.250969	4.40848
1700	0.751253	0.249932	4.40844
1701	0.751489	0.252113	4.40793
1702	0.74911	0.25156	4.40594
1703	0.74941	0.250527	4.4059
1704	0.749194	0.250695	4.40539
1705	0.749077	0.252701	4.40516
1706	0.749072	0.252643	4.39909
1707	0.748849	0.2521	4.40168
1708	0.749147	0.251071	4.40164
1709	0.742162	0.251207	4.39898
1710	0.742015	0.251684	4.3989
1711	0.734401	0.251169	4.39597
1712	0.734366	0.250898	4.39267
1713	0.734092	0.250312	4.39511
1714	0.726225	0.249802	4.39218
1715	0.725216	0.249762	4.39022
1716	0.717239	0.24976	4.38249
1717	0.717014	0.252458	4.37793
1718	0.717308	0.251947	4.37787
1719	0.717628	0.251438	4.39094
1720	0.717874	0.250259	4.39774
1721	0.717585	0.250634	4.39697
1722	0.717681	0.251575	4.39612
1723	0.718007	0.250565	4.39609
1724	0.718282	0.250062	4.40897
1725	0.715608	0.249534	4.40701
1726	0.715935	0.24854	4.40698
1727	0.71626	0.247554	4.40694
1728	0.716547	0.247063	4.41293
1729	0.71687	0.246089	4.41289
1730	0.708633	0.245602	4.40997
1731	0.705757	0.245094	4.40801
1732	0.705625	0.244876	4.39767
1733	0.704751	0.244294	4.3975
1734	0.705098	0.243816	4.4015
1735	0.705379	0.248056	4.40149
1736	0.704993	0.247511	4.40372
1737	0.705242	0.246054	4.41035
1738	0.705573	0.245098	4.41031
1739	0.705777	0.244775	4.42389
1740	0.706082	0.2443	4.4292
1741	0.705774	0.243769	4.43129
1742	0.705736	0.243707	4.42937
1743	0.706064	0.242768	4.42933
1744	0.706083	0.242232	4.43438
1745	0.706273	0.241618	4.4346
1746	0.706531	0.242922	4.43459
1747	0.698195	0.242455	4.43169
1748	0.695532	0.242176	4.42726
1749	0.692635	0.242229	4.42449
1750	0.689103	0.241746	4.42249
1751	0.680674	0.241283	4.41964
1752	0.680634	0.243824	4.41092
1753	0.680979	0.243359	4.4117
1754	0.681289	0.242897	4.41164
1755	0.681494	0.242436	4.41544
1756	0.681575	0.242435	4.41527
1757	0.677854	0.241958	4.41331
1758	0.678001	0.2415	4.41705
1759	0.678078	0.241606	4.41601
1760	0.678426	0.240696	4.41598
1761	0.678597	0.240243	4.42437
1762	0.678974	0.23993	4.42433
1763	0.679254	0.23948	4.42771
1764	0.679372	0.239219	4.40132
1765	0.679664	0.238771	4.40735
1766	0.679812	0.238987	4.40584
1767	0.680134	0.23854	4.41321
1768	0.679977	0.238873	4.41246
1769	0.679389	0.238765	4.41056
1770	0.679613	0.238426	4.40787
1771	0.675673	0.237965	4.40601
1772	0.675397	0.239804	4.40581
1773	0.675432	0.239815	4.40361
1774	0.675497	0.241827	4.40142
1775	0.675803	0.241377	4.40137
1776	0.675966	0.243227	4.39888
1777	0.675537	0.24345	4.39857
1778	0.675834	0.24345	4.4109
1779	0.676283	0.242997	4.41227
1780	0.676624	0.242097	4.41223
1781	0.676884	0.24165	4.41216
1782	0.676973	0.241094	4.41525
1783	0.677274	0.24065	4.4152
1784	0.677601	0.240914	4.41438
1785	0.677678	0.241533	4.41277
1786	0.669299	0.241088	4.40989
1787	0.669481	0.241088	4.4075
1788	0.668602	0.240548	4.40805
1789	0.668914	0.240425	4.4152
1790	0.668853	0.240161	4.41103
1791	0.669003	0.242424	4.4089
1792	0.669279	0.247929	4.40889
1793	0.66962	0.247022	4.40886
1794	0.669958	0.246328	4.40994
1795	0.661422	0.245878	4.40709
1796	0.661768	0.244986	4.40706
1797	0.661817	0.244914	4.40682
1798	0.657812	0.244455	4.40501
1799	0.65755	0.244451	4.4046
1800	0.657866	0.244009	4.41364
1801	0.658016	0.245717	4.41354
1802	0.649359	0.245272	4.4107
1803	0.64965	0.245272	4.45358
1804	0.650002	0.24439	4.45355
1805	0.641163	0.24395	4.45063
1806	0.640971	0.243575	4.44146
1807	0.641024	0.243117	4.44115
1808	0.641066	0.242989	4.45646
1809	0.641417	0.242554	4.46033
1810	0.64157	0.242121	4.46278
1811	0.641533	0.242171	4.46246
1812	0.641654	0.241739	4.47007
1813	0.642043	0.241739	4.47641
1814	0.642242	0.241249	4.47962
1815	0.642354	0.240787	4.48162
1816	0.642502	0.240208	4.4806
1817	0.638428	0.239768	4.47872
1818	0.638509	0.239435	4.47825
1819	0.638864	0.238589	4.47822
1820	0.638899	0.238533	4.48732
1821	0.639225	0.238112	4.4937
1822	0.639579	0.237275	4.49367
1823	0.639235	0.236814	4.49536
1824	0.639551	0.236399	4.50593
1825	0.639241	0.238441	4.50195
1826	0.639104	0.238594	4.50073
1827	0.639113	0.238135	4.50371
1828	0.638684	0.240074	4.50303
1829	0.638565	0.240021	4.50177
1830	0.638917	0.239185	4.50174
1831	0.63897	0.240918	4.50134
1832	0.638942	0.241056	4.50119
1833	0.639292	0.240219	4.50117
1834	0.637891	0.240102	4.49944
1835	0.638165	0.239686	4.50443
1836	0.638409	0.239271	4.51378
1837	0.638677	0.238858	4.51371
1838	0.637944	0.238547	4.50259
1839	0.638163	0.237906	4.50494
1840	0.638157	0.237865	4.50422
1841	0.638504	0.237048	4.5042
1842	0.638271	0.236626	4.50643
1843	0.634058	0.236208	4.50455
1844	0.634196	0.236094	4.49864
1845	0.634354	0.237825	4.49862
1846	0.633558	0.237742	4.49547
1847	0.633879	0.237336	4.50517
1848	0.633185	0.236973	4.50366
1849	0.632882	0.23731	4.50325
1850	0.632819	0.23739	4.50101
1851	0.633115	0.236985	4.50444
1852	0.632532	0.236919	4.50432
1853	0.632558	0.236878	4.50407
1854	0.632465	0.236831	4.50041
1855	0.632775	0.236428	4.50037
1856	0.633115	0.236026	4.50358
1857	0.633309	0.235855	4.51286
1858	0.63358	0.235855	4.51242
1859	0.63385	0.235742	4.50567
1860	0.633959	0.235919	4.50565
1861	0.634196	0.235783	4.50563
1862	0.634539	0.234984	4.5056
1863	0.63474	0.235115	4.50544
1864	0.635081	0.234321	4.50542
1865	0.635422	0.233532	4.50539
1866	0.634676	0.23363	4.50509
1867	0.634979	0.233238	4.50504
1868	0.635144	0.234769	4.50503
1869	0.635694	0.238131	4.50502
1870	0.635976	0.238131	4.50227
1871	0.636232	0.237636	4.50235
1872	0.636168	0.237172	4.50385
1873	0.635952	0.237034	4.50334
1874	0.63576	0.237278	4.50308
1875	0.635999	0.237297	4.50308
1876	0.636006	0.237782	4.49625
1877	0.635879	0.23857	4.49544
1878	0.631529	0.23816	4.49364
1879	0.631778	0.237762	4.49869
1880	0.632115	0.236971	4.49866
1881	0.632221	0.236908	4.49857
1882	0.63228	0.237952	4.49856
1883	0.631967	0.237999	4.49745
1884	0.632303	0.237209	4.49742
1885	0.632534	0.236104	4.49732
1886	0.632868	0.235323	4.49729
1887	0.632598	0.234814	4.49815
1888	0.632898	0.234428	4.51019
1889	0.632578	0.233918	4.51051
1890	0.632774	0.235508	4.50951
1891	0.633107	0.234736	4.50948
1892	0.632852	0.23474	4.50911
1893	0.633088	0.23474	4.51583
1894	0.633329	0.235373	4.51573
1895	0.633663	0.234987	4.51925
1896	0.633993	0.234221	4.51922
1897	0.633529	0.234937	4.519
1898	0.633718	0.234844	4.51518
1899	0.633232	0.237618	4.51262
1900	0.632778	0.238439	4.51249
1901	0.633104	0.23805	4.51801
1902	0.633433	0.237278	4.51799
1903	0.628917	0.236882	4.51617
1904	0.628852	0.236323	4.52135
1905	0.629183	0.23556	4.52133
1906	0.628618	0.235866	4.51867
1907	0.625838	0.235893	4.51741
1908	0.625856	0.235723	4.51426
1909	0.626188	0.234965	4.51424
1910	0.62652	0.234212	4.51421
1911	0.621647	0.233827	4.5124
1912	0.62198	0.233082	4.51237
1913	0.622396	0.231649	4.5158
1914	0.622451	0.231281	4.52274
1915	0.622526	0.231162	4.52249
1916	0.622943	0.231105	4.52236
1917	0.623138	0.231105	4.52165
1918	0.623468	0.230373	4.52162
1919	0.6184	0.229999	4.5198
1920	0.618636	0.229636	4.52302
1921	0.618927	0.229274	4.52618
1922	0.618552	0.228949	4.51285
1923	0.618883	0.228229	4.51282
1924	0.619014	0.228124	4.50641
1925	0.618989	0.227683	4.50841
1926	0.614223	0.227675	4.49911
1927	0.608766	0.22731	4.49718
1928	0.609091	0.226954	4.50299
1929	0.608522	0.226592	4.50484
1930	0.603079	0.225543	4.4953
1931	0.603352	0.22497	4.49503
1932	0.60369	0.224269	4.49501
1933	0.603942	0.22392	4.49808
1934	0.603668	0.223562	4.50012
1935	0.603249	0.223561	4.49545
1936	0.603587	0.222869	4.49543
1937	0.603923	0.222181	4.4954
1938	0.604117	0.221784	4.49549
1939	0.604452	0.221103	4.49547
1940	0.598631	0.220756	4.49353
1941	0.598902	0.220756	4.50687
1942	0.598679	0.22189	4.50645
1943	0.599016	0.221211	4.50643
1944	0.599096	0.221146	4.50513
1945	0.599201	0.220011	4.50317
1946	0.599344	0.221678	4.50233
1947	0.599335	0.221255	4.50485
1948	0.599634	0.220917	4.50481
1949	0.59206	0.22058	4.50228
1950	0.592111	0.221927	4.50109
1951	0.59245	0.221253	4.50107
1952	0.592574	0.221224	4.5002
1953	0.592874	0.220889	4.50016
1954	0.593211	0.220222	4.50014
1955	0.593546	0.219559	4.50011
1956	0.593881	0.218899	4.50009
1957	0.594177	0.218571	4.50005
1958	0.59451	0.217918	4.50002
1959	0.594783	0.216597	4.50814
1960	0.595115	0.215953	4.50811
1961	0.595402	0.219	4.50811
1962	0.595613	0.218618	4.50896
1963	0.595753	0.218505	4.49099
1964	0.595818	0.218145	4.49518
1965	0.595901	0.218715	4.49414
1966	0.590035	0.218385	4.49223
1967	0.590366	0.217739	4.4922
1968	0.590696	0.217098	4.49218
1969	0.59072	0.217075	4.50195
1970	0.585307	0.21697	4.48949
1971	0.585639	0.216333	4.48946
1972	0.58577	0.216394	4.48944
1973	0.585947	0.215937	4.49291
1974	0.586277	0.215306	4.49289
1975	0.58656	0.214992	4.49824
1976	0.586889	0.214366	4.49822
1977	0.587217	0.213744	4.4982
1978	0.587545	0.213125	4.49817
1979	0.587478	0.212979	4.50815
1980	0.587634	0.213135	4.50691
1981	0.587882	0.214169	4.50691
1982	0.588208	0.213551	4.50688
1983	0.5883	0.214176	4.50516
1984	0.588491	0.215379	4.50515
1985	0.58875	0.219708	4.50515
1986	0.589038	0.220682	4.50514
1987	0.582864	0.220358	4.50303
1988	0.58319	0.219725	4.50301
1989	0.583256	0.221627	4.50091
1990	0.582946	0.221589	4.49966
1991	0.583017	0.221555	4.49825
1992	0.575681	0.221236	4.49583
1993	0.575972	0.221223	4.49578
1994	0.575519	0.221273	4.49114
1995	0.575935	0.22101	4.49106
1996	0.576195	0.22101	4.48743
1997	0.576486	0.220694	4.48739
1998	0.576777	0.220378	4.48735
1999	0.57658	0.220485	4.48687
[truncated: 322 more rows]
