# Supplementary material for: Reconstructing the evolution history of networked complex systems
Source: Nat Commun. 2024 Apr 2;15:2849. doi: 10.1038/s41467-024-47248-x (PMC10987487; doi:10.1038/s41467-024-47248-x)
Supplement: Supplementary file 8 — Source Data [file 41467_2024_47248_MOESM8_ESM.zip › Source Data/figure5/figure5cfi_weaver_random.xls]

## Sheet: Sheet1
n_edges	assortativity	average_clustering	average_shortest_path_length
1		0	1
2		0	1
3		0	1
4		0	1.2
5		0	1.16667
6		0	1.14286
7		0	1.125
8		0	1.11111
9		0	1.1
10		0	1.09091
11		0	1.08333
12		0	1.07692
13		0	1.07143
14		0	1.06667
15		0	1.0625
16	-0.0666667	0	1.05882
17	-0.0625	0	1.05556
18	-0.0588235	0	1.05263
19	-0.0555556	0	1.05
20	-0.0526316	0	1.04762
21	-0.05	0	1.04545
22	-0.047619	0	1.04348
23	-0.0454545	0	1.04167
24	-0.0434783	0	1.04
25	0.456522	0	1.07407
26	0.246377	0	1.10345
27	0.119565	0	1.1
28	0.125	0	1.09677
29	0.13	0	1.09375
30	0.134615	0	1.09091
31	0.138889	0	1.08824
32	0.142857	0	1.08571
33	0.0571429	0	1.08333
34	-0.0119048	0	1.10526
35	-0.00574713	0	1.10256
36	1.04083e-17	0	1.1
37	0.00537634	0	1.09756
38	0.0104167	0	1.09524
39	-0.0446429	0	1.11364
40	-0.038961	0	1.11111
41	-0.0871212	0	1.12766
42	-0.130045	0	1.125
43	-0.124183	0	1.12245
44	-0.0666667	0	1.13725
45	-0.0609037	0	1.13462
46	-0.010989	0.0357143	1.13208
47	-0.0480274	0.0348837	1.14545
48	-0.0417362	0.0348837	1.14286
49	-0.0357724	0.0340909	1.2
50	-0.0301109	0.0262172	1.19672
51	-0.0247295	0.025641	1.42857
52	-0.0196078	0.0253623	1.45205
53	-0.0147275	0.0248227	1.45333
54	-0.0470914	0.0245614	1.44737
55	-0.0419486	0.024055	1.59756
56	-0.037037	0.0238095	1.59036
57	-0.0323415	0.0233333	1.58333
58	-0.0278481	0.0231023	1.57647
59	-0.0573477	0.0462046	1.56977
60	0.135709	0.0453074	1.56322
61	0.139569	0.0444444	1.55682
62	0.143273	0.0436137	1.55556
63	0.146828	0.0428135	1.55435
64	0.120879	0.042042	1.54839
65	0.124579	0.0412979	1.5625
66	0.1423	0.0409357	1.5567
67	0.145953	0.0402299	1.55556
68	0.149468	0.039886	1.55
69	0.152855	0.039886	1.56731
70	0.181765	0.0392157	1.5619
71	0.166574	0.0375	1.5566
72	0.140998	0.0368852	1.55556
73	0.154292	0.0362903	1.55455
74	0.158656	0.036	1.54955
75	0.162861	0.0357143	1.54867
76	0.138067	0.0351562	1.54783
77	0.113669	0.0297158	1.55085
78	0.125415	0.0294872	1.54622
79	0.103001	0.0290404	1.68254
80	0.107925	0.028607	1.80597
81	0.112676	0.0283951	1.8
82	0.147609	0.0283951	1.79562
83	0.183195	0.0279805	1.79137
84	0.166667	0.0275779	1.78723
85	0.170934	0.0271868	1.78169
86	0.17506	0.0268065	1.77778
87	0.179052	0.0266204	1.77241
88	0.163265	0.0264368	1.85065
89	0.167465	0.0260771	1.85443
90	0.142676	0.0260771	1.84906
91	0.127553	0.0259009	1.84568
92	0.131897	0.0257271	1.84146
93	0.136107	0.0255556	1.84431
94	0.140187	0.0255556	1.83929
95	0.125539	0.0252193	1.86207
96	0.0870519	0.0250545	1.85795
97	0.167239	0.0248918	1.85393
98	0.171317	0.0245726	1.85
99	0.134489	0.0245726	1.8587
100	0.122428	0.0244161	1.86243
101	0.0900901	0.024109	1.87179
102	0.141996	0.024109	1.91626
103	0.192037	0.0239583	1.91176
104	0.220743	0.0238095	1.95794
105	0.211296	0.0236626	1.95853
106	0.215041	0.0235174	1.95413
107	0.186689	0.023374	1.94977
108	0.197358	0.0230924	1.9646
109	0.176225	0.0228175	2.02941
110	0.234358	0.022549	2.0251
111	0.250853	0.0284314	2.04839
112	0.243243	0.0281008	2.044
113	0.246876	0.0277778	2.03984
114	0.247162	0.0274621	2.03543
115	0.193275	0.027307	2.03137
116	0.199717	0.027307	2.02724
117	0.203194	0.0271536	2.02326
118	0.203352	0.0270019	2.01923
119	0.207077	0.0268519	2.0625
120	0.232634	0.0267035	2.05861
121	0.218961	0.0264117	2.05474
122	0.212943	0.0262681	2.05091
123	0.209417	0.0261261	2.04693
124	0.170162	0.0258467	2.04643
125	0.173823	0.0258467	2.0427
126	0.168595	0.0255732	2.06143
127	0.17389	0.0219298	2.05782
128	0.16866	0.0219298	2.05705
129	0.172271	0.0219298	2.05351
130	0.175796	0.0219298	2.0625
131	0.175838	0.0217014	2.05882
132	0.166163	0.0329861	2.06731
133	0.167742	0.0329861	2.06625
134	0.190159	0.032646	2.09877
135	0.193797	0.032646	2.1497
136	0.19735	0.0323129	2.17059
137	0.185743	0.0323129	2.21552
138	0.185765	0.0321489	2.21143
139	0.185915	0.0319865	2.21849
140	0.200983	0.0318258	2.21448
141	0.195933	0.0318258	2.21111
142	0.197252	0.0284757	2.20879
143	0.180444	0.0284757	2.25333
144	0.175419	0.0283333	2.25
145	0.18045	0.0341667	2.24603
146	0.178853	0.0338284	2.27692
147	0.173239	0.0336617	2.27411
148	0.16746	0.0333333	2.28109
149	0.173157	0.0299353	2.30918
150	0.177313	0.0297907	2.30602
151	0.166423	0.0297907	2.26747
152	0.166425	0.0296474	2.28199
153	0.19448	0.0293651	2.2783
154	0.171663	0.0292259	2.28205
155	0.17674	0.0290881	2.27842
156	0.156261	0.0289515	2.27546
157	0.14972	0.0289515	2.31544
158	0.116528	0.0286822	2.3245
159	0.106859	0.0284178	2.3268
160	0.102725	0.0282875	2.34261
161	0.102784	0.0280303	2.33974
162	0.107484	0.0272727	2.33689
163	0.109426	0.0271493	2.33404
164	0.107618	0.0271493	2.68251
165	0.109904	0.027027	2.71324
166	0.101143	0.0269058	2.70879
167	0.108836	0.0267857	2.70567
168	0.117207	0.0266667	2.69104
169	0.112988	0.0340741	3.01102
170	0.113093	0.0337739	3.00628
171	0.12052	0.0334789	3
172	0.105432	0.033189	2.99688
173	0.09205	0.033046	3.00765
174	0.0882406	0.0329041	2.97095
175	0.0844308	0.0327635	2.96809
176	0.0806206	0.0326241	2.96526
177	0.0787171	0.0326241	2.95815
178	0.0649805	0.0326241	2.9538
179	0.0707556	0.0326241	2.95434
180	0.0759676	0.0324859	3.02774
181	0.0810647	0.0323488	3.23919
182	0.0812091	0.0317862	3.23359
183	0.0793256	0.0316527	3.23471
184	0.0843168	0.0316527	3.23192
185	0.089201	0.0315202	3.27683
186	0.0856115	0.0315202	3.37529
187	0.0820216	0.0312586	3.37296
188	0.0868223	0.0312586	3.36247
189	0.0920969	0.0311295	3.37729
190	0.114768	0.0310014	3.373
191	0.114915	0.0310014	3.33867
192	0.115059	0.0308743	3.33753
193	0.128595	0.0307483	3.33333
194	0.143084	0.0334694	3.32994
195	0.124159	0.0333333	3.32582
196	0.120891	0.0331984	3.32486
197	0.117623	0.0331984	3.28066
198	0.117788	0.0330645	3.27845
199	0.102286	0.0329317	3.49897
200	0.144966	0.0302544	3.49485
201	0.139877	0.0369478	3.49074
202	0.144068	0.0366534	3.49696
203	0.146862	0.0366534	3.57349
204	0.117297	0.0366534	3.54275
205	0.116332	0.0358466	3.60589
206	0.118637	0.0358466	3.60129
207	0.115385	0.0357049	3.60905
208	0.119664	0.0355643	3.64
209	0.122859	0.0352865	3.62933
210	0.117059	0.0352865	3.62044
211	0.11602	0.0352865	3.6147
212	0.117586	0.0351492	3.61096
213	0.105434	0.0351492	3.60866
214	0.109261	0.0351492	3.6021
215	0.0972642	0.0348777	3.52323
216	0.0954064	0.0347436	3.49167
217	0.0942173	0.0347436	3.49654
218	0.100555	0.0344784	3.49308
219	0.104792	0.0344784	3.48964
220	0.108951	0.0344784	3.50681
221	0.114746	0.0343473	3.5034
222	0.127413	0.0342172	3.45578
223	0.131486	0.0340881	3.4537
224	0.138566	0.0340881	3.4384
225	0.136606	0.0338327	3.43331
226	0.127733	0.0338327	3.45485
227	0.125889	0.0337065	3.45041
228	0.129967	0.0335812	3.42397
229	0.128116	0.0334568	3.42314
230	0.122521	0.0334568	3.38347
231	0.122912	0.0333333	3.38757
232	0.121651	0.0333333	3.5027
233	0.121491	0.0332108	3.49579
234	0.120868	0.0330891	3.66131
235	0.124832	0.0330891	3.65745
236	0.128728	0.0330891	3.65532
237	0.127529	0.0329684	3.66619
238	0.136142	0.0328485	3.66122
239	0.138396	0.0328485	3.65769
240	0.138592	0.0340606	3.64848
241	0.142407	0.0338147	3.64661
242	0.140763	0.0335723	3.7455
243	0.149271	0.0334524	3.66023
244	0.148328	0.0333333	3.65369
245	0.145119	0.0333333	3.65106
246	0.148607	0.0333333	3.64931
247	0.152783	0.0333333	3.64497
248	0.155556	0.0333333	3.6441
249	0.150986	0.0326241	3.64134
250	0.152003	0.0325088	3.68368
251	0.150092	0.0374558	3.75654
252	0.153973	0.0374558	3.75632
253	0.144291	0.0373239	3.75361
254	0.148199	0.037193	3.78829
255	0.13336	0.0370629	3.78664
256	0.114935	0.0358974	3.78103
257	0.111982	0.0356481	3.79171
258	0.106793	0.0375	3.79011
259	0.105666	0.0375	3.78645
260	0.102642	0.0373702	3.77892
261	0.0973497	0.0371134	3.77379
262	0.0995784	0.0368601	4.01179
263	0.0931487	0.0368601	4.01025
264	0.103931	0.0367347	3.97848
265	0.100363	0.0367347	4.021
266	0.106385	0.0366102	4.0302
267	0.105128	0.039435	3.9099
268	0.104907	0.039435	3.90846
269	0.0863399	0.0393018	3.90579
270	0.0853165	0.0369248	3.88175
271	0.0793273	0.0363636	3.73945
272	0.070939	0.037486	3.75621
273	0.0649495	0.037486	3.75048
274	0.0542991	0.037486	3.75449
275	0.0534471	0.037486	3.76371
276	0.0520777	0.0352413	3.70417
277	0.0473786	0.035123	4.09647
278	0.0426448	0.0420582	4.06374
279	0.0441957	0.0419175	4.04608
280	0.0378597	0.0471572	4.04344
281	0.0416558	0.0496098	4.03914
282	0.0475836	0.0494444	4.02746
283	0.0495023	0.0492802	4.02408
284	0.0432414	0.049117	4.0228
285	0.0394663	0.0487939	3.96791
286	0.0365123	0.0497807	4.06919
287	0.0352679	0.0491803	4.26149
288	0.0360771	0.0491803	4.25911
289	0.0368794	0.0490196	4.25415
290	0.0366838	0.0517429	4.24666
291	0.0392277	0.0515744	4.23839
292	0.0326971	0.0515744	4.2352
293	0.0342194	0.0512406	4.21028
294	0.0329202	0.0560949	4.20903
295	0.0325791	0.0560949	4.01868
296	0.0279146	0.0560949	4.01751
297	0.0267195	0.0587918	4.01555
298	0.0309764	0.0584137	4.01361
299	0.026312	0.0584137	4.01089
300	0.0305508	0.0589496	4.00156
301	0.0314162	0.0585729	3.97628
302	0.0243545	0.0581741	3.98581
303	0.0231865	0.0581741	3.98466
304	0.0280872	0.0581741	3.98352
305	0.0277143	0.0578059	3.87007
306	0.0264043	0.0572785	3.86892
307	0.0342973	0.0572785	3.87048
308	0.0447115	0.0570978	3.86867
309	0.0396914	0.0570978	4.02723
310	0.0430295	0.0623554	4.04171
311	0.0471061	0.062776	4.04535
312	0.0547137	0.062776	4.03409
313	0.0540671	0.0623824	4.02864
314	0.0391816	0.0621875	4.02585
315	0.0432209	0.0621875	4.01769
316	0.0420472	0.0615625	4.01599
317	0.0398817	0.0613707	4.00374
318	0.0424116	0.0606625	4.00238
319	0.0449443	0.0602683	4.00034
320	0.0489685	0.0600619	3.99048
321	0.0447003	0.0598765	3.96293
322	0.0482537	0.0592593	3.96026
323	0.0480807	0.0590769	3.95075
324	0.0505618	0.0590769	3.95462
325	0.046243	0.0590769	3.95265
326	0.0429758	0.0585641	3.95035
327	0.0473861	0.0591795	3.95252
328	0.0453329	0.0591795	3.95086
329	0.0421475	0.0591795	3.94988
330	0.036459	0.058998	3.94723
331	0.0343253	0.058998	3.9469
332	0.0385172	0.0584867	3.94402
333	0.0508624	0.0593047	3.93609
334	0.0451535	0.0593047	3.93449
335	0.0502553	0.0639059	3.91942
336	0.0523474	0.0644172	3.91661
337	0.05638	0.0642202	3.93469
338	0.0541947	0.066157	3.92984
339	0.0562514	0.066157	3.90915
340	0.0616403	0.0654472	3.90753
341	0.0616089	0.0658537	3.90656
342	0.0654334	0.0654545	3.92364
343	0.0635281	0.0720202	3.92227
344	0.0604024	0.0720202	3.91466
345	0.0592533	0.0720202	3.82075
346	0.0603095	0.0718026	3.85184
347	0.0616683	0.0733132	3.84934
348	0.0627042	0.0733132	3.83968
349	0.0693043	0.0733132	3.83843
350	0.0684531	0.0733132	3.80786
351	0.0662076	0.0730924	3.80392
352	0.0710904	0.0728729	3.75171
353	0.0710274	0.0724378	3.74953
354	0.0737208	0.0723241	3.74822
355	0.0736627	0.0721088	3.73922
356	0.069636	0.0721088	3.75787
357	0.0712172	0.0721088	3.75696
358	0.0647844	0.0756803	3.77021
359	0.0638052	0.0756803	3.76991
360	0.0646293	0.0736961	3.7683
361	0.0636794	0.0743906	3.7677
362	0.0613961	0.0739504	3.76659
363	0.0615787	0.0739504	3.77029
364	0.0637749	0.0737532	3.7685
365	0.0645693	0.0737532	3.75955
366	0.0651953	0.0735356	3.76458
367	0.0619981	0.0731232	3.7613
368	0.0619681	0.0729088	3.76887
369	0.0658382	0.0729088	3.75805
370	0.0653419	0.0768468	3.75724
371	0.0665157	0.0768468	3.65809
372	0.0700258	0.0766221	4.73928
373	0.0728974	0.0765246	4.73785
374	0.0825776	0.0828599	4.66277
375	0.0902038	0.0864662	4.65753
376	0.0891262	0.0858254	4.63394
377	0.0913342	0.0858254	4.63298
378	0.0929774	0.0855759	4.63084
379	0.0954534	0.0853278	4.63012
380	0.0994745	0.0854658	4.62863
381	0.0953342	0.0853692	4.6272
382	0.0966553	0.0853692	4.62601
383	0.0986877	0.0852036	4.62482
384	0.102187	0.0848585	4.8977
385	0.101495	0.0883782	4.99695
386	0.0998825	0.0883782	4.93048
387	0.101143	0.0922429	4.92676
388	0.103639	0.0919763	4.92546
389	0.101638	0.0917113	4.92471
390	0.0966672	0.0914477	4.92867
391	0.0977037	0.0911857	4.92735
392	0.0961298	0.0921954	4.91831
393	0.097358	0.0988812	4.89497
394	0.0993125	0.0987856	4.89315
395	0.0975978	0.0999318	4.88872
396	0.0991331	0.0996463	4.88854
397	0.10466	0.0996463	4.88205
398	0.110276	0.0993624	4.88133
399	0.103666	0.100027	4.90196
400	0.108018	0.100027	4.93795
401	0.111408	0.099743	4.93741
402	0.113876	0.101921	4.77014
403	0.110098	0.102665	4.76633
404	0.111465	0.102665	4.76564
405	0.112474	0.102665	4.76528
406	0.109519	0.102374	4.78611
407	0.108816	0.102374	4.78486
408	0.111238	0.101797	4.85183
409	0.112216	0.101422	4.85013
410	0.111459	0.102911	4.84947
411	0.11273	0.106479	4.88828
412	0.116337	0.106291	4.88763
413	0.126239	0.112864	4.88713
414	0.126804	0.117089	4.88697
415	0.120684	0.120939	4.88536
416	0.105469	0.120939	4.88386
417	0.118561	0.125634	4.88369
418	0.120413	0.125281	4.88286
419	0.116963	0.12493	4.86955
420	0.103745	0.124276	4.85674
421	0.120967	0.128478	4.84775
422	0.124158	0.128478	4.84468
423	0.127749	0.127762	4.83265
424	0.123837	0.128969	4.83215
425	0.128048	0.128611	4.82984
426	0.127561	0.128148	4.82704
427	0.122252	0.127793	4.95325
428	0.121996	0.127608	4.94884
429	0.124	0.130286	4.94711
430	0.120863	0.129926	4.9342
431	0.119836	0.129926	4.92899
432	0.118821	0.129663	4.92507
433	0.118554	0.129663	4.91378
434	0.117726	0.129306	4.9108
435	0.116701	0.129208	4.91017
436	0.113563	0.128853	4.90767
437	0.119908	0.128853	4.90518
438	0.12189	0.129311	4.89613
439	0.119747	0.129127	4.88022
440	0.12044	0.128578	4.87962
441	0.121223	0.128526	4.87588
442	0.107269	0.128174	4.87126
443	0.109468	0.127078	4.85993
444	0.105977	0.12673	4.8466
445	0.109087	0.12582	4.84556
446	0.107668	0.128097	4.84525
447	0.108457	0.128097	4.83315
448	0.106471	0.130191	4.82892
449	0.106274	0.131408	4.82833
450	0.112269	0.135506	4.82802
451	0.114278	0.136553	4.82247
452	0.111757	0.136098	4.8119
453	0.112972	0.136098	4.82346
454	0.114178	0.136098	4.82225
455	0.103848	0.137894	4.81906
456	0.103564	0.137518	4.81603
457	0.100736	0.138595	4.80558
458	0.103788	0.138504	4.80527
459	0.104087	0.139776	4.80497
460	0.115094	0.142965	4.81367
461	0.114903	0.144328	4.81268
462	0.122837	0.143935	4.81118
463	0.123511	0.143094	4.81103
464	0.122543	0.147159	4.80261
465	0.121936	0.148694	4.80096
466	0.118431	0.150772	4.78609
467	0.12141	0.150772	4.78579
468	0.122599	0.151946	4.78263
469	0.1237	0.151946	4.78165
470	0.123433	0.152766	4.7704
471	0.133567	0.152293	4.76693
472	0.13344	0.153722	4.69804
473	0.133285	0.157402	4.69556
474	0.132133	0.160916	4.6938
475	0.129707	0.161907	4.77486
476	0.125231	0.161624	4.74555
477	0.11321	0.165137	4.74233
478	0.110734	0.164249	4.74034
479	0.111537	0.163801	4.73735
480	0.109464	0.163801	4.73682
481	0.119199	0.164787	4.73398
482	0.105531	0.163906	4.72886
483	0.104375	0.163906	4.72602
484	0.107573	0.163906	4.67756
485	0.112035	0.163638	4.67714
486	0.11005	0.163202	4.676
487	0.107671	0.161869	4.67548
488	0.114268	0.161742	4.67377
489	0.113064	0.161742	4.67349
490	0.112723	0.162897	4.66667
491	0.104335	0.161831	4.66255
492	0.104788	0.160942	4.68048
493	0.104357	0.160942	4.67992
494	0.104396	0.160514	4.67725
495	0.101085	0.164503	4.67674
496	0.0958382	0.168049	4.67477
497	0.0967166	0.167606	4.67435
498	0.0978219	0.165478	4.67393
499	0.100852	0.165744	4.69059
500	0.103547	0.165301	4.6889
501	0.103662	0.166542	4.68759
502	0.103897	0.16601	4.67324
503	0.102682	0.16557	4.67283
504	0.101999	0.168222	4.6629
505	0.100651	0.16893	4.58234
506	0.0987661	0.172466	4.5611
507	0.0991924	0.170256	4.54717
508	0.0977971	0.169743	4.52841
509	0.0978943	0.167979	4.52814
510	0.0958838	0.167095	4.52731
511	0.0971328	0.166744	4.52332
512	0.0960245	0.166744	4.51965
513	0.0967729	0.166782	4.51937
514	0.0960805	0.166782	4.51924
515	0.0974327	0.172922	4.51569
516	0.100195	0.172571	4.51105
517	0.0995984	0.172571	4.50859
518	0.100377	0.172521	4.50614
519	0.0990953	0.173486	4.50559
520	0.0995205	0.173611	4.49891
521	0.100213	0.17326	4.49809
522	0.103484	0.176418	4.49795
523	0.103579	0.176243	4.49509
524	0.101285	0.176694	4.48663
525	0.100512	0.178799	4.48527
526	0.0993833	0.184939	4.48513
527	0.100007	0.184501	4.48432
528	0.0998175	0.184501	4.48213
529	0.0976696	0.187922	4.48186
530	0.095207	0.189162	4.48145
531	0.0958343	0.189006	4.47929
532	0.0986049	0.190798	4.47861
533	0.0986897	0.190359	4.47726
534	0.0978471	0.190622	4.49704
535	0.107061	0.193523	4.52605
536	0.105301	0.193787	4.51872
537	0.105199	0.194376	4.51832
538	0.102496	0.197446	4.51819
539	0.101092	0.196832	4.52669
540	0.0999391	0.196456	4.52274
541	0.102722	0.198649	4.52234
542	0.101203	0.198473	4.52208
543	0.103944	0.197434	4.44958
544	0.105814	0.195689	4.44853
545	0.107794	0.195178	4.45333
546	0.101996	0.195961	4.45254
547	0.101906	0.195688	4.45215
548	0.101488	0.19431	4.45149
549	0.105924	0.197348	4.45123
550	0.108326	0.197956	4.45071
551	0.108141	0.198216	4.44245
552	0.111085	0.19896	4.44114
553	0.116178	0.20012	4.44211
554	0.118316	0.203332	4.44198
555	0.118577	0.206779	4.44172
556	0.121257	0.206395	4.46318
557	0.118261	0.206463	4.46163
558	0.117241	0.207331	4.4566
559	0.114339	0.212973	4.44783
560	0.115506	0.212775	4.44589
561	0.116271	0.213817	4.4428
562	0.117216	0.216824	4.44267
563	0.120459	0.22042	4.43867
564	0.123805	0.222156	4.4438
565	0.124876	0.221982	4.44149
566	0.123246	0.221179	4.44263
567	0.122596	0.219448	4.43815
568	0.121861	0.220573	4.4379
569	0.123156	0.221798	4.43726
570	0.125943	0.221542	4.42295
571	0.128829	0.2215	4.42269
572	0.124057	0.220758	4.42231
573	0.122043	0.221213	4.42154
574	0.122222	0.220348	4.41567
575	0.123879	0.220482	4.41285
576	0.126967	0.223388	4.41081
577	0.1308	0.22281	4.40571
578	0.13189	0.222234	4.4024
579	0.136109	0.221661	4.39934
580	0.136909	0.221581	4.3987
581	0.136092	0.221925	4.39796
582	0.136174	0.221256	4.39771
583	0.138583	0.220883	4.39732
584	0.139694	0.220316	4.38815
585	0.147411	0.222453	4.38803
586	0.146771	0.225096	4.38777
587	0.147264	0.225902	4.38675
588	0.146418	0.225324	4.38662
589	0.150601	0.226092	4.38624
590	0.15117	0.2272	4.38551
591	0.150825	0.226044	4.38525
592	0.152075	0.229012	4.38169
593	0.153035	0.227754	4.38143
594	0.15836	0.226977	4.3813
595	0.161628	0.23204	4.38092
596	0.164298	0.234102	4.38041
597	0.166137	0.234102	4.37532
598	0.166055	0.233933	4.37468
599	0.164394	0.233511	4.35914
600	0.164211	0.232921	4.35889
601	0.158429	0.236408	4.28158
602	0.158793	0.235813	4.28042
603	0.164324	0.235053	4.27864
604	0.166325	0.235053	4.27788
605	0.16384	0.23599	4.27335
606	0.163739	0.236828	4.27019
607	0.161836	0.237581	4.26804
608	0.162588	0.236953	4.26791
609	0.161332	0.23888	4.27276
610	0.154295	0.242648	4.27251
611	0.155456	0.241435	4.26604
612	0.152571	0.240833	4.28337
613	0.152598	0.240833	4.28313
614	0.149457	0.240234	4.28263
615	0.150852	0.239462	4.28244
616	0.153717	0.239784	4.28072
617	0.145229	0.239618	4.27942
618	0.144235	0.241134	4.27918
619	0.148949	0.240471	4.27856
620	0.144014	0.23976	4.27819
621	0.147313	0.239618	4.27807
622	0.150097	0.237711	4.27598
623	0.150972	0.237545	4.31261
624	0.152179	0.238817	4.3103
625	0.154754	0.238988	4.30993
626	0.155154	0.239448	4.30751
627	0.158603	0.238854	4.2899
628	0.158465	0.237909	4.28859
629	0.163986	0.238257	4.28847
630	0.165635	0.244047	4.27973
631	0.165039	0.244591	4.27512
632	0.166376	0.24517	4.27403
633	0.167059	0.245377	4.27051
634	0.166265	0.246107	4.26735
635	0.167854	0.246273	4.26468
636	0.170832	0.246438	4.25789
637	0.168873	0.246359	4.24527
638	0.167665	0.24669	4.24515
639	0.167878	0.254134	4.24284
640	0.15919	0.255954	4.20316
641	0.159964	0.256698	4.20209
642	0.158669	0.257443	4.20148
643	0.157742	0.258443	4.19942
644	0.154813	0.260708	4.19699
645	0.155791	0.259916	4.19226
646	0.160154	0.259871	4.19081
647	0.160003	0.259753	4.18871
648	0.166151	0.258099	4.18496
649	0.168732	0.259032	4.17611
650	0.170552	0.259501	4.17418
651	0.167219	0.257847	4.17052
652	0.164862	0.258195	4.131
653	0.164069	0.259183	4.12846
654	0.164092	0.260294	4.12509
655	0.161739	0.261227	4.15303
656	0.158819	0.263709	4.15291
657	0.160728	0.263709	4.15279
658	0.158969	0.266769	4.24796
659	0.158544	0.269751	4.24749
660	0.161107	0.268753	4.242
661	0.161132	0.269388	4.23861
662	0.161086	0.273513	4.23732
663	0.157085	0.274456	4.23674
664	0.152687	0.274798	4.23898
665	0.150268	0.274421	4.23714
666	0.15278	0.274951	4.23702
667	0.152892	0.276354	4.23523
668	0.154315	0.276625	4.2346
669	0.154026	0.277111	4.23181
670	0.15392	0.277567	4.24048
671	0.155558	0.277567	4.23967
672	0.163118	0.278178	4.22955
673	0.162354	0.27745	4.20044
674	0.16372	0.277985	4.19676
675	0.162604	0.27792	4.18698
676	0.164152	0.277755	4.18686
677	0.161895	0.277755	4.18651
678	0.166727	0.276685	4.2043
679	0.166589	0.275039	4.20419
680	0.166458	0.274246	4.20351
681	0.166886	0.27357	4.20225
682	0.167045	0.273294	4.20157
683	0.164955	0.273576	4.20123
684	0.169862	0.275738	4.18688
685	0.172945	0.275646	4.17754
686	0.173308	0.275072	4.17185
687	0.17335	0.275646	4.16923
688	0.169878	0.276097	4.16661
689	0.172191	0.275276	4.16604
690	0.173204	0.2746	4.1657
691	0.174438	0.274518	4.16684
692	0.175149	0.274557	4.16331
693	0.174713	0.275225	4.16274
694	0.177078	0.275108	4.16252
695	0.179611	0.276007	4.15967
696	0.181036	0.27611	4.15731
697	0.184322	0.276029	4.16306
698	0.183854	0.276333	4.16001
699	0.182973	0.275655	4.15629
700	0.183478	0.276334	4.14974
701	0.184711	0.276632	4.14951
702	0.186652	0.276469	4.14855
703	0.188933	0.276352	4.14798
704	0.193394	0.275943	4.14719
705	0.190664	0.275269	4.14674
706	0.193547	0.276029	4.1446
707	0.193658	0.277097	4.14347
708	0.196284	0.276874	4.14313
709	0.19444	0.276515	4.14302
710	0.191824	0.277807	4.14292
711	0.192341	0.277613	4.14225
712	0.195102	0.27531	4.13909
713	0.196887	0.278763	4.13661
714	0.19494	0.279367	4.13628
715	0.19712	0.277741	4.13583
716	0.196347	0.277416	4.13515
717	0.191794	0.277675	4.13402
718	0.193304	0.278885	4.13391
719	0.18783	0.280087	4.13324
720	0.189014	0.279448	4.1313
721	0.19167	0.279287	4.13119
722	0.198586	0.281726	4.13074
723	0.199498	0.281041	4.12723
724	0.199774	0.28323	4.12588
725	0.197659	0.282398	4.12555
726	0.204615	0.282738	4.12274
727	0.20493	0.282738	4.12252
728	0.20012	0.283547	4.11949
729	0.201534	0.282333	4.1186
730	0.202161	0.282609	4.11848
731	0.203572	0.287706	4.11804
732	0.202506	0.288131	4.11748
733	0.200956	0.28582	4.11355
734	0.202935	0.285012	4.12328
735	0.209312	0.284605	4.12306
736	0.203585	0.284822	4.11573
737	0.206076	0.284822	4.11396
738	0.207365	0.285702	4.11307
739	0.206365	0.287143	4.11263
740	0.206651	0.287546	4.11119
741	0.208378	0.287466	4.11074
742	0.202345	0.287466	4.10974
743	0.203297	0.287233	4.10941
744	0.203759	0.292067	4.08444
745	0.204206	0.292624	4.08422
746	0.202479	0.292745	4.13785
747	0.201375	0.292038	4.13357
748	0.205055	0.293019	4.13093
749	0.205193	0.293824	4.12862
750	0.204136	0.295733	4.12291
751	0.203592	0.294123	4.1228
752	0.204482	0.294882	4.12247
753	0.203854	0.297539	4.11017
754	0.204684	0.299734	4.10962
755	0.201979	0.300373	4.1094
756	0.20125	0.300913	4.10929
757	0.199818	0.301007	4.10336
758	0.19851	0.300835	4.10325
759	0.197519	0.300432	4.10314
760	0.196969	0.302129	4.1016
761	0.195672	0.309375	4.10138
762	0.194381	0.310502	4.10127
763	0.193258	0.311069	4.10105
764	0.193015	0.311104	4.10051
765	0.189758	0.31248	4.09776
766	0.192073	0.312939	4.09765
767	0.193563	0.31289	4.09534
768	0.19152	0.310906	4.09523
769	0.193898	0.309295	4.08765
770	0.193385	0.31035	4.06327
771	0.191937	0.311219	4.06295
772	0.198804	0.312534	4.06197
773	0.200705	0.314847	4.06032
774	0.198863	0.314753	4.0601
775	0.199289	0.315799	4.08142
776	0.202209	0.317383	4.08306
777	0.208232	0.320245	4.08295
778	0.208342	0.320747	4.07743
779	0.204718	0.32063	4.07559
780	0.20413	0.318698	4.07548
781	0.203267	0.320308	4.05512
782	0.203188	0.318768	4.03411
783	0.204586	0.318842	4.03206
784	0.20501	0.318282	4.02946
785	0.206606	0.318282	4.01982
786	0.204793	0.317518	4.01007
787	0.205373	0.318291	4.00888
788	0.205837	0.316806	4.00747
789	0.206111	0.3178	4.0052
790	0.202701	0.317806	4.00498
791	0.206352	0.319185	3.97184
792	0.205753	0.320544	3.97152
793	0.205912	0.319699	3.9712
794	0.20732	0.319743	3.97098
795	0.205813	0.31822	3.97066
796	0.206621	0.318569	3.97055
797	0.206587	0.318172	3.97044
798	0.206182	0.318728	3.97022
799	0.200707	0.321164	3.9699
800	0.200814	0.321277	3.96827
801	0.200361	0.322626	3.96275
802	0.200424	0.322819	3.9621
803	0.195388	0.324089	3.96188
804	0.200652	0.326476	4.00257
805	0.200896	0.325938	4.00021
806	0.201839	0.327482	3.99893
807	0.201885	0.326781	3.99571
808	0.202811	0.32745	3.99518
809	0.202499	0.327367	3.99239
810	0.20177	0.328097	3.99217
811	0.200365	0.327354	3.99132
812	0.202028	0.328272	3.991
813	0.202349	0.329338	3.98767
814	0.202515	0.3295	3.9851
815	0.201938	0.327913	3.98478
816	0.202482	0.329211	3.98392
817	0.2024	0.32923	3.98178
818	0.20449	0.32923	3.96698
819	0.208369	0.330305	3.96594
820	0.209001	0.33068	3.9638
821	0.208042	0.33068	3.96369
822	0.2044	0.330521	3.96326
823	0.202962	0.330956	3.96284
824	0.20273	0.331867	3.9593
825	0.204534	0.332298	3.95867
826	0.208182	0.334775	3.95857
827	0.208443	0.337156	3.95846
828	0.209017	0.338257	3.9576
829	0.209708	0.336662	3.95739
830	0.211055	0.339058	3.95707
831	0.214269	0.33949	3.95685
832	0.215005	0.339476	3.95602
833	0.214413	0.34253	3.95495
834	0.21334	0.344351	3.95463
835	0.213064	0.346868	3.951
836	0.211353	0.349243	3.94986
837	0.202972	0.348978	3.94975
838	0.200398	0.350086	3.94825
839	0.203255	0.351308	3.94558
840	0.203648	0.351994	3.94547
841	0.202745	0.353597	3.94526
842	0.199621	0.353178	3.94352
843	0.199259	0.355369	3.9431
844	0.199985	0.355927	3.94182
845	0.200196	0.358223	3.94161
846	0.204737	0.358187	3.94129
847	0.20423	0.356208	3.94118
848	0.204802	0.357861	3.93759
849	0.199448	0.360226	3.93559
850	0.201395	0.361061	3.93548
851	0.199989	0.362797	3.93537
852	0.201272	0.363141	3.93506
853	0.203069	0.36563	3.93495
854	0.204743	0.365441	3.93326
855	0.203768	0.366029	3.93126
856	0.205035	0.367879	3.93062
857	0.206711	0.368869	3.91162
858	0.206918	0.368552	3.9113
859	0.206402	0.370848	3.91035
860	0.203326	0.371239	3.91014
861	0.203622	0.371416	3.90813
862	0.20718	0.371598	3.90803
863	0.208556	0.373261	3.90444
864	0.209589	0.372311	3.90433
865	0.212294	0.372861	3.93019
866	0.217406	0.375395	3.92998
867	0.218647	0.379354	3.92978
868	0.213495	0.379397	3.92719
869	0.214009	0.380398	3.92649
870	0.215665	0.380398	3.92638
871	0.214584	0.379497	3.92628
872	0.207493	0.379655	3.92597
873	0.20616	0.37967	3.92586
874	0.207078	0.381249	3.92555
875	0.201911	0.381486	3.92545
876	0.20782	0.381323	3.92535
877	0.209076	0.381876	3.92297
878	0.208012	0.380523	3.92234
879	0.208157	0.378947	3.91458
880	0.208581	0.379104	3.91408
881	0.206551	0.380429	3.91377
882	0.207016	0.380551	3.91298
883	0.206456	0.380498	3.91287
884	0.206935	0.381109	3.90832
885	0.207996	0.38157	3.9076
886	0.207565	0.381753	3.90263
887	0.208895	0.381757	3.90252
888	0.212065	0.38225	3.90221
889	0.213984	0.382698	3.9017
890	0.213632	0.381796	3.90139
891	0.213549	0.382007	3.90108
892	0.214546	0.382271	3.89983
893	0.214302	0.383408	3.90036
894	0.213508	0.383408	3.90015
895	0.212234	0.383881	3.89964
896	0.212026	0.384615	3.89914
897	0.21105	0.383514	3.89894
898	0.210428	0.383138	3.89883
899	0.209447	0.384371	3.89677
900	0.208791	0.385158	3.89667
901	0.207045	0.385498	3.88768
902	0.20709	0.38544	3.88711
903	0.200005	0.386361	3.8866
904	0.202567	0.391864	3.88546
905	0.202172	0.393799	3.88319
906	0.200327	0.397337	3.88309
907	0.198851	0.397494	3.88185
908	0.197323	0.396424	3.87483
909	0.199172	0.395954	3.8738
910	0.198295	0.395683	3.87359
911	0.196018	0.395511	3.87101
912	0.197775	0.393943	3.87081
913	0.197542	0.394264	3.8707
914	0.19764	0.395463	3.87022
915	0.196429	0.394914	3.86991
916	0.202179	0.395508	3.86949
917	0.206867	0.394579	3.88251
918	0.205809	0.394814	3.88241
919	0.205937	0.395144	3.8821
920	0.205865	0.397446	3.8819
921	0.206914	0.400576	3.89307
922	0.201848	0.401725	4.03391
923	0.204678	0.40187	4.03342
924	0.204421	0.401466	4.03313
925	0.205662	0.403657	4.03225
926	0.206075	0.403988	4.02903
927	0.206345	0.40571	4.02883
928	0.207022	0.4081	4.02864
929	0.198833	0.408888	4.02639
930	0.199057	0.408956	4.026
931	0.19953	0.409154	4.02749
932	0.201683	0.409846	4.02711
933	0.20209	0.410317	4.02652
934	0.202008	0.411491	4.02643
935	0.201505	0.411854	4.02633
936	0.200668	0.412644	4.02613
937	0.201346	0.41211	4.02322
938	0.203079	0.412939	4.02312
939	0.201679	0.413337	4.02273
940	0.203126	0.41357	4.02225
941	0.203725	0.413849	4.02147
942	0.204994	0.414631	4.0204
943	0.20337	0.415874	4.00962
944	0.201788	0.416	4.00797
945	0.203201	0.416666	4.00787
946	0.195889	0.419014	4.00758
947	0.195407	0.417586	4.00748
948	0.196569	0.418267	4.00729
949	0.195712	0.419003	4.00719
950	0.188172	0.419588	4.00641
951	0.185956	0.41879	4.00631
952	0.178905	0.419359	4.00447
953	0.183749	0.420509	4.00358
954	0.18393	0.420877	4.00126
955	0.185133	0.421345	4.00116
956	0.181274	0.420757	4.00106
957	0.182703	0.421002	4.00097
958	0.182603	0.42091	4.00087
959	0.176836	0.423104	4.00058
960	0.175941	0.423392	4
961	0.177615	0.425269	3.9999
962	0.176266	0.425276	3.99971
963	0.17714	0.425156	3.99942
964	0.176888	0.424827	3.99014
965	0.176973	0.425136	3.99004
966	0.177543	0.430666	3.98772
967	0.175997	0.430877	3.98762
968	0.179867	0.432129	3.98752
969	0.181082	0.433275	3.98743
970	0.18139	0.434078	3.98733
971	0.179997	0.434148	3.98714
972	0.180379	0.435196	3.98704
973	0.181076	0.435341	3.98482
974	0.181047	0.436289	3.98472
975	0.180663	0.436495	3.97776
976	0.182191	0.437354	3.98218
977	0.182942	0.436696	3.9818
978	0.18514	0.439885	3.9817
979	0.182384	0.438468	3.97222
980	0.181709	0.438306	3.97165
981	0.180214	0.441032	3.97107
982	0.17675	0.440992	3.97098
983	0.178361	0.441109	3.96724
984	0.178352	0.442876	3.96715
985	0.17694	0.445057	3.9637
986	0.177304	0.446043	3.96303
987	0.179084	0.444485	3.96188
988	0.179565	0.445509	3.96082
989	0.180533	0.446554	3.96073
990	0.180643	0.447104	3.96063
991	0.179648	0.447058	3.95565
992	0.182546	0.448616	3.95201
993	0.182514	0.450015	3.95192
994	0.182582	0.450516	3.95182
995	0.183368	0.452329	3.95038
996	0.183372	0.452252	3.94157
997	0.184727	0.452478	3.96604
998	0.184897	0.451423	3.96594
999	0.185529	0.45236	3.96575
1000	0.187948	0.45142	3.96253
1001	0.186275	0.451507	3.96234
1002	0.185944	0.453061	3.96344
1003	0.183814	0.454537	3.96325
1004	0.184933	0.454829	3.96315
1005	0.185655	0.455009	3.96296
1006	0.183871	0.457256	3.96287
1007	0.18427	0.458025	3.95321
1008	0.181672	0.461372	3.95311
1009	0.180137	0.46147	3.95302
1010	0.181685	0.462295	3.95292
1011	0.182018	0.463025	3.94999
1012	0.181514	0.462248	3.94942
1013	0.180706	0.464191	3.94923
1014	0.178961	0.462821	3.94904
1015	0.179357	0.46355	3.94885
1016	0.180716	0.464391	3.94838
1017	0.182245	0.464897	3.948
1018	0.181292	0.464462	3.94743
1019	0.181644	0.465062	3.94724
1020	0.181984	0.464657	3.94686
1021	0.181601	0.465163	3.94525
1022	0.183164	0.466195	3.94506
1023	0.182783	0.466777	3.94487
1024	0.183437	0.466921	3.94478
1025	0.176735	0.47014	3.94298
1026	0.174898	0.471194	3.9426
1027	0.176262	0.472498	3.94203
1028	0.177161	0.473292	3.94193
1029	0.174958	0.473169	3.93559
1030	0.175956	0.473066	3.93492
1031	0.175847	0.473933	3.93483
1032	0.175724	0.476375	4.0544
1033	0.175636	0.476465	3.96124
1034	0.175116	0.477346	3.96115
1035	0.177301	0.477501	3.9588
1036	0.179171	0.478114	3.95871
1037	0.18063	0.478658	3.95789
1038	0.181889	0.479091	3.9578
1039	0.181452	0.481354	3.95762
1040	0.182662	0.481693	3.95744
1041	0.182995	0.482858	3.95717
1042	0.182875	0.483393	3.95699
1043	0.183432	0.483617	3.955
1044	0.184774	0.48392	3.95491
1045	0.185712	0.482639	3.95482
1046	0.182219	0.482636	3.95365
1047	0.183498	0.480356	3.95347
1048	0.183248	0.48077	3.95337
1049	0.18242	0.481029	3.95202
1050	0.181457	0.481802	3.95139
1051	0.181664	0.482231	3.95112
1052	0.178464	0.482533	3.94895
1053	0.179917	0.481416	3.88434
1054	0.179758	0.484131	3.88425
1055	0.181751	0.48606	3.86708
1056	0.183266	0.486164	3.86645
1057	0.183062	0.486504	3.86609
1058	0.183975	0.487007	3.865
1059	0.184489	0.485575	3.86428
1060	0.185245	0.486625	3.86419
1061	0.184079	0.488011	3.86401
1062	0.186157	0.489166	3.86329
1063	0.189444	0.489453	3.86311
1064	0.190658	0.487941	3.86302
1065	0.191095	0.490413	3.86293
1066	0.190776	0.490495	3.85723
1067	0.191292	0.490944	3.85696
1068	0.192902	0.491636	3.85687
1069	0.191158	0.492101	3.85272
1070	0.193111	0.491717	3.85091
1071	0.192643	0.491803	3.85082
1072	0.191515	0.492865	3.85064
1073	0.191977	0.494986	3.84124
1074	0.191423	0.497828	3.84052
1075	0.190569	0.498569	3.84043
1076	0.190235	0.497013	3.84034
1077	0.191564	0.496399	3.84025
1078	0.184839	0.496783	3.83934
1079	0.186099	0.497403	3.83925
1080	0.187988	0.497459	3.83907
1081	0.186904	0.497557	3.83898
1082	0.188988	0.498206	3.83889
1083	0.188733	0.500351	3.83772
1084	0.187237	0.500659	3.83763
1085	0.18711	0.504107	3.82814
1086	0.186876	0.505103	3.82552
1087	0.187119	0.505627	3.82526
1088	0.186192	0.507926	3.82508
1089	0.187944	0.50882	3.82291
1090	0.187357	0.509546	3.82242
1091	0.188857	0.50928	3.82233
1092	0.18898	0.510396	3.82224
1093	0.187903	0.511424	3.81194
1094	0.18719	0.511758	3.83002
1095	0.188226	0.512799	3.8294
1096	0.1894	0.513339	3.82931
1097	0.190639	0.513835	3.82761
1098	0.189962	0.514467	3.82555
1099	0.189331	0.5152	3.82519
1100	0.189384	0.515654	3.82242
1101	0.184292	0.515834	3.8158
1102	0.184608	0.516961	3.81571
1103	0.184847	0.518264	3.81562
1104	0.18723	0.515546	3.80104
1105	0.187942	0.516021	3.80059
1106	0.18793	0.519512	3.8005
1107	0.184944	0.519813	3.80041
1108	0.184604	0.519725	3.7997
1109	0.182849	0.519922	3.79934
1110	0.185447	0.518176	3.79925
1111	0.186676	0.518823	3.79916
1112	0.186699	0.519822	3.79907
1113	0.186517	0.520448	3.74038
1114	0.188933	0.520652	3.7377
1115	0.188608	0.519003	3.73716
1116	0.187731	0.519165	3.73698
1117	0.189156	0.519759	3.73689
1118	0.191236	0.519997	3.73162
1119	0.192087	0.520123	3.73063
1120	0.192589	0.519169	3.73045
1121	0.193546	0.519344	3.73036
1122	0.19145	0.519333	3.72831
1123	0.190967	0.519745	3.71891
1124	0.192654	0.520279	3.72064
1125	0.192709	0.5207	3.71335
1126	0.194382	0.521665	3.71326
1127	0.196271	0.521898	3.71317
1128	0.19649	0.521456	3.71246
1129	0.197765	0.522033	3.71219
1130	0.193781	0.522559	3.7121
1131	0.193022	0.523739	3.71201
1132	0.195936	0.523551	3.71192
1133	0.200033	0.52388	3.71174
1134	0.200886	0.522684	3.71112
1135	0.196546	0.523074	3.79704
1136	0.197542	0.522795	3.79687
1137	0.198966	0.523085	3.79531
1138	0.199988	0.523088	3.79488
1139	0.198392	0.523621	3.79479
1140	0.198967	0.524448	3.79471
1141	0.198451	0.525678	3.79436
1142	0.200242	0.525881	3.79428
1143	0.202358	0.526331	3.79402
1144	0.201413	0.527054	3.79177
1145	0.201815	0.527501	3.79168
1146	0.201085	0.525996	3.79151
1147	0.201987	0.526363	3.79108
1148	0.202611	0.5274	3.7909
1149	0.201546	0.525065	3.78718
1150	0.201262	0.526667	3.78597
1151	0.200798	0.526886	3.7858
1152	0.201274	0.527367	3.7826
1153	0.199651	0.528321	3.78251
1154	0.199582	0.527374	3.78027
1155	0.198572	0.528132	3.78018
1156	0.198761	0.529268	3.77776
1157	0.19967	0.529225	3.77283
1158	0.199033	0.528265	3.77266
1159	0.199578	0.530538	3.77248
1160	0.198522	0.530195	3.7724
1161	0.198654	0.531331	3.76669
1162	0.200521	0.531331	3.7666
1163	0.200823	0.531927	3.77114
1164	0.203773	0.53723	3.77088
1165	0.203701	0.537078	3.77079
1166	0.205404	0.537396	3.77071
1167	0.209161	0.537303	3.77053
1168	0.207349	0.537546	3.77045
1169	0.209645	0.53622	3.77019
1170	0.209088	0.537386	3.7701
1171	0.208448	0.537908	3.76778
1172	0.208763	0.539166	3.76761
1173	0.209579	0.538891	3.76752
1174	0.209834	0.536917	3.76675
1175	0.21197	0.537241	3.76288
1176	0.208067	0.537491	3.79391
1177	0.207822	0.537669	3.79365
1178	0.208627	0.538046	3.79357
1179	0.204294	0.538556	3.79306
1180	0.205498	0.537732	3.78386
1181	0.206521	0.535765	3.78378
1182	0.207493	0.535931	3.78074
1183	0.205839	0.538043	3.77753
1184	0.206573	0.538813	3.77466
1185	0.205591	0.540635	3.77458
1186	0.20575	0.541958	3.77357
1187	0.205401	0.543616	3.77348
1188	0.203804	0.543454	3.77281
1189	0.205697	0.54381	3.77272
1190	0.205685	0.547798	3.77255
1191	0.206422	0.549111	3.77247
1192	0.208328	0.550552	3.77129
1193	0.207643	0.550928	3.7712
1194	0.207328	0.551142	3.77104
1195	0.206515	0.551182	3.77095
1196	0.20795	0.553341	3.77087
1197	0.208614	0.555555	3.76952
1198	0.207507	0.559317	3.76935
1199	0.208344	0.560279	3.76918
1200	0.207431	0.559935	3.76901
1201	0.2071	0.559833	3.76893
1202	0.208466	0.561822	3.76876
1203	0.208713	0.56308	3.76622
1204	0.20541	0.565337	3.76614
1205	0.200848	0.566706	3.76597
1206	0.199997	0.568031	3.78599
1207	0.200925	0.569536	3.78331
1208	0.200605	0.570283	3.78315
1209	0.199135	0.570719	3.78064
1210	0.199676	0.570523	3.7793
1211	0.199711	0.57475	3.77863
1212	0.200464	0.574984	3.77855
1213	0.198402	0.575487	3.77847
1214	0.19889	0.576365	3.7778
1215	0.198319	0.577115	3.77746
1216	0.199375	0.579372	3.77738
1217	0.199148	0.581639	3.77721
1218	0.199601	0.582251	3.77629
1219	0.19916	0.583092	3.77621
1220	0.198797	0.583437	3.77612
1221	0.198381	0.588929	3.77537
1222	0.200047	0.588202	3.77529
1223	0.201351	0.589101	3.7752
1224	0.202212	0.591299	3.77479
1225	0.201868	0.593556	3.77395
1226	0.203926	0.594224	3.77387
1227	0.20543	0.595202	3.77378
1228	0.204345	0.595578	3.77119
1229	0.205999	0.598137	3.77077
1230	0.20809	0.599443	3.76985
1231	0.206088	0.600722	3.76977
1232	0.205134	0.605011	3.76969
1233	0.206185	0.605281	3.76785
1234	0.205148	0.605727	3.76776
1235	0.205531	0.604383	3.76593
1236	0.204714	0.605516	3.76584
1237	0.204663	0.605763	3.76921
1238	0.204504	0.606501	3.76789
1239	0.203377	0.606404	3.7678
1240	0.202107	0.606815	3.76772
1241	0.201741	0.607342	3.76764
1242	0.2005	0.60783	3.7659
1243	0.200622	0.607876	3.7654
1244	0.199997	0.608565	3.76532
1245	0.201929	0.6095	3.76358
1246	0.203067	0.609959	3.7635
1247	0.20391	0.609413	3.76134
1248	0.205101	0.610316	3.75961
1249	0.204335	0.610316	3.75861
1250	0.204513	0.610726	3.75853
1251	0.2055	0.610587	3.75845
1252	0.20462	0.610467	3.75771
1253	0.206715	0.610811	3.75763
1254	0.205556	0.611344	3.75755
1255	0.205719	0.612202	3.75746
1256	0.203138	0.614003	3.75697
1257	0.204076	0.61637	3.75688
1258	0.205155	0.616637	3.7568
1259	0.207193	0.617368	3.75217
1260	0.209839	0.618314	3.75201
1261	0.20946	0.618657	3.75176
1262	0.209539	0.618999	3.75134
1263	0.209181	0.618613	3.74919
1264	0.209559	0.618801	3.74911
1265	0.20926	0.618836	3.74886
1266	0.209052	0.619213	3.74688
1267	0.205372	0.620881	3.74465
1268	0.202089	0.619978	3.74456
1269	0.201632	0.621483	3.7439
1270	0.198997	0.621876	3.74382
1271	0.19924	0.622402	3.74374
1272	0.199825	0.622707	3.74365
1273	0.200838	0.62303	3.742
1274	0.200118	0.623418	3.74192
1275	0.201468	0.623889	3.74159
1276	0.201785	0.624717	3.74142
1277	0.202521	0.625265	3.74126
1278	0.201636	0.625189	3.74117
1279	0.201346	0.625337	3.74109
1280	0.201807	0.626617	3.74043
1281	0.201647	0.626722	3.73927
1282	0.200339	0.626292	3.73919
1283	0.200723	0.626487	3.73894
1284	0.200605	0.626506	3.73696
1285	0.200949	0.626519	3.73687
1286	0.202795	0.628777	3.70892
1287	0.203269	0.634044	3.70884
1288	0.203004	0.634979	3.70826
1289	0.204369	0.635319	3.70818
1290	0.203955	0.635599	3.70785
1291	0.204601	0.636919	3.70776
1292	0.205783	0.644443	3.68345
1293	0.208235	0.644899	3.68329
1294	0.207745	0.64551	3.68238
1295	0.208579	0.646147	3.68205
1296	0.206234	0.646212	3.68196
1297	0.206237	0.652984	3.68188
1298	0.209105	0.654865	3.67585
1299	0.210993	0.655153	3.67576
1300	0.211518	0.656921	3.65707
1301	0.209052	0.657231	3.65699
1302	0.209698	0.657492	3.65691
1303	0.210447	0.65451	3.65674
1304	0.210722	0.65481	3.65666
1305	0.21124	0.655593	3.65658
1306	0.208892	0.655846	3.6565
1307	0.20877	0.656972	3.65311
1308	0.207627	0.653998	3.65302
1309	0.208238	0.655447	3.65294
1310	0.207664	0.656162	3.65236
1311	0.206393	0.656328	3.65228
1312	0.206169	0.656487	3.6522
1313	0.206878	0.657119	3.65203
1314	0.206435	0.657741	3.65195
1315	0.206428	0.658059	3.65054
1316	0.202203	0.658242	3.64996
1317	0.202662	0.658429	3.65375
1318	0.203005	0.658776	3.65359
1319	0.203362	0.658799	3.65334
1320	0.202653	0.659113	3.65236
1321	0.200638	0.660821	3.65228
1322	0.199607	0.661835	3.65185
1323	0.200059	0.662336	3.65177
1324	0.200196	0.662748	3.65079
1325	0.194034	0.663758	3.6507
1326	0.193464	0.66461	3.66194
1327	0.193041	0.665297	3.66186
1328	0.193162	0.665794	3.64564
1329	0.19369	0.666426	3.6432
1330	0.194091	0.666855	3.64312
1331	0.196392	0.666938	3.64304
1332	0.199066	0.668505	3.64288
