# Supplementary material for: Reconstructing the evolution history of networked complex systems
Source: Nat Commun. 2024 Apr 2;15:2849. doi: 10.1038/s41467-024-47248-x (PMC10987487; doi:10.1038/s41467-024-47248-x)
Supplement: Supplementary file 8 — Source Data [file 41467_2024_47248_MOESM8_ESM.zip › Source Data/figure5/figure5adg_bacteria_random.xls]

## Sheet: Sheet1
n_edges	assortativity	average_clustering	average_shortest_path_length
1		0	1
2		0	1
3		0	1
4		0	1
5		0	1
6		0	1
7		0	1
8		0	1
9		0	1
10	-0.111111	0	1
11	-0.1	0	1
12	-0.2	0	1
13	-0.181818	0	1
14	-0.166667	0	1
15	-0.153846	0	1
16	-0.142857	0	1
17	-0.133333	0	1
18	-0.2	0	1
19	-0.1875	0	1
20	-0.25	0	1
21	-0.235294	0	1
22	-0.222222	0	1.04348
23	-0.210526	0	1.04167
24	-0.263158	0	1.14815
25	-0.25	0	1.14286
26	-0.238095	0	1.13793
27	-0.227273	0	1.13333
28	-0.0327869	0	1.15625
29	-0.0235294	0	1.15152
30	-0.0150376	0	1.14706
31	-0.0652921	0	1.14286
32	-0.0561056	0	1.13889
33	-0.047619	0	1.13514
34	-0.0935673	0	1.13158
35	-0.084507	0	1.12821
36	-0.127937	0	1.125
37	-0.118388	0	1.12195
38	-0.109489	0	1.11905
39	-0.101176	0	1.11628
40	-0.140351	0	1.11364
41	-0.182692	0	1.13043
42	-0.173913	0	1.14583
43	-0.165663	0	1.14286
44	-0.157895	0	1.14
45	-0.1875	0	1.13725
46	-0.179487	0	1.13462
47	-0.0681818	0	1.13208
48	-0.0601227	0	1.12963
49	-0.052506	0	1.12727
50	-0.0452962	0	1.125
51	-0.099344	0	1.22581
52	-0.126354	0	1.22222
53	-0.160584	0	1.32353
54	-0.153709	0	1.41892
55	-0.106322	0	1.5679
56	-0.0992709	0	1.56627
57	-0.092552	0	1.55952
58	-0.0861423	0	1.68478
59	-0.102804	0	1.67742
60	-0.139416	0	1.67708
61	-0.172097	0	1.6701
62	-0.18794	0	1.65979
63	-0.210665	0	1.65306
64	-0.19697	0	1.64646
65	-0.209584	0	1.64
66	-0.232143	0	1.7156
67	-0.243713	0	1.71171
68	-0.236364	0	1.70536
69	-0.247788	0	1.70175
70	-0.240573	0	1.69565
71	-0.233641	0	1.824
72	-0.240506	0	1.82812
73	-0.228956	0	1.82308
74	-0.220175	0	2.41104
75	-0.231076	0	2.40244
76	-0.24058	0	2.39286
77	-0.232645	0	2.38462
78	-0.225011	0	2.37647
79	-0.217661	0	2.36628
80	-0.239583	0	2.35795
81	-0.24551	0	2.35028
82	-0.255262	0	2.33889
83	-0.247651	0	2.32967
84	-0.25048	0	2.51429
85	-0.264664	0	2.94961
86	-0.257829	0	2.94208
87	-0.251222	0	2.92776
88	-0.244831	0	2.91011
89	-0.236443	0	2.85019
90	-0.236045	0	2.84015
91	-0.196657	0	2.83333
92	-0.196409	0	2.82657
93	-0.203883	0	3.42939
94	-0.197452	0	3.6972
95	-0.19881	0	3.69036
96	-0.1925	0	3.6066
97	-0.199753	0	3.59045
98	-0.193575	0	3.62175
99	-0.200768	0	3.23877
100	-0.194717	0	3.23059
101	-0.188843	0	3.22535
102	-0.195918	0	3.48954
103	-0.192861	0	3.48434
104	-0.154068	0	3.44676
105	-0.153986	0	3.44167
106	-0.126483	0	3.42975
107	-0.12131	0	3.42474
108	-0.116409	0	3.41633
109	-0.140236	0	3.38571
110	-0.135076	0	3.40196
111	-0.130054	0	3.4777
112	-0.139724	0	3.53968
113	-0.142904	0	3.53521
114	-0.128063	0	3.53076
115	-0.117435	0	3.41476
116	-0.112481	0	4.03048
117	-0.107655	0	4.11493
118	-0.085187	0	4.10804
119	-0.105215	0	4.09293
120	-0.100917	0	5.27298
121	-0.105108	0	5.26606
122	-0.108361	0	5.26214
123	-0.0987446	0	5.25526
124	-0.0943873	0	5.215
125	-0.0972695	0	5.02287
126	-0.104874	0	5.0192
127	-0.100484	0	4.90037
128	-0.109632	0	4.89416
129	-0.0909647	0	4.8775
130	-0.0879395	0	4.86878
131	-0.0883642	0	4.86101
132	-0.0945695	0	4.85495
133	-0.0944155	0	4.85149
134	-0.0791373	0	4.84802
135	-0.0603632	0	4.83924
136	-0.0666771	0	4.83348
137	-0.0621387	0	4.84564
138	-0.0577037	0	4.84245
139	-0.0531488	0	4.88907
140	-0.0448681	0	4.88596
141	-0.0307942	0	4.88326
142	-0.0263894	0	4.87366
143	-0.0220829	0	4.85452
144	-0.0304931	0	4.83854
145	-0.0262311	0	4.83346
146	-0.028388	0	4.8284
147	-0.0578766	0	4.81189
148	-0.0503728	0	4.80345
149	-0.0465104	0	4.81404
150	-0.0466121	0	4.68162
151	-0.0427608	0	4.67702
152	-0.0522634	0	4.66619
153	-0.0519296	0	4.66355
154	-0.0534583	0	4.66092
155	-0.045111	0	4.65829
156	-0.0412352	0	4.65211
157	-0.0470961	0	4.61131
158	-0.0432129	0	4.56407
159	-0.0394067	0	4.72702
160	-0.0390915	0	4.40912
161	-0.0137057	0	4.39392
162	-0.00999755	0	4.3414
163	-0.00516049	0	4.37784
164	0.000893366	0	4.37558
165	0.0105431	0	4.41199
166	0.0109353	0	4.39655
167	0.019734	0	4.39438
168	0.0300115	0	4.38981
169	0.0336775	0	4.38765
170	0.0333753	0	4.38398
171	0.0370099	0	4.37793
172	0.0445513	0	4.37342
173	0.0429027	0	4.33418
174	0.00767443	0	4.33059
175	0.0159187	0	4.32451
176	0.0193905	0	4.32242
177	0.0304435	0	4.31254
178	0.0282878	0	4.29382
179	0.0254414	0	4.29177
180	0.0285204	0	4.28972
181	0.0281758	0	5.23903
182	0.0329642	0	5.19073
183	0.0340459	0	5.18867
184	0.0384913	0	5.18661
185	0.0339458	0	5.1782
186	0.0372671	0	5.17477
187	0.0360436	0	5.17116
188	0.0393491	0.0031339	5.14909
189	0.0387857	0.0031339	5.23905
190	0.0394538	0.00310734	5.23703
191	0.0501571	0.00308123	5.23578
192	0.0560975	0.00308123	5.23233
193	0.059653	0.00306834	5.19861
194	0.0564169	0.00305556	5.18707
195	0.0602088	0.00304288	5.1843
196	0.0637243	0.00304288	5.17943
197	0.06333	0.00301783	5.1775
198	0.0601688	0.00300546	5.17558
199	0.070973	0.0029932	4.89954
200	0.0728062	0.00298103	4.89554
201	0.0673463	0.00295699	4.86884
202	0.0801746	0.00293333	4.86707
203	0.0836443	0.00291005	4.86529
204	0.0860283	0.00529101	4.85845
205	0.0928735	0.00527009	4.85668
206	0.0953543	0.00527009	4.86337
207	0.0973414	0.00527009	4.86165
208	0.0970887	0.00685112	4.88062
209	0.106406	0.0088274	4.87895
210	0.066932	0.0088274	4.87037
211	0.0714932	0.0173913	4.8687
212	0.066056	0.0167325	4.86581
213	0.0575804	0.0167325	4.86174
214	0.0610009	0.0167325	4.848
215	0.0671178	0.0166013	4.8304
216	0.0692568	0.0165365	4.82633
217	0.0693077	0.0164721	4.94801
218	0.0710579	0.0164083	4.9427
219	0.0743951	0.0163449	5.03882
220	0.0776783	0.0151866	4.99216
221	0.0801548	0.0149292	4.99067
222	0.0776798	0.0148148	4.92948
223	0.0702546	0.0147583	4.92649
224	0.0734752	0.0146465	4.92285
225	0.078521	0.0146465	4.93135
226	0.0817185	0.0145363	4.92992
227	0.0808473	0.0224311	4.92484
228	0.0879968	0.0223471	4.92235
229	0.0911553	0.0220795	4.91987
230	0.103589	0.0219972	4.91845
231	0.068229	0.0219154	4.91703
232	0.0684002	0.0217536	4.88261
233	0.0687137	0.0216737	4.87609
234	0.0776594	0.0215943	4.87192
235	0.0883726	0.0214372	5.16667
236	0.0944796	0.0189441	5.1838
237	0.101295	0.0188078	5.12424
238	0.104271	0.0188078	5.12292
239	0.105434	0.0188078	5.11583
240	0.106244	0.0186735	5.10944
241	0.109201	0.0194388	5.01883
242	0.115006	0.0194388	5.10743
243	0.120026	0.0194388	5.46738
244	0.123632	0.0170578	5.71964
245	0.086669	0.0170578	5.77503
246	0.0897137	0.0170578	5.7557
247	0.0871717	0.0169368	5.73073
248	0.0900496	0.016877	5.74846
249	0.0953392	0.0168176	5.74506
250	0.0931062	0.0167	5.73634
251	0.0935399	0.0206432	5.73533
252	0.101072	0.0206432	5.68963
253	0.100109	0.0205713	5.47236
254	0.108547	0.0197583	5.47141
255	0.109116	0.0212101	5.46971
256	0.114022	0.0209778	5.38321
257	0.116881	0.0208326	5.38025
258	0.11727	0.0207608	5.37932
259	0.117795	0.021549	5.37328
260	0.119838	0.0252764	5.35168
261	0.116264	0.0252764	5.34226
262	0.113761	0.0251895	5.33252
263	0.118173	0.0251033	5.32981
264	0.118604	0.0250176	5.32435
265	0.124135	0.0249325	5.38307
266	0.117706	0.0249325	5.3822
267	0.121618	0.0249325	5.38133
268	0.126972	0.024764	5.38046
269	0.132291	0.0245978	5.37728
270	0.124273	0.0243741	5.41722
271	0.129542	0.0243741	5.41569
272	0.132456	0.0243741	5.41375
273	0.137599	0.0243741	5.41222
274	0.140485	0.0242116	5.40804
275	0.149811	0.0242116	5.40167
276	0.159276	0.0241312	5.33191
277	0.168052	0.0240046	5.32901
278	0.168619	0.0239252	5.32817
279	0.170218	0.0239252	5.32642
280	0.184214	0.0239252	5.32276
281	0.147378	0.0278307	5.1875
282	0.151587	0.0278307	5.17918
283	0.151796	0.0278307	5.1836
284	0.152736	0.0276476	5.18134
285	0.11439	0.027557	5.22189
286	0.122441	0.0274669	5.22111
287	0.126916	0.0272886	5.21906
288	0.128427	0.0251241	5.21827
289	0.0923742	0.0250428	5.20022
290	0.0953949	0.024962	5.21863
291	0.0981342	0.0248817	5.12018
292	0.097281	0.024802	5.19529
293	0.0939675	0.024802	5.18872
294	0.0957245	0.024802	5.18745
295	0.0997848	0.024802	5.18579
296	0.0998854	0.0247227	5.18995
297	0.102542	0.0288696	5.11051
298	0.102884	0.0288088	5.10829
299	0.102444	0.0288088	5.10759
300	0.069566	0.0286412	5.10637
301	0.0636161	0.0293236	5.10383
302	0.0661594	0.0293236	5.01372
303	0.0718448	0.0292306	5.05707
304	0.0726746	0.0292306	5.2084
305	0.0751781	0.0290189	5.20589
306	0.0809541	0.0283997	5.15724
307	0.0506323	0.0283101	5.15729
308	0.0530305	0.0283101	5.15363
309	0.05762	0.0283101	5.15258
310	0.0395313	0.0281974	5.15117
311	0.0403466	0.0260944	5.13891
312	0.0465921	0.0275665	5.08194
313	0.0401837	0.0282124	4.96725
314	0.0354016	0.0281237	4.96486
315	0.0399775	0.0279479	4.99177
316	0.0407189	0.0275908	4.99045
317	0.0348551	0.0275908	5.00564
318	0.0393473	0.0275908	5.15356
319	0.0416638	0.0275908	5.22133
320	0.0417807	0.0274194	5.24373
321	0.0478501	0.0278335	5.24348
322	0.0501394	0.0271089	5.18786
323	0.0514091	0.0266356	5.22226
324	0.0581793	0.0280553	5.21511
325	0.0319323	0.0289722	5.21387
326	0.033077	0.0288825	5.21295
327	0.0309123	0.0287048	5.21244
328	0.0322191	0.0290491	5.21012
329	0.0344307	0.02896	5.23108
330	0.0408936	0.0288714	5.22939
331	0.0341741	0.0282753	5.22888
332	0.0370503	0.0281893	5.22148
333	0.0368128	0.028019	5.22058
334	0.0328448	0.0279183	5.215
335	0.0326108	0.0274148	5.15477
336	0.0348125	0.026717	5.14641
337	0.0369912	0.0266366	5.14424
338	0.0384546	0.0265566	5.14272
339	0.0148693	0.026398	5.16857
340	0.0147026	0.0261211	5.16808
341	0.0148878	0.0260218	5.15516
342	0.0151089	0.0240377	5.08668
343	0.015969	0.0230457	5.07764
344	0.0191832	0.0291964	5.08274
345	0.019227	0.0290237	5.07278
346	0.0191458	0.0307988	5.06387
347	0.0226884	0.0307988	5.05944
348	0.000658614	0.0307988	5.05652
349	0.00168789	0.030708	5.09002
350	-0.00205487	0.0305279	5.08006
351	-0.0215323	0.0305812	5.07474
352	-0.0225309	0.0304918	5.07429
353	-0.0193806	0.0304918	5.07384
354	-0.0174409	0.0304029	5.07921
355	-0.0164428	0.0314788	5.07826
356	-0.0117931	0.0311935	5.07748
357	-0.0120053	0.0311935	5.7246
358	-0.0126977	0.0311031	5.72103
359	-0.0117034	0.0311031	5.72058
360	-0.00887415	0.0325524	5.71682
361	-0.0018535	0.03062	5.71474
362	-0.0001258	0.03062	5.71324
363	-0.000370211	0.03062	5.73735
364	0.00154225	0.03062	5.73657
365	0.00192508	0.0306727	5.73509
366	0.00172788	0.0304959	5.73306
367	0.00392208	0.0304083	5.73167
368	0.00758489	0.0302213	5.73149
369	0.00751393	0.0302213	5.73071
370	0.00965254	0.0301347	5.83436
371	0.0112032	0.02993	5.83494
372	-0.00880002	0.0304076	5.83468
373	-0.0102369	0.0303207	5.83398
374	-0.012919	0.0290826	5.82913
375	-0.0120289	0.0289997	5.82813
376	-0.0171055	0.0289174	5.85934
377	-0.0221347	0.0288354	5.85044
378	-0.0202555	0.0307375	5.84754
379	-0.0193686	0.0306507	5.82538
380	-0.0183626	0.0305946	5.82496
381	-0.0174899	0.0318456	5.81838
382	-0.0233429	0.0316667	5.82948
383	-0.0248488	0.0317581	5.88267
384	-0.0208956	0.0317581	5.95875
385	-0.0190485	0.0324379	5.83664
386	-0.0206654	0.0324379	5.81342
387	-0.0195417	0.0321169	5.81268
388	-0.0250865	0.0323978	5.7478
389	-0.024789	0.0328325	5.7473
390	-0.0241282	0.0322737	5.74691
391	-0.0206127	0.0321958	5.75626
392	-0.0187926	0.0321059	5.7535
393	-0.0193702	0.0320165	5.75047
394	-0.0209507	0.0312737	5.73812
395	-0.0189725	0.0312737	5.7359
396	-0.0201898	0.0310696	6.26526
397	-0.0205943	0.0309833	6.2625
398	-0.0190223	0.0309833	6.26181
399	-0.035423	0.0308975	6.23318
400	-0.0323743	0.0326019	6.23119
401	-0.0336903	0.0321798	6.22825
402	-0.0320467	0.0321798	6.2276
403	-0.0311358	0.0327096	6.25399
404	-0.0293568	0.0326193	6.25335
405	-0.0245965	0.0325294	6.253
406	-0.0218128	0.0325294	6.36888
407	-0.0200399	0.03244	6.36653
408	-0.0203843	0.0323734	6.30453
409	-0.0195124	0.0322847	6.29712
410	-0.0175764	0.0321021	6.29649
411	-0.0173044	0.032672	6.29558
412	-0.0105595	0.033842	6.35299
413	-0.0093553	0.0339442	6.3454
414	-0.0100053	0.0338515	6.34506
415	-0.00878041	0.0337552	6.38543
416	-0.00702881	0.0337552	6.34001
417	-0.00605052	0.0336579	6.35333
418	-0.00605312	0.0333854	6.35189
419	-0.00356566	0.033113	6.35035
420	8.71004e-05	0.0330519	6.34975
421	0.00182492	0.0333871	6.32171
422	0.00322757	0.0332964	6.32085
423	0.00628137	0.0331164	6.31103
424	0.00628857	0.0330272	6.31071
425	0.00714508	0.0329384	6.31012
426	0.0094889	0.0328501	6.3098
427	0.00950783	0.0326749	6.30634
428	0.0127584	0.0326749	6.30555
429	0.013012	0.0326749	6.23294
430	0.0165157	0.0326202	6.23045
431	0.00341325	0.0330964	6.23013
432	0.00389158	0.0329239	6.25597
433	0.00712846	0.0387016	6.25585
434	0.00938523	0.0387016	6.25553
435	0.0114586	0.0385987	6.25921
436	0.0147842	0.0383945	6.27344
437	0.0143576	0.0382932	6.2496
438	0.0115368	0.0381924	6.26226
439	0.010396	0.0413942	6.26055
440	0.00515798	0.041603	6.25439
441	0.00965328	0.0412939	6.25079
442	0.00991584	0.0414126	6.24027
443	0.0112018	0.0413189	6.23946
444	0.0122024	0.041173	6.23478
445	0.0139225	0.0419229	6.23424
446	0.0128165	0.041704	6.23413
447	0.0145248	0.0415759	6.23265
448	0.0143512	0.0418969	6.07163
449	0.0145501	0.0416792	6.06458
450	0.014617	0.0413082	6.06429
451	0.0140704	0.0411536	6.06395
452	0.0157637	0.0409409	6.059
453	0.0204483	0.0407932	6.33385
454	0.0213496	0.0409163	6.33205
455	0.0222448	0.0437463	6.32893
456	0.0222147	0.0437438	6.32866
457	0.0266002	0.0437438	6.32645
458	0.0252211	0.0435189	6.32398
459	0.0254303	0.0434073	6.32371
460	0.0288065	0.0433768	6.32186
461	0.0285306	0.0434623	6.32062
462	0.0335901	0.0433768	6.31065
463	0.0378189	0.043619	6.32847
464	0.0346987	0.0437928	6.32638
465	0.0377146	0.0437928	6.23073
466	0.0388117	0.0436504	6.30525
467	0.0389608	0.0436223	6.30301
468	0.0396361	0.0436223	6.30256
469	0.0407184	0.043511	6.30216
470	0.0417064	0.0434003	6.29827
471	0.0426881	0.0432901	6.39017
472	0.0443183	0.0432901	6.38994
473	0.048761	0.0432962	6.38133
474	0.049732	0.0432962	6.38109
475	0.0499984	0.0430178	6.38685
476	0.0498513	0.0429092	6.39232
477	0.0499901	0.0428611	6.53793
478	0.0443677	0.0426085	6.53776
479	0.0468225	0.0426085	6.53753
480	0.0430926	0.0424121	6.52647
481	0.0460686	0.042199	6.52526
482	0.0398487	0.0480616	6.98381
483	0.0383871	0.0480616	6.98246
484	0.0401346	0.0478213	6.98477
485	0.0419396	0.0478213	6.98313
486	0.0418667	0.0475832	6.97899
487	0.043472	0.0475832	6.97858
488	0.0450653	0.0475832	6.90689
489	0.0465957	0.0473465	6.89814
490	0.0481681	0.0472517	6.89581
491	0.049112	0.0468371	6.91309
492	0.0556101	0.0467209	6.9128
493	0.0566633	0.0464902	6.91265
494	0.0550995	0.0463757	6.90961
495	0.0485962	0.0462662	6.90843
496	0.0501533	0.0503713	6.90821
497	0.0491604	0.0503713	6.90774
498	0.0525388	0.0502476	6.90766
499	0.0535902	0.04992	6.90257
500	0.0551454	0.0497562	6.90539
501	0.0586958	0.0509379	6.78315
502	0.0430557	0.0583089	6.77806
503	0.0469328	0.0580237	6.77453
504	0.0495774	0.0580237	7.0662
505	0.0504386	0.0583981	7.0652
506	0.0527118	0.0582506	7.06407
507	0.0456625	0.0581089	7.05556
508	0.0491794	0.0586129	7.05436
509	0.0496802	0.0586129	7.056
510	0.04849	0.0584706	7.05597
511	0.0494321	0.058329	7.05577
512	0.0530623	0.058329	7.05541
513	0.053925	0.0579139	7.04096
514	0.0591577	0.0577549	7.02487
515	0.0585321	0.057501	7.02454
516	0.0635448	0.057501	7.02417
517	0.0661555	0.0573628	7.02397
518	0.0662814	0.0570883	7.31802
519	0.067145	0.056952	7.31777
520	0.0680711	0.0589409	7.31694
521	0.0676344	0.0625209	7.3124
522	0.0679965	0.062974	7.31221
523	0.0685599	0.0628414	7.30746
524	0.0718863	0.0626918	7.41775
525	0.0716766	0.0626918	7.4168
526	0.0724773	0.0623947	7.41677
527	0.0719137	0.062243	7.25823
528	0.0728414	0.0631155	7.17221
529	0.0760148	0.0631155	7.04353
530	0.0754058	0.0629666	7.0427
531	0.0787047	0.062671	7.04252
532	0.0795586	0.0625921	7.04046
533	0.0790335	0.06466	7.04127
534	0.0794067	0.0630951	7.04124
535	0.0802614	0.0630392	7.04398
536	0.0791269	0.0630392	6.97618
537	0.0799414	0.0628915	6.97541
538	0.0752091	0.0628915	6.95836
539	0.0740505	0.0626148	6.95761
540	0.0731655	0.0624688	6.95608
541	0.0776758	0.062084	6.95577
542	0.078731	0.0617066	6.95725
543	0.079254	0.0615695	6.96743
544	0.0822282	0.061624	6.91704
545	0.0823433	0.061338	6.90933
546	0.0837661	0.061196	6.90905
547	0.083721	0.061196	6.90875
548	0.0862523	0.06105	6.90858
549	0.0916526	0.0613067	6.90749
550	0.0968579	0.0611654	6.90705
551	0.10171	0.0611214	6.92491
552	0.105961	0.0606935	6.92427
553	0.106613	0.0604151	6.9241
554	0.107638	0.0602223	6.9238
555	0.10933	0.0602096	6.91378
556	0.106897	0.0636421	6.89545
557	0.107121	0.0636421	6.95998
558	0.109425	0.0641177	6.93081
559	0.11033	0.0645574	6.93597
560	0.112977	0.0644484	6.93382
561	0.114371	0.0643416	6.95041
562	0.120132	0.0643614	7.03211
563	0.123765	0.0642709	7.03153
564	0.1236	0.0642709	7.03116
565	0.123388	0.0641242	7.02215
566	0.123193	0.0643525	7.05636
567	0.104268	0.0642059	7.055
568	0.0980247	0.0642059	7.05498
569	0.102951	0.0642951	7.0544
570	0.103522	0.0651304	7.05343
571	0.102979	0.0651829	7.05251
572	0.105567	0.0650348	6.86938
573	0.106942	0.0660954	6.86387
574	0.106301	0.0662052	6.85616
575	0.107669	0.0661619	6.85529
576	0.110953	0.0666147	6.84443
577	0.111847	0.0664636	6.86222
578	0.112999	0.0667282	6.83929
579	0.113157	0.0665947	6.79771
580	0.112867	0.066294	6.79024
581	0.113342	0.0662653	6.78962
582	0.113401	0.0661161	6.78854
583	0.113892	0.0688188	6.77817
584	0.11464	0.0685102	6.77483
585	0.116136	0.0684966	6.81212
586	0.11651	0.0684699	6.81197
587	0.116074	0.0684697	6.69692
588	0.119434	0.0682384	6.6969
589	0.118994	0.0680059	6.70703
590	0.118346	0.0680059	6.70689
591	0.123897	0.0678541	6.70547
592	0.128996	0.0682746	6.70493
593	0.128217	0.0682088	6.70379
594	0.128056	0.0680476	6.70353
595	0.13161	0.0680476	6.70826
596	0.137292	0.0674524	6.70804
597	0.137747	0.0686429	6.70777
598	0.13809	0.0686429	6.69556
599	0.13941	0.06849	6.69542
600	0.140229	0.0684723	6.69718
601	0.141534	0.0685633	6.57163
602	0.140733	0.0684109	6.57002
603	0.141525	0.0682592	6.55709
604	0.14112	0.0679578	6.55504
605	0.142715	0.0679578	6.55497
606	0.146931	0.0693849	6.5482
607	0.139206	0.0706358	6.54299
608	0.140495	0.0705623	6.53346
609	0.14078	0.0705623	6.53307
610	0.144183	0.0704151	6.53053
611	0.144751	0.0704846	6.53048
612	0.14596	0.0703444	6.52886
613	0.146969	0.069924	6.52853
614	0.14825	0.0702293	6.5275
615	0.152824	0.0702293	6.55198
616	0.154096	0.0705289	6.5455
617	0.156786	0.0704185	6.53196
618	0.158049	0.0702634	6.52318
619	0.156066	0.0701149	6.52282
620	0.155248	0.0699608	6.52232
621	0.156043	0.0698073	6.4342
622	0.155525	0.0742664	6.45175
623	0.156779	0.0743286	6.40112
624	0.157976	0.0740041	6.40041
625	0.158324	0.0738428	6.39569
626	0.15774	0.0736823	6.39546
627	0.157555	0.0736564	6.3953
628	0.158152	0.0753231	6.39487
629	0.162096	0.0751597	6.39225
630	0.163331	0.0753023	6.39212
631	0.164559	0.0746102	6.39247
632	0.165779	0.0767794	6.39243
633	0.166271	0.0766132	6.39095
634	0.148903	0.0766132	6.3933
635	0.149459	0.0765435	6.39281
636	0.153752	0.0767374	6.39849
637	0.159599	0.0760159	6.39438
638	0.160878	0.0757694	6.39385
639	0.162082	0.0759083	6.39268
640	0.165705	0.0755818	6.39263
641	0.165826	0.0752233	6.39211
642	0.169573	0.0749012	6.39144
643	0.17034	0.0745818	6.39043
644	0.170849	0.0746241	6.38846
645	0.174546	0.0744653	6.37569
646	0.173754	0.0746318	6.3745
647	0.176803	0.0751041	6.36802
648	0.177984	0.0745908	6.38744
649	0.180709	0.0745183	6.38749
650	0.185716	0.0743605	6.38719
651	0.186253	0.0741654	6.38468
652	0.185627	0.0738525	6.38178
653	0.188998	0.0736719	6.38156
654	0.188182	0.0735172	6.4249
655	0.187189	0.0719654	6.42468
656	0.188163	0.0719654	6.42653
657	0.191467	0.0718149	6.42632
658	0.191929	0.0719391	6.4257
659	0.191862	0.0719658	6.43572
660	0.193774	0.071666	6.43552
661	0.19331	0.0719973	6.41703
662	0.194082	0.0722057	6.41344
663	0.193681	0.0725413	6.40639
664	0.194123	0.0725413	6.39002
665	0.187898	0.0727073	6.40563
666	0.187733	0.0725561	6.43255
667	0.190787	0.0722096	6.43234
668	0.189893	0.0722096	6.43224
669	0.19067	0.0720598	6.43099
670	0.191288	0.0723609	6.41966
671	0.195424	0.0722111	6.41913
672	0.196598	0.0722111	6.42269
673	0.197766	0.0720619	6.38546
674	0.200591	0.0720998	6.39059
675	0.201423	0.0721388	6.39048
676	0.201965	0.0719901	6.38358
677	0.202576	0.0722109	6.3839
678	0.202262	0.0722109	6.51878
679	0.202171	0.0722109	6.51862
680	0.201842	0.0739291	6.51846
681	0.201788	0.073777	6.52888
682	0.204983	0.0739299	6.49312
683	0.204317	0.0739299	6.49205
684	0.208701	0.0741928	6.49549
685	0.20685	0.0739036	6.49545
686	0.201047	0.0729454	6.53434
687	0.203606	0.0730501	6.53341
688	0.206869	0.0737427	6.5333
689	0.210349	0.0736203	6.5253
690	0.21052	0.073612	6.52475
691	0.213867	0.0733774	6.49487
692	0.210909	0.073227	6.49468
693	0.21035	0.073276	6.49401
694	0.210314	0.0732926	6.49279
695	0.211092	0.0732763	6.49277
696	0.204698	0.073156	6.49275
697	0.205616	0.0729382	6.49249
698	0.204987	0.0739545	6.4848
699	0.202983	0.0735744	6.47636
700	0.202874	0.0739039	6.47356
701	0.202152	0.0766306	6.4663
702	0.201742	0.0767297	6.46585
703	0.200702	0.0764172	6.46574
704	0.203906	0.0763493	6.46337
705	0.203895	0.0761941	6.45753
706	0.196187	0.0762095	6.45377
707	0.195796	0.0758707	6.44401
708	0.195297	0.0759223	6.44391
709	0.195784	0.0758768	6.4438
710	0.196211	0.0757229	6.4437
711	0.197033	0.075417	6.4351
712	0.198189	0.075417	6.43262
713	0.197815	0.0751721	6.44631
714	0.19767	0.0751721	6.31888
715	0.198005	0.0751303	6.31881
716	0.199202	0.075181	6.31203
717	0.199177	0.0753174	6.31201
718	0.199134	0.0757117	6.31199
719	0.201903	0.0755591	6.31093
720	0.206696	0.075407	6.30946
721	0.206802	0.0775898	6.30615
722	0.190466	0.0773742	6.30312
723	0.19124	0.077362	6.34645
724	0.192008	0.078186	6.34558
725	0.192132	0.0778267	6.34512
726	0.194493	0.0776734	6.34497
727	0.198211	0.0776377	6.34307
728	0.199339	0.0777964	6.34303
729	0.199627	0.0776399	6.34293
730	0.203655	0.0776399	6.34265
731	0.196657	0.0779308	6.3299
732	0.195698	0.0781857	6.28892
733	0.197984	0.0783834	6.28694
734	0.199112	0.0783834	6.28684
735	0.199822	0.0783834	6.26505
736	0.183033	0.0783834	6.26491
737	0.183764	0.0780693	6.26458
738	0.187895	0.0780247	6.25785
739	0.190721	0.0778687	6.25469
740	0.192124	0.079402	6.25034
741	0.196473	0.0794529	6.22324
742	0.194387	0.0803133	6.22292
743	0.199198	0.0804734	6.22282
744	0.19856	0.0803128	6.22598
745	0.198957	0.0803128	6.21776
746	0.19915	0.0806213	6.21582
747	0.19842	0.0809364	6.21569
748	0.200247	0.0807752	6.24027
749	0.199395	0.0807752	6.24017
750	0.20051	0.0806424	6.24164
751	0.203453	0.0806769	6.21433
752	0.204757	0.0808652	6.21208
753	0.20519	0.081011	6.22472
754	0.205355	0.0818742	6.22058
755	0.20636	0.0820412	6.22024
756	0.209543	0.0822957	6.22022
757	0.212277	0.0826149	6.21958
758	0.21305	0.0825771	6.21948
759	0.214784	0.0826823	6.1957
760	0.215678	0.082899	6.19568
761	0.218314	0.08257	6.19559
762	0.219111	0.0824065	6.19555
763	0.20206	0.0823859	6.19548
764	0.202125	0.083508	6.19546
765	0.194543	0.083343	6.18137
766	0.194955	0.0830136	6.10183
767	0.197249	0.0828499	6.10146
768	0.199728	0.0830908	6.10136
769	0.199574	0.0841183	6.1143
770	0.199361	0.0839527	6.11414
771	0.198768	0.084192	6.10932
772	0.19555	0.084317	6.07357
773	0.1953	0.0841514	6.07294
774	0.196066	0.084101	6.07292
775	0.196368	0.0845538	6.08641
776	0.197451	0.0846848	6.08227
777	0.195671	0.0846848	6.09111
778	0.195422	0.0846848	6.04408
779	0.179445	0.084479	6.04404
780	0.182909	0.0843912	6.04364
781	0.186053	0.0843912	6.04347
782	0.185542	0.0842257	6.04335
783	0.189377	0.084565	6.04254
784	0.193094	0.0843995	6.04143
785	0.185166	0.0843343	6.0318
786	0.184368	0.0845331	6.03167
787	0.188919	0.084731	6.03042
788	0.173941	0.0848339	6.03013
789	0.173481	0.085149	6.02809
790	0.175381	0.0850838	6.01805
791	0.160087	0.0855218	6.02038
792	0.160399	0.0853074	5.95701
793	0.163723	0.086284	5.95543
794	0.163786	0.0865368	5.93042
795	0.158289	0.0865502	5.93037
796	0.160609	0.086366	5.92563
797	0.160474	0.0865791	5.91432
798	0.161529	0.0866884	5.93962
799	0.161903	0.0869572	5.93961
800	0.162181	0.0872963	5.93959
801	0.162627	0.0872972	5.93957
802	0.163674	0.0871274	5.93873
803	0.164716	0.0871274	5.92149
804	0.167438	0.0869977	5.92286
805	0.159542	0.0873409	5.92271
806	0.162861	0.0870024	5.92256
807	0.163586	0.0870675	5.90711
808	0.163947	0.0859694	5.9069
809	0.164967	0.0859232	5.90593
810	0.165419	0.0858771	5.89526
811	0.168194	0.0858617	5.88917
812	0.161161	0.086128	5.88899
813	0.161779	0.0862551	5.8889
814	0.161868	0.0862537	5.88869
815	0.162857	0.0847974	5.88736
816	0.160789	0.0847974	5.83018
817	0.146474	0.0852487	5.8249
818	0.132409	0.0852487	5.82486
819	0.133129	0.0850842	5.82481
820	0.128091	0.0850842	5.82855
821	0.128075	0.0844407	5.78653
822	0.127659	0.0840546	5.78645
823	0.13043	0.0838848	5.65494
824	0.124046	0.0838089	5.65362
825	0.125055	0.0834871	5.64817
826	0.124648	0.0834219	5.62082
827	0.124402	0.0829428	5.62074
828	0.126679	0.0833434	5.61767
829	0.113895	0.0831734	5.61765
830	0.114058	0.083137	5.5114
831	0.11462	0.0832363	5.50722
832	0.114493	0.0828867	5.5095
833	0.114956	0.0842861	5.50949
834	0.11765	0.0842225	5.50939
835	0.119187	0.0845406	5.50838
836	0.122052	0.0845395	5.50524
837	0.121502	0.0844962	5.4967
838	0.122495	0.0846364	5.49433
839	0.122213	0.0844752	5.49414
840	0.123203	0.0843146	5.49226
841	0.125687	0.0841546	5.49219
842	0.129187	0.0839943	5.49204
843	0.129201	0.0841519	5.49033
844	0.128366	0.0841519	5.49025
845	0.130914	0.084151	5.49691
846	0.131896	0.0839707	5.4969
847	0.135255	0.0839953	5.49074
848	0.135568	0.0838365	5.49581
849	0.136062	0.0839386	5.49573
850	0.137035	0.0839026	5.49569
851	0.138003	0.0854329	5.48934
852	0.137894	0.0857157	5.48923
853	0.132819	0.085554	5.47231
854	0.132724	0.0847651	5.47224
855	0.13318	0.0904148	5.47029
856	0.133525	0.0905614	5.46163
857	0.134254	0.0905614	5.43409
858	0.134716	0.0900779	5.52714
859	0.135019	0.0903341	5.526
860	0.135277	0.093467	5.52472
861	0.135382	0.0931169	5.52444
862	0.13564	0.0929428	5.5243
863	0.13493	0.0931845	5.51957
864	0.130763	0.09301	5.51955
865	0.130311	0.0932349	5.51805
866	0.130179	0.0932349	5.51631
867	0.130311	0.0930613	5.51019
868	0.130296	0.0928883	5.50949
869	0.125042	0.0933018	5.50858
870	0.125397	0.0929563	5.50851
871	0.12527	0.0929726	5.5064
872	0.126235	0.0928008	5.50589
873	0.129304	0.0926289	5.50509
874	0.130052	0.0925915	5.50503
875	0.132891	0.0927404	5.501
876	0.13279	0.0928643	5.50074
877	0.133161	0.0928824	5.5006
878	0.133909	0.0927114	5.53101
879	0.133443	0.0928372	5.53405
880	0.133435	0.0936177	5.53255
881	0.133913	0.0934392	5.53254
882	0.136615	0.0934392	5.51785
883	0.13737	0.0934392	5.5298
884	0.137159	0.093097	5.52917
885	0.131009	0.093403	5.52916
886	0.133709	0.093447	5.52407
887	0.134274	0.0937224	5.51965
888	0.133175	0.0939544	5.49025
889	0.135694	0.0937827	5.49023
890	0.13537	0.0938345	5.49022
891	0.138303	0.0937838	5.48894
892	0.138112	0.0939499	5.51854
893	0.139919	0.0937785	5.51841
894	0.140161	0.0934375	5.5184
895	0.140613	0.0934375	5.51754
896	0.128817	0.0931344	5.51748
897	0.129158	0.0973769	5.51878
898	0.129617	0.0998617	5.51876
899	0.130598	0.0998619	5.51696
900	0.13107	0.0998747	5.51605
901	0.131659	0.100109	5.51583
902	0.132276	0.0997458	5.51577
903	0.134174	0.103973	5.53161
904	0.134471	0.104034	5.52852
905	0.134617	0.104008	5.52766
906	0.135114	0.103909	5.52745
907	0.135324	0.103969	5.52743
908	0.136247	0.103859	5.52742
909	0.136952	0.103829	5.52207
910	0.137866	0.103609	5.51673
911	0.137663	0.10354	5.52864
912	0.140402	0.103566	5.53018
913	0.143602	0.105073	5.51255
914	0.143209	0.105166	5.51252
915	0.143581	0.105166	5.51201
916	0.144263	0.105193	5.51111
917	0.144698	0.105003	5.47361
918	0.145753	0.104814	5.46791
919	0.145069	0.104896	5.42125
920	0.146916	0.105003	5.41695
921	0.141241	0.105245	5.4124
922	0.143551	0.104945	5.39196
923	0.145789	0.104756	5.39077
924	0.145808	0.104568	5.38975
925	0.148813	0.1045	5.38964
926	0.149139	0.104525	5.37535
927	0.150148	0.104584	5.37524
928	0.151059	0.103799	5.37513
929	0.151497	0.103592	5.37511
930	0.150874	0.103738	5.37351
931	0.150819	0.103819	5.36542
932	0.150696	0.103819	5.36811
933	0.154067	0.103886	5.3681
934	0.154428	0.102694	5.36341
935	0.154527	0.102272	5.35796
936	0.154776	0.102388	5.35572
937	0.156296	0.102653	5.4056
938	0.156978	0.102418	5.40496
939	0.156898	0.102445	5.37405
940	0.159482	0.102343	5.37347
941	0.161713	0.102581	5.37398
942	0.16444	0.102581	5.3724
943	0.166788	0.102704	5.37004
944	0.16685	0.102704	5.37822
945	0.167257	0.102568	5.37478
946	0.169005	0.102539	5.37457
947	0.171925	0.102884	5.3681
948	0.17234	0.102878	5.368
949	0.166276	0.102878	5.30043
950	0.168924	0.102631	5.29573
951	0.172321	0.102613	5.29565
952	0.172626	0.10274	5.29428
953	0.172022	0.10268	5.29619
954	0.17291	0.102498	5.29552
955	0.173969	0.102498	5.29521
956	0.177204	0.102498	5.29449
957	0.177716	0.106642	5.29448
958	0.178229	0.106733	5.29456
959	0.178137	0.106543	5.29221
960	0.178331	0.10661	5.28791
961	0.179207	0.10661	5.28727
962	0.181246	0.106821	5.28719
963	0.183021	0.107039	5.27756
964	0.182659	0.107083	5.2798
965	0.183528	0.107108	5.28494
966	0.170928	0.106918	5.30096
967	0.170694	0.106859	5.30095
968	0.164825	0.106435	5.30092
969	0.164835	0.106226	5.30074
970	0.164242	0.106259	5.30071
971	0.164921	0.106189	5.30061
972	0.165584	0.106409	5.28891
973	0.166118	0.106499	5.27177
974	0.169663	0.105323	5.27096
975	0.170521	0.105323	5.26181
976	0.171285	0.105132	5.2618
977	0.173372	0.10494	5.2829
978	0.174037	0.104756	5.28074
979	0.173598	0.104925	5.27895
980	0.174022	0.105071	5.27885
981	0.174683	0.105009	5.27868
982	0.175398	0.104824	5.27829
983	0.169449	0.104835	5.27983
984	0.169294	0.104469	5.27242
985	0.169557	0.104469	5.28396
986	0.172321	0.104578	5.30181
987	0.172605	0.104214	5.3018
988	0.175982	0.104307	5.30175
989	0.176455	0.104068	5.29948
990	0.177026	0.104	5.29867
991	0.17094	0.104109	5.29857
992	0.171104	0.103929	5.30175
993	0.170713	0.103749	5.30108
994	0.173758	0.103719	5.30039
995	0.174236	0.103474	5.26626
996	0.174087	0.103574	5.19802
997	0.176194	0.103574	5.198
998	0.179045	0.103396	5.19795
999	0.179278	0.103218	5.19467
1000	0.181759	0.103388	5.20222
1001	0.181549	0.104311	5.1941
1002	0.181947	0.104132	5.19037
1003	0.183009	0.10434	5.19035
1004	0.184981	0.104553	5.19
1005	0.185618	0.104553	5.18992
1006	0.188182	0.104438	5.18902
1007	0.188932	0.104512	5.23184
1008	0.189594	0.104332	5.23131
1009	0.183102	0.109249	5.23128
1010	0.182874	0.109336	5.32451
1011	0.185808	0.109149	5.32446
1012	0.185679	0.109355	5.32441
1013	0.186157	0.109805	5.32421
1014	0.189113	0.109617	5.32409
1015	0.191899	0.109398	5.32408
1016	0.191586	0.11134	5.31917
1017	0.19408	0.111384	5.30343
1018	0.194524	0.111366	5.30342
1019	0.195155	0.11166	5.30341
1020	0.19521	0.111469	5.30449
1021	0.185312	0.11128	5.30448
1022	0.185712	0.111274	5.30437
1023	0.187713	0.111085	5.30166
1024	0.190134	0.111194	5.30152
1025	0.189327	0.111256	5.30145
1026	0.191387	0.111613	5.30132
1027	0.191693	0.111235	5.30127
1028	0.192162	0.111047	5.28465
1029	0.192552	0.110673	5.28463
1030	0.194347	0.110682	5.28443
1031	0.194998	0.110874	5.28438
1032	0.195446	0.110688	5.28427
1033	0.195423	0.11202	5.30297
1034	0.195688	0.112173	5.30295
1035	0.196459	0.112274	5.30294
1036	0.196276	0.112274	5.30217
1037	0.198235	0.112594	5.30208
1038	0.193985	0.112594	5.30575
1039	0.193786	0.112743	5.30171
1040	0.193934	0.112739	5.30169
1041	0.196349	0.112845	5.30167
1042	0.197098	0.11265	5.29621
1043	0.198918	0.114002	5.29619
1044	0.19897	0.113949	5.29617
1045	0.199799	0.113758	5.29576
1046	0.202205	0.113863	5.29563
1047	0.202654	0.114102	5.29546
1048	0.204429	0.113911	5.29541
1049	0.20482	0.115974	5.29404
1050	0.20523	0.115974	5.29291
1051	0.206021	0.11578	5.29286
1052	0.205921	0.116434	5.29183
1053	0.205685	0.116234	5.28746
1054	0.205796	0.116241	5.28708
1055	0.206517	0.116241	5.28606
1056	0.200337	0.11635	5.28593
1057	0.202589	0.116249	5.28588
1058	0.20553	0.116056	5.2849
1059	0.208169	0.116193	5.28482
1060	0.208861	0.116342	5.28479
1061	0.209208	0.116148	5.28215
1062	0.211101	0.116462	5.28185
1063	0.211878	0.116269	5.28184
1064	0.212494	0.116248	5.28179
1065	0.213172	0.116337	5.28054
1066	0.213196	0.116144	5.28997
1067	0.212267	0.116171	5.30487
1068	0.212809	0.116169	5.30486
1069	0.213259	0.115426	5.30016
1070	0.216316	0.115235	5.3
1071	0.219367	0.115046	5.29999
1072	0.219634	0.118505	5.28853
1073	0.207754	0.118613	5.28782
1074	0.195925	0.118651	5.28644
1075	0.195725	0.118653	5.28566
1076	0.198086	0.11886	5.28506
1077	0.19798	0.11847	5.28497
1078	0.198107	0.118431	5.2844
1079	0.198222	0.118236	5.28439
1080	0.187061	0.118236	5.30203
1081	0.186667	0.118196	5.30167
1082	0.186783	0.118002	5.30158
1083	0.18939	0.118179	5.30131
1084	0.189171	0.118615	5.29658
1085	0.189077	0.118615	5.24784
1086	0.189322	0.118757	5.24757
1087	0.18994	0.118563	5.24847
1088	0.190337	0.118369	5.24438
1089	0.192912	0.118461	5.2442
1090	0.192523	0.118497	5.2019
1091	0.192843	0.11859	5.20182
1092	0.195537	0.118264	5.20177
1093	0.196293	0.118207	5.20161
1094	0.199259	0.118402	5.20154
1095	0.200011	0.119	5.20228
1096	0.199883	0.118801	5.20004
1097	0.200373	0.118782	5.17796
1098	0.200665	0.118846	5.18804
1099	0.202622	0.118683	5.18803
1100	0.205181	0.120874	5.18802
1101	0.199309	0.121023	5.22922
1102	0.202038	0.120915	5.22913
1103	0.204664	0.121006	5.22912
1104	0.205024	0.121093	5.22882
1105	0.204399	0.121364	5.22457
1106	0.204371	0.121561	5.22439
1107	0.206915	0.123369	5.22316
1108	0.209595	0.122969	5.21941
1109	0.21019	0.122895	5.24175
1110	0.210687	0.122895	5.23172
1111	0.210599	0.122696	5.22736
1112	0.210519	0.122299	5.22647
1113	0.210478	0.124092	5.21915
1114	0.2111	0.124282	5.21711
1115	0.210683	0.124472	5.21691
1116	0.209856	0.124271	5.21689
1117	0.209856	0.127532	5.21683
1118	0.210042	0.128093	5.21681
1119	0.209279	0.127878	5.2168
1120	0.203402	0.127878	5.21679
1121	0.203017	0.128055	5.2126
1122	0.191639	0.128055	5.21255
1123	0.190852	0.127949	5.21251
1124	0.186663	0.127699	5.2065
1125	0.186481	0.127699	5.20405
1126	0.185548	0.127484	5.19633
1127	0.188144	0.127691	5.19563
1128	0.187988	0.127608	5.19315
1129	0.188407	0.127608	5.19525
1130	0.18867	0.127603	5.20771
1131	0.188037	0.12755	5.20769
1132	0.188517	0.127685	5.20736
1133	0.188495	0.127884	5.2041
1134	0.187978	0.128152	5.20391
1135	0.188456	0.130841	5.20683
1136	0.188046	0.130841	5.20682
1137	0.188785	0.13062	5.20678
1138	0.184587	0.130649	5.21221
1139	0.184679	0.130408	5.20894
1140	0.184636	0.130301	5.20299
1141	0.185132	0.130396	5.20212
1142	0.185611	0.130545	5.20185
1143	0.188225	0.130361	5.20138
1144	0.188668	0.130354	5.1918
1145	0.190433	0.130145	5.19179
1146	0.19259	0.130038	5.19698
1147	0.194831	0.130113	5.19427
1148	0.195463	0.130137	5.19426
1149	0.195558	0.129928	5.19425
1150	0.198412	0.12972	5.19424
1151	0.198473	0.129659	5.19795
1152	0.197974	0.129669	5.19564
1153	0.198701	0.129669	5.19563
1154	0.198676	0.129777	5.22154
1155	0.200822	0.130261	5.22103
1156	0.200922	0.135061	5.21693
1157	0.201625	0.138794	5.21151
1158	0.20211	0.138784	5.2115
1159	0.202179	0.138518	5.24247
1160	0.19735	0.138636	5.24149
1161	0.199076	0.138762	5.23746
1162	0.19948	0.13854	5.23599
1163	0.199137	0.138743	5.23598
1164	0.20003	0.138301	5.23274
1165	0.194104	0.138241	5.2295
1166	0.196193	0.138021	5.23492
1167	0.198404	0.138114	5.2264
1168	0.198998	0.137895	5.22635
1169	0.198628	0.137412	5.22621
1170	0.200214	0.137195	5.22612
1171	0.200936	0.137339	5.22584
1172	0.200699	0.137569	5.22575
1173	0.201017	0.137135	5.22568
1174	0.203603	0.137271	5.23168
1175	0.203525	0.137166	5.23167
1176	0.203899	0.137095	5.23165
1177	0.204756	0.137039	5.23157
1178	0.205309	0.137013	5.22325
1179	0.205646	0.136863	5.22296
1180	0.205093	0.136863	5.22199
1181	0.205091	0.136432	5.22198
1182	0.20563	0.137114	5.22144
1183	0.205637	0.137339	5.22138
1184	0.206347	0.137657	5.22136
1185	0.201205	0.139442	5.22029
1186	0.201956	0.13918	5.22028
1187	0.202615	0.13915	5.22027
1188	0.203058	0.139501	5.22026
1189	0.203682	0.13958	5.22024
1190	0.203666	0.139334	5.22018
1191	0.205544	0.139116	5.22008
1192	0.205621	0.137855	5.21861
1193	0.207758	0.137738	5.21847
1194	0.207826	0.137523	5.2184
1195	0.20981	0.137309	5.21826
1196	0.21214	0.137473	5.21816
1197	0.212838	0.137473	5.21667
1198	0.213168	0.137258	5.23015
1199	0.213319	0.136786	5.23007
1200	0.215588	0.136362	5.23001
1201	0.215978	0.136517	5.22994
1202	0.216327	0.136	5.22987
1203	0.216227	0.13613	5.22982
1204	0.218401	0.135919	5.22977
1205	0.218831	0.135959	5.2291
1206	0.219171	0.135959	5.22565
1207	0.219862	0.136034	5.22548
1208	0.219805	0.136177	5.22174
1209	0.220496	0.136318	5.22146
1210	0.22289	0.136434	5.22145
1211	0.225212	0.13654	5.22139
1212	0.227508	0.138383	5.22124
1213	0.230339	0.138503	5.22077
1214	0.230095	0.138503	5.22071
1215	0.23242	0.138665	5.21387
1216	0.221637	0.138451	5.21368
1217	0.222317	0.138558	5.21251
1218	0.224977	0.138571	5.1882
1219	0.225551	0.138829	5.18819
1220	0.225568	0.138401	5.18805
1221	0.225356	0.138625	5.188
1222	0.225173	0.138826	5.18784
1223	0.225057	0.14088	5.18354
1224	0.214298	0.141396	5.1835
1225	0.213888	0.141422	5.18346
1226	0.21576	0.146045	5.18319
1227	0.218014	0.146157	5.18316
1228	0.218564	0.146272	5.16629
1229	0.217849	0.146581	5.16352
1230	0.220169	0.146596	5.16126
1231	0.22084	0.146793	5.16118
1232	0.220414	0.146898	5.16106
1233	0.221084	0.145871	5.15889
1234	0.221314	0.149209	5.15888
1235	0.221624	0.149322	5.15888
1236	0.222175	0.148863	5.15875
1237	0.222167	0.148407	5.15806
1238	0.221428	0.147954	5.15774
1239	0.223863	0.148616	5.1572
1240	0.224359	0.148514	5.14889
1241	0.224592	0.148184	5.14808
1242	0.226667	0.14793	5.14801
1243	0.228541	0.148088	5.14674
1244	0.218646	0.147862	5.13188
1245	0.22063	0.14777	5.10074
1246	0.223145	0.147883	5.10073
1247	0.223701	0.148342	5.10742
1248	0.225813	0.152286	5.1074
1249	0.228015	0.15227	5.10667
1250	0.230294	0.154442	5.08727
1251	0.232262	0.15457	5.08709
1252	0.232664	0.154678	5.08708
1253	0.233321	0.155115	5.08138
1254	0.23585	0.15505	5.08137
1255	0.236433	0.154934	5.08041
1256	0.23579	0.15507	5.07669
1257	0.237917	0.154834	5.07668
1258	0.238287	0.1549	5.07625
1259	0.237903	0.154983	5.0741
1260	0.237135	0.153735	5.07384
1261	0.237068	0.153704	5.06969
1262	0.237312	0.153445	5.06014
1263	0.237604	0.153596	5.05977
1264	0.239673	0.153631	5.06425
1265	0.239153	0.153801	5.0642
1266	0.239581	0.153824	5.06819
1267	0.241843	0.153563	5.06705
1268	0.242162	0.15333	5.06705
1269	0.242177	0.15304	5.06686
1270	0.241825	0.152809	5.06684
1271	0.242331	0.153055	5.06234
1272	0.240401	0.152594	5.06332
1273	0.240333	0.15231	5.06315
1274	0.240848	0.152266	5.06025
1275	0.24298	0.15246	5.06008
1276	0.242832	0.152231	5.05705
1277	0.232948	0.152361	5.05266
1278	0.23346	0.152033	5.05262
1279	0.233589	0.151783	5.05261
1280	0.233943	0.151783	5.06459
1281	0.236441	0.151804	5.06567
1282	0.236963	0.15135	5.06554
1283	0.236991	0.151387	5.06553
1284	0.237634	0.15153	5.06471
1285	0.237797	0.151709	5.05776
1286	0.227213	0.151709	5.05775
1287	0.227761	0.151853	5.05565
1288	0.2282	0.15192	5.05082
1289	0.227259	0.152033	5.04633
1290	0.227783	0.152032	5.04442
1291	0.226843	0.152144	5.03918
1292	0.228919	0.152137	5.03916
1293	0.231208	0.15191	5.03909
1294	0.232842	0.152003	5.01485
1295	0.232822	0.152033	4.99911
1296	0.234924	0.152033	4.98971
1297	0.235292	0.152177	4.98811
1298	0.23713	0.152348	4.98769
1299	0.226413	0.154047	4.98355
1300	0.226432	0.154699	4.97761
1301	0.228626	0.155048	4.97693
1302	0.229123	0.154976	4.97666
1303	0.231359	0.155105	4.96962
1304	0.231446	0.155082	4.96921
1305	0.23129	0.155745	4.96918
1306	0.231593	0.15579	4.96917
1307	0.233603	0.15608	4.96903
1308	0.233556	0.155981	4.96899
1309	0.235259	0.156036	4.97351
1310	0.235431	0.156478	4.97222
1311	0.235411	0.156428	4.9722
1312	0.237675	0.156195	4.9722
1313	0.232972	0.155731	4.97568
1314	0.235449	0.15583	4.97156
1315	0.23547	0.155947	4.98398
1316	0.235495	0.15456	4.98398
1317	0.236043	0.154308	4.98387
1318	0.238374	0.154468	4.98345
1319	0.238952	0.154363	4.98345
1320	0.238645	0.153338	4.97548
1321	0.238643	0.15364	4.97422
1322	0.235952	0.15364	4.97227
1323	0.236568	0.153186	4.97169
1324	0.236995	0.153291	4.97168
1325	0.236323	0.153449	4.96921
1326	0.238283	0.153449	4.97461
1327	0.227785	0.153218	4.9746
1328	0.227696	0.152233	4.97422
1329	0.229638	0.152233	4.97531
1330	0.229822	0.152573	4.97522
1331	0.220528	0.152681	4.97329
1332	0.222423	0.152675	4.98574
1333	0.224827	0.152608	4.98201
1334	0.227027	0.152149	4.982
1335	0.22959	0.151701	4.99178
1336	0.230303	0.15174	4.99039
1337	0.232326	0.151855	4.99436
1338	0.234683	0.151534	5.01196
1339	0.235208	0.151338	5.01756
1340	0.235526	0.151116	5.01271
1341	0.2359	0.151135	5.00754
1342	0.235797	0.154069	5.00561
1343	0.236244	0.153927	4.9884
1344	0.236095	0.153945	4.9883
1345	0.236525	0.153881	4.98639
1346	0.236439	0.154056	4.98511
1347	0.238821	0.154038	4.98042
1348	0.238961	0.15399	4.97472
1349	0.23923	0.154096	4.9723
1350	0.241064	0.154219	4.97228
1351	0.24114	0.154446	4.97162
1352	0.241472	0.154454	4.94381
1353	0.241121	0.154359	4.95463
1354	0.241553	0.154607	4.95381
1355	0.241622	0.154653	4.95369
1356	0.241493	0.154426	4.95761
1357	0.241769	0.154468	4.95456
1358	0.239535	0.154426	4.95455
1359	0.24024	0.154569	4.95309
1360	0.239967	0.154343	4.95283
1361	0.240003	0.154343	4.9528
1362	0.240323	0.154294	4.95268
1363	0.240046	0.154237	4.95967
1364	0.240366	0.154506	4.95176
1365	0.240472	0.154501	4.95349
1366	0.240337	0.15457	4.95334
1367	0.24021	0.15457	4.95333
1368	0.240126	0.15461	4.95113
1369	0.241052	0.156368	4.93796
1370	0.241253	0.156136	4.93237
1371	0.240317	0.156535	4.93233
1372	0.240803	0.156608	4.93111
1373	0.242999	0.156683	4.93089
1374	0.243303	0.156227	4.92948
1375	0.242787	0.155977	4.92947
1376	0.242581	0.155854	4.92946
1377	0.242769	0.155778	4.92945
1378	0.2388	0.155854	4.92715
1379	0.240804	0.15605	4.92531
1380	0.241333	0.156019	4.92519
1381	0.241372	0.156014	4.92501
1382	0.236276	0.156016	4.92393
1383	0.238247	0.156075	4.92354
1384	0.238834	0.155848	4.9233
1385	0.237989	0.155567	4.92329
1386	0.23969	0.155567	4.9415
1387	0.229682	0.155651	4.94149
1388	0.22946	0.155541	4.94148
1389	0.229297	0.15551	4.94147
1390	0.229587	0.155061	4.93896
1391	0.229972	0.155334	4.93893
1392	0.230215	0.155312	4.93885
1393	0.230238	0.155388	4.91573
1394	0.2304	0.155388	4.91262
1395	0.230033	0.154875	4.91183
1396	0.225742	0.154875	4.9118
1397	0.225912	0.15502	4.91605
1398	0.225805	0.154796	4.91589
1399	0.228081	0.154892	4.89892
1400	0.228655	0.154647	4.89829
1401	0.230745	0.154717	4.89827
1402	0.23277	0.154622	4.89826
1403	0.234541	0.155293	4.89739
1404	0.234938	0.155397	4.89671
1405	0.225298	0.154869	4.89497
1406	0.22736	0.154647	4.88861
1407	0.229417	0.153689	4.88386
1408	0.231278	0.15386	4.88375
1409	0.230862	0.153639	4.88077
1410	0.232984	0.153669	4.88075
1411	0.235106	0.154176	4.87689
1412	0.23573	0.154369	4.87688
1413	0.236162	0.154148	4.87683
1414	0.238326	0.154315	4.87682
1415	0.238221	0.153598	4.8768
1416	0.238348	0.153378	4.87636
1417	0.240402	0.153461	4.87626
1418	0.241202	0.153718	4.87624
1419	0.24136	0.153776	4.87413
1420	0.241668	0.153692	4.87562
1421	0.236957	0.153688	4.87496
1422	0.23803	0.153688	4.86353
1423	0.238505	0.153421	4.86349
1424	0.238564	0.153135	4.86349
1425	0.238661	0.153278	4.8634
1426	0.23914	0.1534	4.86338
1427	0.23966	0.153542	4.86229
1428	0.239045	0.152563	4.86228
1429	0.236559	0.152555	4.86203
1430	0.236799	0.152369	4.86199
1431	0.237223	0.152321	4.86193
1432	0.236846	0.152367	4.86189
1433	0.236316	0.152452	4.85892
1434	0.236884	0.152549	4.85787
1435	0.236826	0.152549	4.85746
1436	0.237081	0.152827	4.85744
1437	0.23773	0.15278	4.85527
1438	0.238003	0.152344	4.85422
1439	0.237313	0.152127	4.85411
1440	0.237386	0.15229	4.85301
1441	0.232415	0.152074	4.85295
1442	0.232781	0.151858	4.83547
1443	0.234524	0.15335	4.83546
1444	0.234275	0.155241	4.83414
1445	0.235949	0.155284	4.834
1446	0.231669	0.155396	4.83354
1447	0.231499	0.155315	4.83316
1448	0.231394	0.156751	4.83128
1449	0.231814	0.158257	4.8281
1450	0.233327	0.158257	4.82808
1451	0.233539	0.158324	4.82808
1452	0.233464	0.158365	4.8273
1453	0.233766	0.158364	4.82581
1454	0.235511	0.158505	4.82895
1455	0.235318	0.158475	4.82735
1456	0.235732	0.158926	4.82731
1457	0.235821	0.158926	4.82643
1458	0.237915	0.158983	4.82639
1459	0.237564	0.158848	4.82629
1460	0.229917	0.158985	4.82519
1461	0.231809	0.159593	4.82519
1462	0.233542	0.159317	4.82505
1463	0.233132	0.159269	4.82764
1464	0.233629	0.158922	4.82761
1465	0.233724	0.158828	4.8276
1466	0.234282	0.158821	4.82724
1467	0.23216	0.159088	4.82179
1468	0.233866	0.15858	4.8206
1469	0.236003	0.158511	4.82023
1470	0.22696	0.158511	4.82022
1471	0.227268	0.158964	4.82016
1472	0.229036	0.158813	4.82015
1473	0.228769	0.158894	4.82012
1474	0.219672	0.159125	4.81481
1475	0.221586	0.159193	4.8141
1476	0.221709	0.159285	4.81409
1477	0.217775	0.159033	4.81393
1478	0.213688	0.158808	4.81388
1479	0.214237	0.158775	4.80526
1480	0.214653	0.158529	4.78366
1481	0.215	0.158306	4.78346
1482	0.217032	0.158444	4.77713
1483	0.218728	0.158616	4.77711
1484	0.220719	0.158389	4.77708
1485	0.221031	0.158522	4.77333
1486	0.222666	0.158181	4.772
1487	0.222148	0.158363	4.77194
1488	0.221638	0.158496	4.77063
1489	0.212734	0.158241	4.7706
1490	0.214404	0.158342	4.77042
1491	0.214949	0.15842	4.77018
1492	0.215084	0.158499	4.81447
1493	0.214876	0.158499	4.81361
1494	0.216742	0.158644	4.81093
1495	0.216388	0.15841	4.81092
1496	0.218277	0.158831	4.81078
1497	0.218742	0.160383	4.81077
1498	0.218771	0.160379	4.81045
1499	0.219134	0.159221	4.80784
1500	0.218776	0.159265	4.80781
1501	0.214918	0.159555	4.8078
1502	0.215084	0.159539	4.81159
1503	0.214973	0.159486	4.81099
1504	0.21437	0.159905	4.81085
1505	0.215127	0.159542	4.81075
1506	0.215671	0.159448	4.81074
1507	0.215278	0.159937	4.81068
1508	0.215283	0.159906	4.81068
1509	0.215613	0.15989	4.80877
1510	0.215492	0.15989	4.80735
1511	0.215406	0.159444	4.80698
1512	0.215212	0.159471	4.80039
1513	0.215315	0.159245	4.79968
1514	0.215718	0.15931	4.79861
1515	0.217501	0.159362	4.79375
1516	0.217618	0.159141	4.79374
1517	0.21797	0.158914	4.79178
1518	0.220007	0.158693	4.79152
1519	0.219192	0.159003	4.79133
1520	0.214224	0.15911	4.80804
1521	0.214382	0.159323	4.8065
1522	0.214836	0.162098	4.80448
1523	0.21465	0.162199	4.80447
1524	0.214318	0.162199	4.80325
1525	0.216278	0.162199	4.80322
1526	0.216572	0.162252	4.80318
1527	0.216986	0.162159	4.80311
1528	0.217846	0.163024	4.79935
1529	0.218194	0.16342	4.79934
1530	0.218233	0.165408	4.80494
1531	0.218516	0.165167	4.80492
1532	0.21872	0.165255	4.80465
1533	0.220653	0.165323	4.80464
1534	0.222469	0.16542	4.80441
1535	0.222291	0.165584	4.80438
1536	0.222294	0.165355	4.80416
1537	0.222755	0.165268	4.80412
1538	0.218389	0.166697	4.79029
1539	0.218565	0.169502	4.79194
1540	0.220348	0.169268	4.79409
1541	0.220647	0.17157	4.79701
1542	0.220515	0.171601	4.79698
1543	0.220417	0.171591	4.81819
1544	0.222485	0.172061	4.81818
1545	0.22409	0.172484	4.8102
1546	0.22323	0.172009	4.80793
1547	0.223361	0.172895	4.80788
1548	0.225246	0.17284	4.80751
1549	0.224823	0.173394	4.80627
1550	0.224947	0.174062	4.82102
1551	0.226283	0.175399	4.82089
1552	0.225941	0.175066	4.82078
1553	0.226315	0.174825	4.82078
1554	0.22687	0.174932	4.78658
1555	0.227401	0.175011	4.78593
1556	0.227465	0.174531	4.78578
1557	0.229479	0.174508	4.78529
1558	0.229125	0.174508	4.78709
1559	0.228936	0.174687	4.80496
1560	0.229244	0.174448	4.80495
1561	0.229384	0.176259	4.80477
1562	0.229588	0.175778	4.80622
1563	0.221311	0.175448	4.80093
1564	0.221686	0.175622	4.80077
1565	0.213126	0.175395	4.80048
1566	0.214621	0.175456	4.80046
1567	0.215028	0.176407	4.79958
1568	0.215449	0.176162	4.79922
1569	0.217318	0.176299	4.79921
1570	0.219034	0.176487	4.7992
1571	0.218851	0.176487	4.79915
1572	0.218583	0.177869	4.79877
1573	0.21001	0.178277	4.79833
1574	0.210267	0.177965	4.79832
1575	0.2104	0.177723	4.79728
1576	0.210712	0.179076	4.79726
1577	0.210779	0.179161	4.79724
1578	0.211171	0.179214	4.79704
1579	0.210552	0.179378	4.79675
1580	0.210761	0.179766	4.79628
1581	0.210935	0.179779	4.79628
1582	0.212771	0.179573	4.79511
1583	0.212418	0.179497	4.79509
1584	0.212608	0.179487	4.79506
1585	0.214328	0.179244	4.79148
1586	0.216348	0.178836	4.79056
1587	0.208937	0.178594	4.79016
1588	0.209316	0.17865	4.78999
1589	0.211062	0.177703	4.78905
1590	0.213109	0.177463	4.78902
1591	0.212416	0.177669	4.78901
1592	0.21279	0.17719	4.789
1593	0.214547	0.177443	4.78899
1594	0.213731	0.177437	4.7889
1595	0.213385	0.177495	4.78889
1596	0.213403	0.177415	4.78885
1597	0.204867	0.177498	4.77702
1598	0.204916	0.177696	4.90718
1599	0.205102	0.177736	4.90715
1600	0.205685	0.177683	4.90715
1601	0.206008	0.177784	4.9069
1602	0.205904	0.177542	4.90686
1603	0.206227	0.177267	4.90212
1604	0.206677	0.177191	4.90208
1605	0.20691	0.177577	4.89236
1606	0.207244	0.177453	4.89229
1607	0.207641	0.177657	4.89021
1608	0.207879	0.17776	4.91425
1609	0.204916	0.176864	4.91424
1610	0.206695	0.176912	4.9142
1611	0.208518	0.176589	4.899
1612	0.210408	0.176748	4.89834
1613	0.211884	0.176429	4.89576
1614	0.213247	0.176514	4.89575
1615	0.21505	0.177037	4.89528
1616	0.216817	0.177255	4.89174
1617	0.216815	0.177281	4.89174
1618	0.218398	0.177346	4.89172
1619	0.218883	0.177487	4.88746
1620	0.21896	0.177726	4.88742
1621	0.219286	0.17784	4.89084
1622	0.219063	0.1779	4.8908
1623	0.220834	0.177811	4.8908
1624	0.216299	0.177782	4.89049
1625	0.216807	0.177869	4.8904
1626	0.217204	0.177916	4.88992
1627	0.218882	0.177677	4.8899
1628	0.218676	0.177261	4.88938
1629	0.218576	0.177387	4.88798
1630	0.217771	0.177146	4.88794
1631	0.217833	0.177106	4.88672
1632	0.217684	0.176635	4.88671
1633	0.213587	0.176629	4.8867
1634	0.213971	0.17672	4.89112
1635	0.206524	0.176868	4.89105
1636	0.206595	0.177793	4.87704
1637	0.206805	0.178371	4.89009
1638	0.206696	0.178071	4.89136
1639	0.207062	0.17806	4.88919
1640	0.207158	0.178336	4.88892
1641	0.207678	0.178224	4.88889
1642	0.207923	0.178274	4.88889
1643	0.209768	0.178249	4.89269
1644	0.20155	0.178232	4.88896
1645	0.203387	0.178232	4.88884
1646	0.201604	0.17833	4.88835
1647	0.201878	0.17845	4.89273
1648	0.193936	0.17845	4.8906
1649	0.195482	0.17846	4.89038
1650	0.1912	0.178639	4.89038
1651	0.190977	0.178617	4.89035
1652	0.191402	0.178694	4.89033
1653	0.191844	0.178355	4.8882
1654	0.18856	0.178404	4.88654
1655	0.188755	0.178404	4.88652
1656	0.188672	0.178675	4.88652
1657	0.188254	0.178781	4.88638
1658	0.188562	0.178904	4.88572
1659	0.18859	0.179051	4.87568
1660	0.188734	0.179777	4.87253
1661	0.18914	0.179828	4.84541
1662	0.189202	0.179413	4.84117
1663	0.189252	0.179771	4.83205
1664	0.188862	0.179883	4.83199
1665	0.189177	0.180033	4.8289
1666	0.186171	0.180018	4.82888
1667	0.186537	0.180222	4.82853
1668	0.186525	0.17992	4.82852
1669	0.186206	0.180015	4.82852
1670	0.187658	0.179539	4.82673
1671	0.189069	0.179302	4.82374
1672	0.189403	0.178408	4.82325
1673	0.189896	0.178478	4.82484
1674	0.190483	0.179307	4.8248
1675	0.192201	0.179238	4.82454
1676	0.192203	0.178998	4.82442
1677	0.192137	0.179105	4.8242
1678	0.192215	0.179105	4.8242
1679	0.184513	0.178635	4.82416
1680	0.184356	0.178695	4.83027
1681	0.184726	0.178461	4.83015
1682	0.184944	0.178542	4.82977
1683	0.185364	0.178639	4.82906
1684	0.181993	0.178801	4.82905
1685	0.182248	0.180564	4.82904
1686	0.181962	0.180381	4.82726
1687	0.182213	0.180822	4.82725
1688	0.182554	0.180348	4.82433
1689	0.182835	0.180105	4.82381
1690	0.182673	0.180197	4.82248
1691	0.182658	0.180262	4.82112
1692	0.183111	0.180026	4.82766
1693	0.183537	0.180124	4.82766
1694	0.184026	0.180256	4.82765
1695	0.183903	0.180397	4.82552
1696	0.185443	0.180963	4.82247
1697	0.185641	0.180509	4.82244
1698	0.185947	0.180502	4.82203
1699	0.185756	0.180543	4.82705
1700	0.18566	0.180308	4.82655
1701	0.186116	0.180475	4.82651
1702	0.186473	0.180553	4.82689
1703	0.186826	0.180653	4.83755
1704	0.18731	0.180607	4.83751
1705	0.18761	0.180471	4.83666
1706	0.189246	0.180337	4.83595
1707	0.189331	0.180445	4.83594
1708	0.189147	0.180445	4.83594
1709	0.189194	0.180498	4.83541
1710	0.188501	0.180588	4.8354
1711	0.184116	0.180654	4.83639
1712	0.184133	0.183476	4.83637
1713	0.185792	0.183554	4.83484
1714	0.185424	0.183623	4.83471
1715	0.185609	0.183791	4.83199
1716	0.185233	0.183852	4.83195
1717	0.185312	0.183586	4.83194
1718	0.18679	0.183687	4.83193
1719	0.18654	0.183822	4.83192
1720	0.186434	0.183583	4.78849
1721	0.186244	0.183473	4.78792
1722	0.18048	0.185291	4.78791
1723	0.180642	0.185306	4.7859
1724	0.180463	0.185396	4.77691
1725	0.182046	0.185156	4.78536
1726	0.18235	0.184873	4.78533
1727	0.183955	0.184976	4.78482
1728	0.180875	0.186205	4.78481
1729	0.176552	0.185964	4.78937
1730	0.175955	0.186013	4.78935
1731	0.17592	0.186051	4.78708
1732	0.176399	0.18613	4.78537
1733	0.176645	0.18624	4.78501
1734	0.178001	0.185765	4.78082
1735	0.179487	0.185765	4.78082
1736	0.179344	0.185853	4.77877
1737	0.179821	0.185922	4.77875
1738	0.180154	0.185972	4.77537
1739	0.180356	0.186076	4.77536
1740	0.180066	0.186179	4.77533
1741	0.180117	0.188802	4.77986
1742	0.180286	0.188898	4.7698
1743	0.177185	0.188967	4.76933
1744	0.177467	0.189051	4.76933
1745	0.177694	0.188189	4.76694
1746	0.179238	0.187703	4.76687
1747	0.174872	0.187058	4.76665
1748	0.175183	0.187359	4.76664
1749	0.174679	0.187318	4.7658
1750	0.176213	0.187427	4.76462
1751	0.177948	0.187312	4.76341
1752	0.17767	0.187049	4.76235
1753	0.179252	0.187072	4.76549
1754	0.17912	0.186828	4.76527
1755	0.180775	0.186588	4.76804
1756	0.182526	0.186456	4.76757
1757	0.182438	0.186216	4.76467
1758	0.184081	0.186319	4.76203
1759	0.180844	0.186468	4.76202
1760	0.181081	0.186538	4.76184
1761	0.181135	0.187835	4.7618
1762	0.177936	0.186893	4.75981
1763	0.179566	0.186978	4.7598
1764	0.179278	0.18708	4.75731
1765	0.179514	0.18734	4.75686
1766	0.176242	0.187986	4.75509
1767	0.177643	0.188555	4.75509
1768	0.17922	0.191956	4.75377
1769	0.179298	0.19171	4.75362
1770	0.179208	0.194359	4.74852
1771	0.179052	0.193862	4.74481
1772	0.179357	0.193946	4.74476
1773	0.17928	0.194179	4.74451
1774	0.179241	0.193931	4.74358
1775	0.179219	0.194038	4.73845
1776	0.179062	0.194257	4.73521
1777	0.178805	0.193375	4.73487
1778	0.17882	0.192278	4.72415
1779	0.180362	0.192034	4.72409
1780	0.178423	0.193219	4.7437
1781	0.178737	0.193285	4.7435
1782	0.178812	0.193691	4.75039
1783	0.178924	0.193827	4.75036
1784	0.172636	0.194025	4.74958
1785	0.174215	0.194503	4.75048
1786	0.172372	0.19458	4.75042
1787	0.173944	0.194332	4.74884
1788	0.170513	0.194397	4.74871
1789	0.17081	0.194441	4.74865
1790	0.172101	0.194501	4.74668
1791	0.172457	0.194628	4.74526
1792	0.173845	0.19511	4.74469
1793	0.17363	0.195156	4.74373
1794	0.173673	0.195246	4.74559
1795	0.175184	0.195249	4.74554
1796	0.175455	0.194995	4.74552
1797	0.175159	0.195234	4.74545
1798	0.175849	0.195234	4.74457
1799	0.176311	0.195234	4.74514
1800	0.176295	0.195412	4.74513
1801	0.176496	0.195499	4.74513
1802	0.17675	0.195582	4.74475
1803	0.17816	0.196069	4.74281
1804	0.178172	0.196234	4.72685
1805	0.177879	0.196447	4.72685
1806	0.178257	0.196441	4.72519
1807	0.175204	0.196529	4.72516
1808	0.175423	0.196529	4.7251
1809	0.17699	0.196372	4.72494
1810	0.176862	0.196437	4.72455
1811	0.178382	0.197294	4.72441
1812	0.179327	0.197382	4.7244
1813	0.179416	0.197433	4.7244
1814	0.180918	0.197514	4.72396
1815	0.182613	0.19762	4.72395
1816	0.18301	0.197763	4.72393
1817	0.183348	0.197858	4.72392
1818	0.183077	0.197989	4.72391
1819	0.183442	0.198075	4.7239
1820	0.184818	0.1987	4.72338
1821	0.186388	0.200437	4.72331
1822	0.186333	0.200805	4.7233
1823	0.186674	0.200876	4.72319
1824	0.188272	0.200963	4.72249
1825	0.189747	0.20104	4.71263
1826	0.190201	0.200865	4.71359
1827	0.190313	0.201349	4.71286
1828	0.188425	0.201327	4.71285
1829	0.188245	0.201052	4.71284
1830	0.189789	0.201038	4.71126
1831	0.190141	0.201047	4.71122
1832	0.190488	0.202323	4.70793
1833	0.190865	0.202372	4.71575
1834	0.192488	0.202437	4.71569
1835	0.192747	0.202498	4.7149
1836	0.193196	0.202578	4.71488
1837	0.189653	0.202664	4.71476
1838	0.191057	0.202768	4.71447
1839	0.191252	0.202862	4.71429
1840	0.191063	0.202934	4.71043
1841	0.192504	0.203205	4.71041
1842	0.188397	0.203265	4.71247
1843	0.189846	0.203007	4.71245
1844	0.183332	0.20275	4.70857
1845	0.183835	0.20276	4.70623
1846	0.184065	0.202718	4.70612
1847	0.184334	0.202682	4.70519
1848	0.184849	0.202796	4.70475
1849	0.18456	0.204695	4.70268
1850	0.184908	0.204789	4.71159
1851	0.186235	0.205436	4.71026
1852	0.186055	0.2055	4.70971
1853	0.187685	0.205571	4.7097
1854	0.187973	0.20568	4.71064
1855	0.188256	0.20568	4.71062
1856	0.188698	0.208169	4.71052
1857	0.190246	0.207906	4.70716
1858	0.190185	0.208008	4.70712
1859	0.190617	0.207791	4.70307
1860	0.19078	0.211584	4.703
1861	0.192333	0.211245	4.70015
1862	0.192549	0.2112	4.69337
1863	0.194087	0.21152	4.69327
1864	0.194111	0.211612	4.69288
1865	0.193827	0.2117	4.69287
1866	0.193837	0.211941	4.69101
1867	0.193857	0.21203	4.68846
1868	0.193652	0.211594	4.68844
1869	0.195018	0.211683	4.68843
1870	0.195212	0.211736	4.6884
1871	0.195259	0.211203	4.66165
1872	0.195535	0.211293	4.66024
1873	0.195959	0.210998	4.66023
1874	0.195785	0.210692	4.6601
1875	0.196047	0.210692	4.66009
1876	0.196099	0.210747	4.65986
1877	0.196181	0.210482	4.65979
1878	0.197712	0.210984	4.65788
1879	0.197956	0.21072	4.65777
1880	0.197272	0.21079	4.65777
1881	0.197347	0.210846	4.65927
1882	0.196989	0.210841	4.70017
1883	0.196825	0.21084	4.69994
1884	0.198388	0.211481	4.69993
1885	0.194035	0.211575	4.69992
1886	0.19396	0.211295	4.69667
1887	0.194178	0.211026	4.69441
1888	0.194482	0.211023	4.69434
1889	0.194806	0.211028	4.68606
1890	0.195135	0.211102	4.68539
1891	0.195311	0.211177	4.6844
1892	0.195729	0.211254	4.69215
1893	0.19556	0.211314	4.69146
1894	0.195331	0.21105	4.69093
1895	0.195443	0.21105	4.68939
1896	0.195759	0.21113	4.68936
1897	0.197055	0.211328	4.68935
1898	0.196832	0.21144	4.67102
1899	0.196765	0.215186	4.67098
1900	0.197098	0.215283	4.67077
1901	0.19844	0.215553	4.6604
1902	0.197862	0.215016	4.6599
1903	0.199381	0.215016	4.65979
1904	0.200739	0.215113	4.65972
1905	0.200572	0.215238	4.6597
1906	0.201004	0.215214	4.65966
1907	0.201325	0.214532	4.65959
1908	0.202944	0.214423	4.65958
1909	0.203275	0.214157	4.6581
1910	0.203581	0.213991	4.65796
1911	0.204941	0.214035	4.65792
1912	0.206193	0.214135	4.65783
1913	0.206568	0.21401	4.65767
1914	0.20808	0.214448	4.65696
1915	0.20827	0.214817	4.65504
1916	0.209757	0.214302	4.65493
1917	0.211456	0.214242	4.65487
1918	0.210871	0.214242	4.63996
1919	0.21077	0.214427	4.63902
1920	0.211238	0.214426	4.63344
1921	0.212626	0.214392	4.63343
1922	0.212886	0.214666	4.63178
1923	0.212624	0.2144	4.63202
1924	0.21299	0.214341	4.63202
1925	0.213228	0.214633	4.62984
1926	0.212942	0.215088	4.63175
1927	0.214396	0.214221	4.63172
1928	0.209183	0.214286	4.63101
1929	0.210692	0.214512	4.63036
1930	0.212065	0.213916	4.62947
1931	0.21176	0.214021	4.6292
1932	0.21216	0.21416	4.62237
1933	0.212615	0.213895	4.62217
1934	0.212562	0.215214	4.62206
1935	0.212992	0.215271	4.62126
1936	0.213217	0.215323	4.62125
1937	0.211386	0.215201	4.62124
1938	0.205369	0.214377	4.62058
1939	0.205288	0.214454	4.62046
1940	0.20101	0.215361	4.62036
1941	0.202364	0.215061	4.61994
1942	0.202375	0.215128	4.61989
1943	0.202602	0.214598	4.61989
1944	0.202418	0.214673	4.61976
1945	0.20391	0.214732	4.61949
1946	0.203554	0.214697	4.61648
1947	0.203333	0.214568	4.62672
1948	0.203599	0.214691	4.61345
1949	0.204912	0.214592	4.61338
1950	0.20475	0.214642	4.61335
1951	0.206351	0.214378	4.61312
1952	0.201527	0.214419	4.61284
1953	0.20277	0.214509	4.61282
1954	0.199596	0.21469	4.6128
1955	0.199779	0.214426	4.61268
1956	0.199873	0.214303	4.61237
1957	0.200298	0.213975	4.61477
1958	0.200055	0.214041	4.61476
1959	0.200264	0.214125	4.61475
1960	0.199879	0.214194	4.61474
1961	0.199734	0.213768	4.61464
1962	0.199253	0.213885	4.61408
1963	0.199432	0.213848	4.61405
1964	0.198956	0.214214	4.61314
1965	0.195549	0.214021	4.61303
1966	0.195477	0.213555	4.62635
1967	0.196853	0.213782	4.62633
1968	0.198265	0.213853	4.62619
1969	0.199697	0.213953	4.62618
1970	0.201009	0.21403	4.62522
1971	0.202536	0.213951	4.6252
1972	0.202209	0.213951	4.63069
1973	0.203789	0.214021	4.63005
1974	0.202156	0.214065	4.63003
1975	0.202016	0.216516	4.62993
1976	0.202049	0.216542	4.62833
1977	0.202419	0.216675	4.62824
1978	0.202663	0.216663	4.62811
1979	0.202571	0.216635	4.62811
1980	0.202514	0.216629	4.62807
1981	0.203881	0.216735	4.62727
1982	0.205195	0.216818	4.6014
1983	0.205261	0.217202	4.60101
1984	0.206516	0.217333	4.59099
1985	0.206838	0.217374	4.58923
1986	0.207221	0.217379	4.58921
1987	0.207598	0.217216	4.58903
1988	0.207223	0.217394	4.58856
1989	0.207605	0.217473	4.58847
1990	0.209026	0.217207	4.58846
1991	0.205482	0.217288	4.58846
1992	0.206867	0.217338	4.5884
1993	0.208351	0.217548	4.58839
1994	0.209916	0.217615	4.58839
1995	0.211302	0.217399	4.58838
1996	0.211736	0.216868	4.5883
1997	0.213266	0.216947	4.5883
1998	0.212996	0.21701	4.58828
1999	0.210911	0.216481	4.58813
[truncated: 322 more rows]
