# Supplementary material for: Reconstructing the evolution history of networked complex systems
Source: Nat Commun. 2024 Apr 2;15:2849. doi: 10.1038/s41467-024-47248-x (PMC10987487; doi:10.1038/s41467-024-47248-x)
Supplement: Supplementary file 8 — Source Data [file 41467_2024_47248_MOESM8_ESM.zip › Source Data/figure5/figure5adg_bacteria_real.xls]

## Sheet: Sheet1
n_edges	assortativity	average_clustering	average_shortest_path_length
2155	0.452182	0.259628	4.5737
2321	0.264922	0.248838	4.58935
