# Supplementary material for: Reconstructing the evolution history of networked complex systems
Source: Nat Commun. 2024 Apr 2;15:2849. doi: 10.1038/s41467-024-47248-x (PMC10987487; doi:10.1038/s41467-024-47248-x)
Supplement: Supplementary file 8 — Source Data [file 41467_2024_47248_MOESM8_ESM.zip › Source Data/figure5/figure5beg_WTW_random.xls]

## Sheet: Sheet1
n_edges	assortativity	average_clustering	average_shortest_path_length
1		0	1
2		0	1
3	-0.5	0	1
4	-0.333333	0	1.2
5	-0.25	0	1.16667
6	-0.2	0	1.14286
7	-0.166667	0	1.22222
8	-0.142857	0	1.2
9	-0.125	0	1.18182
10	-0.25	0	1.16667
11	-0.262295	0	1.21429
12	-0.273743	0	1.25
13	-0.247475	0	1.23529
14	-0.296296	0	1.22222
15	-0.346154	0	1.25
16	-0.317647	0	1.2381
17	-0.293478	0	1.33333
18	-0.337838	0	1.40741
19	-0.382911	0	1.39286
20	-0.432225	0	1.4
21	-0.403341	0	1.63158
22	-0.378076	0	1.65854
23	-0.367304	0	1.64286
24	-0.406061	0	1.66667
25	-0.40785	0	1.65217
26	-0.288724	0	1.6383
27	-0.319428	0	1.77358
28	-0.292793	0	1.98507
29	-0.228013	0	1.97059
30	-0.226415	0	1.95652
31	-0.202985	0	1.9589
32	-0.181818	0	2.10588
33	-0.162602	0	2.25532
34	-0.218241	0	2.23958
35	-0.235955	0	2.2268
36	-0.262666	0	2.21212
37	-0.289394	0	2.35398
38	-0.338191	0	2.34211
39	-0.360733	0	2.32759
40	-0.383285	0	2.31405
41	-0.382799	0	2.30081
42	-0.382337	0	2.32576
43	-0.335833	0	2.49342
44	-0.314741	0	3.05729
45	-0.336417	0	3.03431
46	-0.313056	0	3.2716
47	-0.292096	0	3.25203
48	-0.328557	0	3.42384
49	-0.297928	0	3.41584
50	-0.283009	0	3.40328
51	-0.282784	0	3.4081
52	-0.263251	0	3.52381
53	-0.296257	0	3.67892
54	-0.317343	0	4.01496
55	-0.296296	0	4.00853
56	-0.267166	0	4.00213
57	-0.293886	0	4.1217
58	-0.330313	0	4.12186
59	-0.341283	0	4.10428
60	-0.320314	0	4.10056
61	-0.304507	0	4.1548
62	-0.329363	0	4.1492
63	-0.316435	0	4.12842
64	-0.299435	0	4.16832
65	-0.316571	0	4.33739
66	-0.31456	0	7.15668
67	-0.295643	0	7.1
68	-0.292242	0	7.10197
69	-0.295959	0	6.9346
70	-0.284657	0	7.01559
71	-0.263404	0	6.983
72	-0.254641	0	6.74362
73	-0.264207	0	6.76073
74	-0.282837	0	6.64646
75	-0.304435	0	6.65183
76	-0.304327	0	6.66883
77	-0.305779	0	5.4561
78	-0.312478	0	5.43989
79	-0.293916	0	5.14758
80	-0.295095	0	5.14343
81	-0.305357	0	4.92373
82	-0.318782	0	5.10186
83	-0.303549	0	5.00362
84	-0.27889	0	4.82782
85	-0.270128	0	4.8517
86	-0.270673	0	4.84896
87	-0.273257	0	4.81593
88	-0.260755	0	4.75814
89	-0.261015	0	4.78238
90	-0.282012	0	4.77929
91	-0.294152	0	5.35314
92	-0.302702	0	5.33764
93	-0.278916	0	5.21875
94	-0.294799	0	4.92241
95	-0.275209	0	4.78017
96	-0.263518	0	4.56609
97	-0.264734	0	4.56297
98	-0.247322	0	4.56184
99	-0.259189	0	4.55971
100	-0.253787	0	4.51851
101	-0.243068	0	4.51701
102	-0.253628	0	4.49048
103	-0.24507	0	4.47789
104	-0.243958	0	4.37653
105	-0.248064	0	4.55111
106	-0.268039	0	4.50123
107	-0.274408	0	4.65798
108	-0.2875	0	4.64595
109	-0.284448	0	4.60011
110	-0.278997	0	4.556
111	-0.282306	0	4.54683
112	-0.271077	0	4.53678
113	-0.263933	0	4.48531
114	-0.2455	0	4.55849
115	-0.249187	0	4.50548
116	-0.247816	0	4.48616
117	-0.269639	0	4.46266
118	-0.274218	0	4.45048
119	-0.269076	0	4.46519
120	-0.265389	0	4.39206
121	-0.265462	0	4.34165
122	-0.274816	0	4.31695
123	-0.292668	0	4.31511
124	-0.296555	0	4.29802
125	-0.292942	0	4.24945
126	-0.295098	0	4.25
127	-0.296422	0	4.18243
128	-0.298299	0.00103842	4.18099
129	-0.297457	0.00103842	4.20794
130	-0.309092	0.00103842	4.17921
131	-0.309464	0.00103842	4.20649
132	-0.302169	0.00103842	4.20398
133	-0.310848	0.00102881	4.20125
134	-0.311529	0.00102881	4.19334
135	-0.320724	0.00102881	4.22349
136	-0.324881	0.00101937	4.24038
137	-0.338255	0.00101937	4.26437
138	-0.346599	0.00101937	4.22605
139	-0.354302	0.00101937	4.19637
140	-0.350267	0.00101937	4.19931
141	-0.364661	0.00101937	4.1874
142	-0.364543	0.00101937	4.18745
143	-0.357668	0.0010101	4.17874
144	-0.357483	0.001001	4.13698
145	-0.358006	0.000929501	4.11263
146	-0.364224	0.000929501	4.13584
147	-0.371398	0.000929501	4.09043
148	-0.370347	0.000921202	4.23035
149	-0.375781	0.00091305	4.20049
150	-0.379637	0.00090504	4.20582
151	-0.38984	0.00089717	4.1855
152	-0.389105	0.00089717	4.08423
153	-0.387085	0.000793651	4.0575
154	-0.3977	0.000786809	4.07456
155	-0.39597	0.000780084	4.06755
156	-0.403184	0.0107516	4.05264
157	-0.394602	0.0106605	4.02497
158	-0.393451	0.0106605	4.01114
159	-0.395298	0.0106605	4.0268
160	-0.395342	0.0106605	4.00388
161	-0.402036	0.0105709	4.01021
162	-0.396764	0.0118514	4.01648
163	-0.395311	0.0117526	3.98862
164	-0.405337	0.0116555	3.97163
165	-0.402006	0.0116555	3.98115
166	-0.401762	0.01138	3.97265
167	-0.395332	0.0112868	3.94713
168	-0.399275	0.0112868	3.95005
169	-0.400489	0.0193013	3.92614
170	-0.395427	0.0191444	3.85015
171	-0.403179	0.0191444	3.85073
172	-0.400855	0.0191444	3.80473
173	-0.399728	0.01899	3.80055
174	-0.399866	0.01899	3.80344
175	-0.400284	0.0273672	3.76458
176	-0.405297	0.0273672	3.77119
177	-0.407101	0.0273672	3.76514
178	-0.407211	0.0273672	3.75613
179	-0.407707	0.0268816	3.72555
180	-0.406624	0.0266682	3.70863
181	-0.415774	0.0266566	3.69683
182	-0.410343	0.0265054	3.70866
183	-0.411505	0.0265054	3.6899
184	-0.415076	0.0265054	3.68243
185	-0.416475	0.0265054	3.69645
186	-0.41634	0.0265054	3.67756
187	-0.422144	0.0265054	3.68484
188	-0.424178	0.0262967	3.6785
189	-0.422121	0.0262967	3.68033
190	-0.421821	0.0261467	3.68456
191	-0.418035	0.026103	3.67118
192	-0.420088	0.0234783	3.67554
193	-0.41995	0.0232949	3.68641
194	-0.425959	0.0232949	3.68816
195	-0.430942	0.0231143	3.67787
196	-0.431373	0.0229365	3.67407
197	-0.420786	0.0229365	3.66811
198	-0.420875	0.0229365	3.67044
199	-0.413079	0.0226997	3.67785
200	-0.411168	0.0224857	3.67182
201	-0.410336	0.0223166	3.66868
202	-0.414515	0.0223166	3.65871
203	-0.415637	0.0223166	3.64534
204	-0.422648	0.0218154	3.64259
205	-0.420946	0.0216526	3.63603
206	-0.424364	0.0225754	3.62515
207	-0.430982	0.0225754	3.61545
208	-0.431252	0.0256849	3.60614
209	-0.426828	0.0274499	3.59984
210	-0.434695	0.0272465	3.59237
211	-0.426558	0.0272465	3.57362
212	-0.428093	0.027805	3.55238
213	-0.431346	0.027805	3.57464
214	-0.439724	0.0276006	3.5741
215	-0.443939	0.0273991	3.56894
216	-0.44549	0.0271567	3.55733
217	-0.446345	0.0271567	3.54676
218	-0.448027	0.0271567	3.53644
219	-0.449071	0.0269613	3.52934
220	-0.449088	0.0269613	3.51864
221	-0.44889	0.0267687	3.52221
222	-0.44375	0.0265789	3.51041
223	-0.444374	0.0341162	3.51974
224	-0.436148	0.0341162	3.51137
225	-0.442991	0.0340876	3.50825
226	-0.448215	0.0340876	3.50587
227	-0.452617	0.0338512	3.49725
228	-0.455553	0.0338343	3.496
229	-0.457662	0.0337499	3.50228
230	-0.457887	0.0334283	3.49231
231	-0.460115	0.0334283	3.4997
232	-0.460537	0.0406366	3.58385
233	-0.464666	0.0402692	3.57911
234	-0.464134	0.0402137	3.57183
235	-0.465949	0.0401027	3.54279
236	-0.463485	0.040025	3.54876
237	-0.463652	0.0426335	3.54432
238	-0.463848	0.0426335	3.53953
239	-0.463124	0.042577	3.52438
240	-0.467025	0.0452682	3.51629
241	-0.465659	0.0440856	3.51128
242	-0.467283	0.0440712	3.50786
243	-0.469976	0.0394092	3.51229
244	-0.470691	0.0392961	3.49759
245	-0.471223	0.0392961	3.48984
246	-0.474489	0.0392184	3.49895
247	-0.477959	0.0392184	3.48436
248	-0.48135	0.0391549	3.47385
249	-0.48415	0.0407104	3.46269
250	-0.48389	0.0406327	3.46449
251	-0.483489	0.0406327	3.46209
252	-0.484585	0.0405943	3.48089
253	-0.481726	0.0394288	3.48746
254	-0.483151	0.0394288	3.47974
255	-0.486241	0.0393899	3.46493
256	-0.485782	0.0390953	3.47075
257	-0.490118	0.0390464	3.46804
258	-0.491222	0.038763	3.45835
259	-0.493995	0.0341334	3.45762
260	-0.49601	0.0340011	3.46701
261	-0.495743	0.0339706	3.46819
262	-0.493376	0.0343143	3.45096
263	-0.493107	0.0350965	3.4463
264	-0.49294	0.0350579	3.44235
265	-0.493361	0.0349752	3.44083
266	-0.497288	0.0348099	3.43607
267	-0.498682	0.0347851	3.43303
268	-0.501444	0.034757	3.42857
269	-0.502372	0.0344208	3.42421
270	-0.504786	0.0341851	3.41084
271	-0.493792	0.0341851	3.42004
272	-0.496344	0.0341307	3.41015
273	-0.498782	0.0340988	3.40505
274	-0.501486	0.0331856	3.39347
275	-0.501288	0.0331856	3.39027
276	-0.50038	0.0331654	3.38098
277	-0.503728	0.0331654	3.37898
278	-0.493872	0.0285992	3.37439
279	-0.499865	0.0285616	3.37059
280	-0.503576	0.0285616	3.366
281	-0.501999	0.0291358	3.3616
282	-0.502642	0.0291081	3.36925
283	-0.505062	0.0291081	3.35881
284	-0.506824	0.0291081	3.365
285	-0.508996	0.0290266	3.36199
286	-0.506435	0.0289722	3.35363
287	-0.503142	0.0313456	3.34936
288	-0.508225	0.0312703	3.34645
289	-0.509758	0.0312288	3.33693
290	-0.512311	0.0318376	3.33275
291	-0.515312	0.0318057	3.33042
292	-0.518575	0.0317806	3.32838
293	-0.516106	0.0317806	3.3141
294	-0.516383	0.0317555	3.31226
295	-0.504139	0.0315395	3.30672
296	-0.506567	0.031086	3.30371
297	-0.50882	0.0308759	3.30089
298	-0.508549	0.0306502	3.29439
299	-0.510268	0.0306306	3.29244
300	-0.514368	0.0306306	3.29885
301	-0.518003	0.0330941	3.28966
302	-0.512482	0.0401943	3.28697
303	-0.514887	0.0401943	3.28008
304	-0.517638	0.0401549	3.27768
305	-0.512296	0.0400939	3.27452
306	-0.512646	0.0400397	3.27079
307	-0.509794	0.0400193	3.2637
308	-0.510797	0.0398915	3.25144
309	-0.512434	0.039878	3.23515
310	-0.515031	0.0396122	3.22778
311	-0.51798	0.0395811	3.22203
312	-0.516511	0.0395811	3.21782
313	-0.51906	0.0395518	3.21628
314	-0.522697	0.0395402	3.2136
315	-0.520621	0.0394816	3.22305
316	-0.520337	0.0405468	3.21738
317	-0.522093	0.0402415	3.21992
318	-0.511899	0.0401627	3.21275
319	-0.511241	0.0398678	3.21088
320	-0.514614	0.0398678	3.208
321	-0.517935	0.0394918	3.21612
322	-0.516449	0.0392184	3.22238
323	-0.519521	0.0387827	3.2174
324	-0.52065	0.0387827	3.20769
325	-0.517886	0.0394389	3.20288
326	-0.518408	0.0390385	3.19826
327	-0.524598	0.0435341	3.19354
328	-0.525974	0.045976	3.19128
329	-0.5264	0.0467469	3.18701
330	-0.52618	0.0468184	3.18148
331	-0.528002	0.046478	3.18783
332	-0.526366	0.0464463	3.19488
333	-0.526113	0.0530238	3.18976
334	-0.528792	0.052658	3.18517
335	-0.525845	0.0526318	3.18146
336	-0.524685	0.0521614	3.17996
337	-0.527993	0.0522234	3.17837
338	-0.529704	0.0533585	3.17545
339	-0.532177	0.0530957	3.16733
340	-0.535506	0.0530957	3.16185
341	-0.535997	0.0530957	3.15841
342	-0.536688	0.052671	3.15585
343	-0.539165	0.0530108	3.15082
344	-0.54032	0.0529796	3.15763
345	-0.539333	0.0529796	3.15467
346	-0.538482	0.0529796	3.15214
347	-0.537182	0.0527112	3.15031
348	-0.53804	0.0526925	3.14299
349	-0.540635	0.0541346	3.13602
350	-0.540992	0.0540574	3.13524
351	-0.542239	0.0529958	3.14336
352	-0.543489	0.052983	3.14009
353	-0.54691	0.0528882	3.14753
354	-0.54988	0.0528175	3.14371
355	-0.552649	0.0549652	3.13997
356	-0.551708	0.0549137	3.13632
357	-0.55213	0.0561036	3.13369
358	-0.547741	0.0560773	3.13114
359	-0.546905	0.0560387	3.1297
360	-0.546477	0.0560033	3.12274
361	-0.549563	0.0555986	3.11688
362	-0.550801	0.0555764	3.11238
363	-0.553413	0.0567493	3.11822
364	-0.552885	0.0569214	3.11546
365	-0.556079	0.0569067	3.11253
366	-0.553215	0.0568938	3.10817
367	-0.553145	0.0566636	3.10666
368	-0.555229	0.0588823	3.10189
369	-0.558024	0.0588069	3.09669
370	-0.559318	0.0609721	3.09518
371	-0.553318	0.0609573	3.0899
372	-0.554818	0.0674221	3.0853
373	-0.554011	0.0673817	3.09636
374	-0.556351	0.0676393	3.10232
375	-0.556954	0.0676175	3.09889
376	-0.558675	0.0678986	3.09489
377	-0.559607	0.0678059	3.09203
378	-0.562483	0.0677803	3.08819
379	-0.564362	0.0680578	3.0846
380	-0.566664	0.0685044	3.07888
381	-0.565476	0.0688349	3.07643
382	-0.569299	0.0688164	3.08506
383	-0.569801	0.0703451	3.08256
384	-0.568146	0.0699232	3.08063
385	-0.569675	0.0699	3.07942
386	-0.57188	0.0699465	3.07805
387	-0.572511	0.0694814	3.06571
388	-0.573536	0.0699611	3.06176
389	-0.573232	0.072122	3.05926
390	-0.575505	0.0720839	3.05386
391	-0.575445	0.0720471	3.05152
392	-0.57661	0.0718075	3.04813
393	-0.576877	0.0721755	3.04305
394	-0.579606	0.0737869	3.04176
395	-0.579767	0.0727093	3.03677
396	-0.581046	0.0727093	3.03378
397	-0.58398	0.0726964	3.03152
398	-0.586296	0.0738139	3.0304
399	-0.586769	0.0745834	3.02661
400	-0.583382	0.0767301	3.02193
401	-0.585386	0.0800594	3.03089
402	-0.584983	0.079548	3.02786
403	-0.585663	0.0817013	3.02675
404	-0.585939	0.0816318	3.02484
405	-0.577658	0.082464	3.02022
406	-0.576258	0.0813917	3.01592
407	-0.577076	0.0815946	3.01489
408	-0.575473	0.0815639	3.01345
409	-0.575247	0.0812068	3.02146
410	-0.577864	0.08112	3.01958
411	-0.579712	0.0808671	3.01651
412	-0.576949	0.0820283	3.01439
413	-0.572199	0.0813806	3.01046
414	-0.571576	0.0813806	3.00825
415	-0.573655	0.0814715	3.00574
416	-0.575045	0.0813958	3.01102
417	-0.575108	0.0808265	3.00939
418	-0.573195	0.0807763	3.00489
419	-0.565619	0.0870258	3.00248
420	-0.565037	0.0866118	2.99814
421	-0.566718	0.0855476	2.99689
422	-0.569105	0.0855476	3.00422
423	-0.569466	0.0854918	3.00992
424	-0.571625	0.0848917	3.00674
425	-0.568885	0.0848646	3.00311
426	-0.568759	0.0848272	2.99674
427	-0.566722	0.0847898	2.99371
428	-0.567862	0.0859049	2.9928
429	-0.568217	0.0853207	2.99046
430	-0.570136	0.0853207	2.98887
431	-0.569028	0.085272	2.98546
432	-0.572764	0.0852495	2.98144
433	-0.573646	0.0863964	2.97932
434	-0.57356	0.0863722	2.97584
435	-0.574472	0.0863649	2.9747
436	-0.574581	0.0863363	2.9716
437	-0.57525	0.0863303	2.96789
438	-0.576221	0.0862853	2.96614
439	-0.57719	0.0857398	2.96493
440	-0.578245	0.08513	2.95857
441	-0.578287	0.0862133	2.95637
442	-0.579141	0.0856575	2.95516
443	-0.578689	0.091754	2.9491
444	-0.57853	0.0927975	2.9485
445	-0.581263	0.0948278	2.94463
446	-0.580734	0.095925	2.94312
447	-0.582205	0.0980429	2.94009
448	-0.583542	0.0982621	2.93933
449	-0.584593	0.104392	2.93797
450	-0.585991	0.10437	2.93706
451	-0.587984	0.103355	2.94247
452	-0.586957	0.102778	2.93887
453	-0.588449	0.102778	2.93543
454	-0.589815	0.10232	2.94642
455	-0.590452	0.102258	2.93932
456	-0.589587	0.102258	2.93437
457	-0.589056	0.10224	2.93237
458	-0.586715	0.102121	2.92358
459	-0.590317	0.102014	2.92121
460	-0.590837	0.102006	2.91855
461	-0.591074	0.100962	2.91737
462	-0.590629	0.102095	2.91523
463	-0.590136	0.102078	2.91449
464	-0.589954	0.102074	2.92055
465	-0.592575	0.102648	2.91566
466	-0.592361	0.102231	2.92605
467	-0.594788	0.101597	2.92223
468	-0.594741	0.101585	2.9205
469	-0.594117	0.101541	2.91711
470	-0.595725	0.101523	2.91624
471	-0.596608	0.100861	2.91285
472	-0.598652	0.100828	2.92002
473	-0.599096	0.100831	2.91888
474	-0.601001	0.100377	2.91588
475	-0.598202	0.101557	2.91474
476	-0.595378	0.101507	2.9126
477	-0.598129	0.101493	2.91089
478	-0.598121	0.10088	2.90875
479	-0.598507	0.100836	2.90726
480	-0.599791	0.101851	2.90576
481	-0.601785	0.101851	2.90498
482	-0.603131	0.101851	2.90319
483	-0.605765	0.102132	2.90141
484	-0.608433	0.105274	2.9002
485	-0.608757	0.105851	2.8982
486	-0.606063	0.105845	2.89607
487	-0.599678	0.107104	2.89086
488	-0.600224	0.106949	2.89001
489	-0.59989	0.106949	2.88851
490	-0.602174	0.106509	2.88658
491	-0.603905	0.106416	2.88608
492	-0.605286	0.107561	2.89321
493	-0.606022	0.106852	2.88955
494	-0.606646	0.10969	2.88877
495	-0.606421	0.109635	2.88708
496	-0.604685	0.105666	2.88581
497	-0.605567	0.105597	2.88525
498	-0.60627	0.105712	2.88271
499	-0.604443	0.105477	2.88173
500	-0.602396	0.105415	2.88018
501	-0.60357	0.106483	2.87891
502	-0.602325	0.106695	2.87764
503	-0.601431	0.106441	2.87546
504	-0.604724	0.106406	2.87271
505	-0.607288	0.107103	2.87123
506	-0.607447	0.107089	2.87567
507	-0.610157	0.107075	2.8708
508	-0.61012	0.107465	2.86669
509	-0.609972	0.107454	2.86488
510	-0.609533	0.107711	2.86356
511	-0.611485	0.1078	2.86042
512	-0.613054	0.107602	2.85701
513	-0.614307	0.106606	2.85137
514	-0.613651	0.107619	2.84685
515	-0.613657	0.10761	2.84629
516	-0.617627	0.10789	2.84351
517	-0.617271	0.108312	2.84288
518	-0.618465	0.108286	2.83857
519	-0.619854	0.107684	2.83773
520	-0.620376	0.108791	2.83439
521	-0.620866	0.108993	2.83321
522	-0.622614	0.108569	2.83133
523	-0.622534	0.108428	2.83571
524	-0.62192	0.107639	2.83344
525	-0.622306	0.107715	2.83151
526	-0.624844	0.107696	2.83062
527	-0.624471	0.107638	2.82931
528	-0.623539	0.108227	2.82704
529	-0.624049	0.107815	2.82573
530	-0.621076	0.109117	2.82387
531	-0.621427	0.108107	2.82305
532	-0.622937	0.108045	2.82215
533	-0.621508	0.108358	2.81864
534	-0.621941	0.108597	2.81754
535	-0.622198	0.107794	2.81569
536	-0.619391	0.10776	2.81472
537	-0.61782	0.107357	2.81232
538	-0.618622	0.107329	2.81108
539	-0.609877	0.10828	2.80585
540	-0.612126	0.107463	2.80433
541	-0.612087	0.107705	2.8033
542	-0.612191	0.107398	2.79959
543	-0.612267	0.10698	2.79911
544	-0.611174	0.108128	2.79759
545	-0.612616	0.108056	2.79615
546	-0.612984	0.108016	2.79484
547	-0.612811	0.107996	2.79408
548	-0.613644	0.108084	2.7934
549	-0.613185	0.108454	2.79298
550	-0.614623	0.10723	2.78899
551	-0.616019	0.107293	2.78789
552	-0.615159	0.10788	2.78301
553	-0.615821	0.107916	2.78094
554	-0.615895	0.107227	2.7762
555	-0.616407	0.106426	2.77544
556	-0.61723	0.106231	2.77413
557	-0.618387	0.106469	2.77276
558	-0.619684	0.10607	2.77221
559	-0.619805	0.105715	2.76883
560	-0.622053	0.101765	2.77676
561	-0.622626	0.109161	2.77295
562	-0.622624	0.109171	2.77043
563	-0.62283	0.109416	2.7688
564	-0.621025	0.109373	2.76826
565	-0.620839	0.111448	2.76765
566	-0.622286	0.111408	2.76479
567	-0.623049	0.117293	2.76153
568	-0.623198	0.117568	2.76044
569	-0.624153	0.121684	2.75901
570	-0.626033	0.121571	2.75772
571	-0.627205	0.12085	2.75615
572	-0.627298	0.120806	2.75364
573	-0.62832	0.120799	2.75316
574	-0.623302	0.118899	2.75262
575	-0.625438	0.118999	2.75126
576	-0.626498	0.118976	2.74935
577	-0.627904	0.119419	2.74847
578	-0.629198	0.119171	2.74725
579	-0.629039	0.119152	2.74568
580	-0.629687	0.121086	2.7448
581	-0.630179	0.126958	2.7431
582	-0.629739	0.126949	2.73834
583	-0.63057	0.126526	2.74721
584	-0.63153	0.126835	2.74681
585	-0.632113	0.126819	2.74419
586	-0.632212	0.126809	2.74378
587	-0.633362	0.126732	2.74089
588	-0.632616	0.126483	2.74002
589	-0.631753	0.126484	2.73915
590	-0.634009	0.126476	2.73652
591	-0.621829	0.127443	2.73605
592	-0.622288	0.126646	2.73437
593	-0.62243	0.126831	2.73175
594	-0.622407	0.127681	2.72893
595	-0.625474	0.127988	2.72483
596	-0.626951	0.128231	2.72348
597	-0.627595	0.128626	2.72274
598	-0.625343	0.128585	2.71952
599	-0.623623	0.128547	2.7173
600	-0.620172	0.128931	2.71562
601	-0.622307	0.128862	2.71394
602	-0.622664	0.128714	2.70903
603	-0.622769	0.1248	2.70796
604	-0.624031	0.124765	2.70466
605	-0.624601	0.125231	2.70325
606	-0.625546	0.125193	2.7005
607	-0.625032	0.125182	2.69983
608	-0.6262	0.125172	2.69868
609	-0.627905	0.125137	2.697
610	-0.627087	0.125356	2.69552
611	-0.626923	0.12747	2.69452
612	-0.627041	0.127255	2.69391
613	-0.628198	0.127242	2.69297
614	-0.628683	0.131016	2.68961
615	-0.629629	0.1308	2.68679
616	-0.629561	0.130692	2.68497
617	-0.630943	0.130668	2.68383
618	-0.630944	0.136501	2.68322
619	-0.630904	0.13608	2.67543
620	-0.631468	0.136694	2.67395
621	-0.632147	0.136959	2.6722
622	-0.634942	0.136715	2.67173
623	-0.635826	0.136698	2.66703
624	-0.637979	0.136646	2.66669
625	-0.638295	0.137695	2.66595
626	-0.637502	0.137935	2.66413
627	-0.637486	0.138032	2.66306
628	-0.637097	0.138649	2.66131
629	-0.637759	0.137831	2.66091
630	-0.632931	0.137806	2.65883
631	-0.633531	0.1376	2.65782
632	-0.633327	0.137581	2.65526
633	-0.634991	0.137611	2.65446
634	-0.635753	0.137497	2.65103
635	-0.635963	0.137591	2.64915
636	-0.634482	0.137576	2.64753
637	-0.635771	0.133615	2.64451
638	-0.635273	0.133608	2.64323
639	-0.635255	0.132652	2.64236
640	-0.635896	0.132423	2.63933
641	-0.636653	0.132742	2.63785
642	-0.636599	0.133227	2.63691
643	-0.62965	0.133269	2.63517
644	-0.631607	0.133562	2.64009
645	-0.631606	0.133299	2.63431
646	-0.632864	0.13309	2.63371
647	-0.633039	0.135037	2.64099
648	-0.630384	0.140847	2.63888
649	-0.628435	0.141251	2.63685
650	-0.629077	0.141194	2.63573
651	-0.630138	0.140949	2.63363
652	-0.630797	0.142172	2.63258
653	-0.631176	0.143197	2.63212
654	-0.632839	0.143058	2.63113
655	-0.631141	0.144746	2.63617
656	-0.631249	0.144987	2.63513
657	-0.630499	0.144106	2.63351
658	-0.629683	0.144088	2.63286
659	-0.626119	0.145133	2.62883
660	-0.627029	0.146933	2.62786
661	-0.627586	0.146927	2.62623
662	-0.629368	0.14652	2.6239
663	-0.628849	0.146295	2.62279
664	-0.628899	0.146467	2.62201
665	-0.629225	0.146674	2.62718
666	-0.629761	0.146645	2.62693
667	-0.628648	0.14648	2.62648
668	-0.629463	0.14743	2.62571
669	-0.629737	0.147314	2.62346
670	-0.629635	0.146526	2.62179
671	-0.629737	0.146723	2.62134
672	-0.629354	0.146341	2.62096
673	-0.630952	0.146221	2.61858
674	-0.630846	0.146524	2.61717
675	-0.631737	0.148749	2.61421
676	-0.631139	0.148756	2.61402
677	-0.63015	0.148687	2.61216
678	-0.630535	0.148661	2.61113
679	-0.629802	0.149135	2.60991
680	-0.630441	0.148833	2.60921
681	-0.62864	0.148758	2.60709
682	-0.62902	0.148678	2.606
683	-0.628941	0.147676	2.60401
684	-0.629337	0.147647	2.60266
685	-0.629845	0.147744	2.60208
686	-0.630472	0.148337	2.60118
687	-0.630082	0.150284	2.5999
688	-0.628987	0.150272	2.59906
689	-0.627488	0.150225	2.59829
690	-0.628066	0.1539	2.5956
691	-0.628192	0.153933	2.60255
692	-0.629203	0.153379	2.60154
693	-0.628636	0.153436	2.60096
694	-0.629218	0.153835	2.59995
695	-0.628619	0.153893	2.59912
696	-0.627774	0.154671	2.59862
697	-0.627817	0.155239	2.59779
698	-0.628062	0.156049	2.59614
699	-0.626104	0.154126	2.59582
700	-0.626262	0.154156	2.59512
701	-0.626306	0.154749	2.59455
702	-0.627142	0.15494	2.59405
703	-0.62716	0.153004	2.59386
704	-0.627862	0.152992	2.59347
705	-0.627433	0.152722	2.59163
706	-0.627514	0.152842	2.58782
707	-0.626776	0.15283	2.58535
708	-0.627384	0.152694	2.58395
709	-0.628299	0.152879	2.58306
710	-0.628788	0.155308	2.58224
711	-0.629244	0.155285	2.58122
712	-0.628773	0.154832	2.58008
713	-0.628497	0.155913	2.57799
714	-0.627618	0.154977	2.57729
715	-0.62781	0.155527	2.57659
716	-0.628465	0.155694	2.57608
717	-0.629257	0.155902	2.57545
718	-0.630558	0.155	2.57494
719	-0.631468	0.15492	2.57253
720	-0.633355	0.154864	2.56834
721	-0.632283	0.154376	2.56504
722	-0.632642	0.15479	2.56472
723	-0.633359	0.154823	2.56408
724	-0.632852	0.154648	2.56332
725	-0.632701	0.155066	2.5618
726	-0.626903	0.154707	2.56123
727	-0.626712	0.154644	2.56085
728	-0.627266	0.154772	2.56021
729	-0.625632	0.155384	2.55926
730	-0.62456	0.153469	2.559
731	-0.624677	0.15345	2.55634
732	-0.625361	0.15344	2.5545
733	-0.62544	0.152658	2.55342
734	-0.624938	0.153853	2.55266
735	-0.624034	0.154032	2.56048
736	-0.623796	0.153987	2.55897
737	-0.624386	0.153977	2.55853
738	-0.625532	0.152966	2.55728
739	-0.625967	0.15616	2.55602
740	-0.625623	0.156202	2.55508
741	-0.627191	0.15617	2.55483
742	-0.627702	0.15638	2.55408
743	-0.624583	0.156387	2.55251
744	-0.625026	0.155456	2.55232
745	-0.625681	0.155226	2.55175
746	-0.622322	0.155204	2.551
747	-0.623525	0.156679	2.54931
748	-0.624211	0.15746	2.54893
749	-0.624636	0.157034	2.54824
750	-0.624457	0.157835	2.54717
751	-0.624605	0.156872	2.54642
752	-0.624724	0.15817	2.54441
753	-0.625618	0.158248	2.54209
754	-0.627044	0.158206	2.54083
755	-0.628249	0.158809	2.53864
756	-0.625408	0.158782	2.53744
757	-0.623473	0.158769	2.537
758	-0.624665	0.158991	2.53638
759	-0.624631	0.160886	2.53612
760	-0.624438	0.159968	2.53305
761	-0.622979	0.159602	2.53248
762	-0.623579	0.159684	2.5306
763	-0.622433	0.159583	2.52865
764	-0.62277	0.158667	2.5284
765	-0.622838	0.159794	2.52822
766	-0.623358	0.16001	2.52746
767	-0.619408	0.160217	2.52709
768	-0.619972	0.160028	2.52602
769	-0.618806	0.159792	2.5252
770	-0.619329	0.158627	2.52395
771	-0.619868	0.164223	2.52188
772	-0.620228	0.162359	2.52056
773	-0.620897	0.162304	2.51955
774	-0.621389	0.162251	2.51842
775	-0.622123	0.158489	2.51786
776	-0.622365	0.15951	2.51667
777	-0.622926	0.159588	2.51635
778	-0.622956	0.15957	2.51579
779	-0.623352	0.159455	2.51365
780	-0.623772	0.160174	2.50951
781	-0.624411	0.160141	2.50907
782	-0.62463	0.160124	2.508
783	-0.625749	0.160145	2.50731
784	-0.624066	0.159763	2.50694
785	-0.62403	0.160741	2.50618
786	-0.62411	0.162071	2.50587
787	-0.624535	0.161525	2.50461
788	-0.625489	0.16151	2.50317
789	-0.623653	0.16191	2.50116
790	-0.623849	0.161784	2.50652
791	-0.62318	0.161727	2.50577
792	-0.618256	0.162369	2.5054
793	-0.618938	0.161574	2.50472
794	-0.618598	0.161558	2.50435
795	-0.618539	0.162126	2.50379
796	-0.620004	0.161331	2.50236
797	-0.619861	0.161855	2.50168
798	-0.620046	0.162067	2.50043
799	-0.619893	0.162096	2.49863
800	-0.620828	0.162015	2.49733
801	-0.621314	0.162594	2.49466
802	-0.621336	0.163573	2.49417
803	-0.621404	0.164379	2.49354
804	-0.622533	0.166265	2.4928
805	-0.617355	0.166105	2.48939
806	-0.618096	0.166076	2.48349
807	-0.619009	0.167435	2.48256
808	-0.6198	0.167017	2.48014
809	-0.620213	0.168909	2.47678
810	-0.62048	0.168712	2.47666
811	-0.621272	0.169034	2.47623
812	-0.621937	0.169018	2.4761
813	-0.622363	0.169085	2.47542
814	-0.622234	0.169276	2.47505
815	-0.623087	0.169347	2.47436
816	-0.620511	0.169656	2.47362
817	-0.621386	0.168706	2.47331
818	-0.621661	0.16775	2.47213
819	-0.621714	0.168111	2.46971
820	-0.621758	0.168848	2.46785
821	-0.622525	0.16878	2.46741
822	-0.622287	0.168833	2.46518
823	-0.622604	0.17044	2.46251
824	-0.622982	0.170638	2.46207
825	-0.62357	0.169855	2.46015
826	-0.623813	0.169813	2.45928
827	-0.624486	0.169768	2.45872
828	-0.624596	0.16965	2.45854
829	-0.625109	0.169636	2.45791
830	-0.626211	0.169706	2.45673
831	-0.625278	0.168412	2.45177
832	-0.625706	0.169048	2.45127
833	-0.626036	0.169422	2.45096
834	-0.626605	0.170421	2.45059
835	-0.626092	0.171048	2.44929
836	-0.627114	0.170627	2.44867
837	-0.627593	0.170975	2.44755
838	-0.626289	0.17147	2.44749
839	-0.625863	0.17146	2.44655
840	-0.626658	0.171352	2.44569
841	-0.626942	0.17134	2.44525
842	-0.627323	0.171305	2.44004
843	-0.628272	0.171157	2.43904
844	-0.626203	0.17192	2.43737
845	-0.627083	0.171911	2.43706
846	-0.627136	0.173098	2.43625
847	-0.628864	0.173305	2.43501
848	-0.629208	0.17499	2.43451
849	-0.628785	0.175921	2.43358
850	-0.629601	0.175923	2.4329
851	-0.63051	0.176511	2.43259
852	-0.630558	0.178404	2.4324
853	-0.631264	0.178206	2.4426
854	-0.63219	0.178287	2.44217
855	-0.632547	0.180155	2.4494
856	-0.632818	0.180298	2.44849
857	-0.633027	0.182142	2.44751
858	-0.632444	0.182628	2.44581
859	-0.632998	0.183012	2.44436
860	-0.634117	0.182846	2.44229
861	-0.633042	0.183118	2.44211
862	-0.633438	0.182526	2.44199
863	-0.632926	0.182832	2.44181
864	-0.632657	0.182873	2.44035
865	-0.632873	0.183416	2.4398
866	-0.633374	0.183586	2.43889
867	-0.633742	0.183611	2.43695
868	-0.63421	0.183814	2.43616
869	-0.634714	0.183981	2.43434
870	-0.634924	0.183873	2.43337
871	-0.633834	0.184923	2.43288
872	-0.634042	0.185571	2.43203
873	-0.634652	0.185559	2.43167
874	-0.634544	0.185998	2.43021
875	-0.635095	0.19277	2.4296
876	-0.633782	0.19275	2.42633
877	-0.634261	0.19389	2.42141
878	-0.634383	0.194658	2.42123
879	-0.631161	0.197877	2.42104
880	-0.631833	0.197987	2.41983
881	-0.632481	0.198387	2.41861
882	-0.632592	0.197258	2.41716
883	-0.633447	0.197245	2.41698
884	-0.634026	0.19727	2.416
885	-0.63373	0.19714	2.41528
886	-0.63394	0.197132	2.41509
887	-0.634238	0.197123	2.414
888	-0.633051	0.197089	2.41339
889	-0.630346	0.197126	2.41248
890	-0.627489	0.197754	2.41188
891	-0.628212	0.198175	2.41121
892	-0.628029	0.198547	2.41072
893	-0.628297	0.198584	2.40999
894	-0.629279	0.199178	2.40841
895	-0.630268	0.19904	2.40599
896	-0.630735	0.199028	2.4135
897	-0.630515	0.198672	2.41332
898	-0.629969	0.19897	2.4129
899	-0.629533	0.198206	2.41068
900	-0.629806	0.198407	2.41032
901	-0.628275	0.198004	2.40942
902	-0.628607	0.198005	2.40864
903	-0.62863	0.200155	2.40725
904	-0.629117	0.200708	2.40707
905	-0.629078	0.200881	2.40599
906	-0.62952	0.202586	2.40569
907	-0.629954	0.202568	2.40539
908	-0.631926	0.202554	2.40461
909	-0.63158	0.202318	2.40365
910	-0.632298	0.202026	2.40287
911	-0.633152	0.201979	2.40107
912	-0.632641	0.202053	2.40035
913	-0.633364	0.204381	2.39903
914	-0.633753	0.204803	2.39873
915	-0.634148	0.205925	2.39843
916	-0.634432	0.206159	2.39831
917	-0.633792	0.205949	2.39771
918	-0.634415	0.205783	2.39747
919	-0.633592	0.205789	2.39717
920	-0.633739	0.206189	2.39645
921	-0.634102	0.206387	2.39614
922	-0.633028	0.206707	2.39602
923	-0.63368	0.2065	2.39518
924	-0.634246	0.206908	2.39446
925	-0.633885	0.20686	2.40229
926	-0.634407	0.206297	2.4014
927	-0.634785	0.20619	2.40116
928	-0.634263	0.207127	2.40087
929	-0.631519	0.207146	2.40045
930	-0.63176	0.207355	2.3992
931	-0.632557	0.207087	2.39891
932	-0.633602	0.20709	2.39831
933	-0.634207	0.207006	2.39766
934	-0.634351	0.206979	2.39724
935	-0.635056	0.206961	2.39534
936	-0.634827	0.207389	2.39279
937	-0.635225	0.210324	2.39255
938	-0.634861	0.209954	2.3922
939	-0.635271	0.210686	2.39095
940	-0.635233	0.210675	2.39018
941	-0.635533	0.211082	2.38839
942	-0.6364	0.211077	2.3881
943	-0.636591	0.210923	2.3862
944	-0.638022	0.211143	2.38513
945	-0.63847	0.210719	2.38495
946	-0.638279	0.210661	2.3837
947	-0.637296	0.211622	2.37972
948	-0.637597	0.211604	2.3796
949	-0.63669	0.211944	2.37853
950	-0.636527	0.212116	2.37842
951	-0.636317	0.210914	2.37794
952	-0.637153	0.210891	2.37746
953	-0.637304	0.212031	2.37723
954	-0.637194	0.21207	2.37556
955	-0.637941	0.212189	2.37426
956	-0.638677	0.212156	2.37396
957	-0.639262	0.213389	2.37236
958	-0.638943	0.214296	2.37135
959	-0.639265	0.214211	2.37069
960	-0.635879	0.214809	2.37034
961	-0.636067	0.21476	2.37016
962	-0.636324	0.214815	2.3698
963	-0.635198	0.214798	2.36891
964	-0.635257	0.214802	2.36844
965	-0.636394	0.216763	2.36826
966	-0.636593	0.215557	2.36749
967	-0.636987	0.215507	2.36624
968	-0.637132	0.217353	2.36582
969	-0.637765	0.21702	2.36499
970	-0.637546	0.217714	2.36386
971	-0.638085	0.217311	2.36244
972	-0.638372	0.217543	2.36172
973	-0.638906	0.217866	2.36101
974	-0.639316	0.218085	2.36048
975	-0.639683	0.216879	2.36018
976	-0.638809	0.216796	2.35971
977	-0.638521	0.217045	2.35816
978	-0.638625	0.217254	2.35727
979	-0.638071	0.21818	2.35608
980	-0.636162	0.218274	2.35472
981	-0.636353	0.218483	2.35436
982	-0.635776	0.218657	2.354
983	-0.636114	0.218453	2.35299
984	-0.636673	0.218551	2.35056
985	-0.636376	0.218552	2.34961
986	-0.636833	0.218507	2.34907
987	-0.637354	0.218866	2.34789
988	-0.636968	0.219925	2.34474
989	-0.636302	0.219917	2.34438
990	-0.636475	0.22021	2.34349
991	-0.635668	0.220203	2.3429
992	-0.636424	0.220167	2.3423
993	-0.637021	0.220154	2.34201
994	-0.637726	0.220315	2.34171
995	-0.639145	0.220416	2.33803
996	-0.639733	0.219856	2.33713
997	-0.64051	0.219378	2.33684
998	-0.640715	0.220637	2.33654
999	-0.640268	0.220775	2.33589
1000	-0.640243	0.220883	2.33571
1001	-0.640818	0.221533	2.33523
1002	-0.641307	0.221147	2.33458
1003	-0.641604	0.220215	2.33434
1004	-0.641931	0.216543	2.33416
1005	-0.642444	0.216543	2.33375
1006	-0.642883	0.216244	2.33185
1007	-0.643506	0.216192	2.3312
1008	-0.643689	0.216213	2.33054
1009	-0.644273	0.216961	2.32894
1010	-0.643263	0.217062	2.32823
1011	-0.643705	0.216871	2.32793
1012	-0.644263	0.218192	2.32745
1013	-0.644778	0.220005	2.3268
1014	-0.645083	0.220031	2.32674
1015	-0.643371	0.220091	2.32466
1016	-0.643484	0.220346	2.32365
1017	-0.643084	0.220693	2.32134
1018	-0.640933	0.22066	2.32098
1019	-0.639934	0.22087	2.32056
1020	-0.64099	0.221265	2.32027
1021	-0.641199	0.221348	2.31914
1022	-0.640514	0.221402	2.31872
1023	-0.640637	0.221199	2.31825
1024	-0.640796	0.22485	2.31807
1025	-0.641092	0.22357	2.31771
1026	-0.640993	0.223934	2.31575
1027	-0.641026	0.227526	2.31486
1028	-0.640862	0.229167	2.31415
1029	-0.64133	0.229042	2.31379
1030	-0.642106	0.229251	2.3129
1031	-0.641659	0.230224	2.31249
1032	-0.642345	0.230074	2.31237
1033	-0.641887	0.230051	2.31047
1034	-0.642309	0.230043	2.31011
1035	-0.641847	0.230231	2.30922
1036	-0.64189	0.229938	2.30904
1037	-0.642039	0.229178	2.30862
1038	-0.641499	0.229386	2.30643
1039	-0.641304	0.228929	2.30524
1040	-0.641749	0.228541	2.30429
1041	-0.641454	0.228333	2.30364
1042	-0.640638	0.227395	2.30334
1043	-0.641046	0.231052	2.30322
1044	-0.64186	0.230959	2.30239
1045	-0.64216	0.230779	2.30221
1046	-0.642683	0.23039	2.30179
1047	-0.642879	0.230366	2.30132
1048	-0.643206	0.230281	2.30114
1049	-0.643462	0.230381	2.30078
1050	-0.643485	0.230372	2.29995
1051	-0.643811	0.234436	2.29971
1052	-0.643821	0.234436	2.29876
1053	-0.644394	0.232793	2.29793
1054	-0.644787	0.23643	2.29758
1055	-0.644717	0.2368	2.29734
1056	-0.645308	0.236736	2.29502
1057	-0.645869	0.23859	2.29342
1058	-0.645922	0.239489	2.29193
1059	-0.645509	0.242103	2.29098
1060	-0.645765	0.247554	2.29069
1061	-0.64642	0.245735	2.29015
1062	-0.646521	0.245578	2.28974
1063	-0.646208	0.24559	2.28932
1064	-0.646875	0.245574	2.28778
1065	-0.647097	0.246217	2.28742
1066	-0.647293	0.246912	2.28677
1067	-0.647669	0.248738	2.28653
1068	-0.648108	0.248731	2.28469
1069	-0.647469	0.248677	2.28386
1070	-0.647871	0.248639	2.28368
1071	-0.644367	0.248825	2.28332
1072	-0.64417	0.248577	2.28243
1073	-0.64429	0.247817	2.28207
1074	-0.644498	0.248566	2.2819
1075	-0.644639	0.248656	2.2816
1076	-0.645087	0.251641	2.28071
1077	-0.645114	0.251434	2.27928
1078	-0.645332	0.250883	2.2791
1079	-0.646092	0.250961	2.27839
1080	-0.646419	0.250872	2.27815
1081	-0.646933	0.250963	2.27809
1082	-0.646048	0.250882	2.2775
1083	-0.645969	0.250781	2.27726
1084	-0.646585	0.256248	2.27649
1085	-0.645983	0.256434	2.27625
1086	-0.645437	0.256235	2.2756
1087	-0.643982	0.256112	2.27548
1088	-0.644419	0.256446	2.27536
1089	-0.645012	0.256511	2.27518
1090	-0.645712	0.257193	2.27495
1091	-0.645767	0.256995	2.2737
1092	-0.64583	0.256998	2.27346
1093	-0.644454	0.258325	2.27305
1094	-0.642847	0.258078	2.27269
1095	-0.642846	0.258346	2.27215
1096	-0.642236	0.258626	2.27156
1097	-0.6424	0.259842	2.27144
1098	-0.642625	0.26093	2.27132
1099	-0.642776	0.260874	2.27103
1100	-0.642968	0.260798	2.26853
1101	-0.642851	0.261005	2.26829
1102	-0.6428	0.260991	2.26645
1103	-0.643339	0.261105	2.2661
1104	-0.644537	0.261085	2.26556
1105	-0.645586	0.261107	2.26509
1106	-0.646117	0.261083	2.2636
1107	-0.646346	0.261145	2.26325
1108	-0.64648	0.259317	2.26265
1109	-0.646993	0.258383	2.26016
1110	-0.646983	0.256969	2.26004
1111	-0.647327	0.257024	2.25968
1112	-0.647539	0.257078	2.25921
1113	-0.647937	0.256972	2.25885
1114	-0.648683	0.257116	2.25861
1115	-0.648544	0.258305	2.25808
1116	-0.648147	0.258356	2.25725
1117	-0.649678	0.258353	2.25707
1118	-0.650007	0.258567	2.25677
1119	-0.650328	0.258979	2.25665
1120	-0.65021	0.259715	2.2563
1121	-0.650255	0.260202	2.25606
1122	-0.650265	0.261107	2.25541
1123	-0.651019	0.261844	2.25505
1124	-0.650986	0.262125	2.25428
1125	-0.650852	0.26293	2.2538
1126	-0.651488	0.262915	2.25279
1127	-0.651161	0.262363	2.25267
1128	-0.651563	0.261457	2.25083
1129	-0.652016	0.261662	2.25042
1130	-0.652448	0.261203	2.25024
1131	-0.652826	0.260842	2.2497
1132	-0.653203	0.261212	2.24947
1133	-0.653045	0.261203	2.24935
1134	-0.653698	0.261391	2.24881
1135	-0.65423	0.262016	2.24798
1136	-0.654629	0.261796	2.24768
1137	-0.654986	0.261908	2.24756
1138	-0.65543	0.263128	2.24745
1139	-0.655807	0.263482	2.24709
1140	-0.655689	0.263458	2.24673
1141	-0.653948	0.263941	2.24667
1142	-0.653736	0.263013	2.2465
1143	-0.653235	0.262993	2.2443
1144	-0.652852	0.26406	2.244
1145	-0.652912	0.265078	2.24364
1146	-0.653447	0.265062	2.24323
1147	-0.653296	0.262327	2.24269
1148	-0.653893	0.262364	2.24258
1149	-0.653574	0.264468	2.2424
1150	-0.653974	0.265544	2.24234
1151	-0.654356	0.26549	2.24103
1152	-0.654407	0.264904	2.24062
1153	-0.653796	0.266715	2.24038
1154	-0.653714	0.266787	2.23961
1155	-0.654335	0.267192	2.23848
1156	-0.653929	0.266922	2.23842
1157	-0.654186	0.266773	2.23693
1158	-0.654068	0.267632	2.23497
1159	-0.655091	0.267475	2.23485
1160	-0.655103	0.267723	2.23468
1161	-0.65521	0.267942	2.2342
1162	-0.655274	0.267886	2.23337
1163	-0.65569	0.269423	2.23325
1164	-0.656041	0.269493	2.23289
1165	-0.656285	0.269972	2.23236
1166	-0.656571	0.26993	2.232
1167	-0.65621	0.270068	2.22957
1168	-0.656554	0.270052	2.22945
1169	-0.657146	0.270243	2.2263
1170	-0.657272	0.270064	2.22612
1171	-0.657037	0.270939	2.22577
1172	-0.656783	0.270954	2.22559
1173	-0.657046	0.271153	2.22541
1174	-0.65762	0.271654	2.22517
1175	-0.655326	0.271876	2.22452
1176	-0.654269	0.271781	2.22422
1177	-0.654205	0.27202	2.22381
1178	-0.654074	0.272294	2.22339
1179	-0.654301	0.272367	2.22321
1180	-0.654261	0.272467	2.2228
1181	-0.654484	0.272483	2.22137
1182	-0.654497	0.272641	2.22036
1183	-0.654696	0.272722	2.22012
1184	-0.654647	0.272167	2.21995
1185	-0.655217	0.272163	2.21947
1186	-0.655051	0.271992	2.21888
1187	-0.654585	0.272908	2.21822
1188	-0.654927	0.272943	2.21757
1189	-0.654759	0.272684	2.2168
1190	-0.65561	0.272709	2.21656
1191	-0.65547	0.272713	2.21502
1192	-0.654643	0.273406	2.21454
1193	-0.654353	0.273499	2.21424
1194	-0.654078	0.273913	2.21407
1195	-0.654248	0.274291	2.21347
1196	-0.654408	0.274261	2.21193
1197	-0.654756	0.283707	2.21169
1198	-0.654321	0.283844	2.21151
1199	-0.652192	0.283661	2.21098
1200	-0.652696	0.283562	2.21092
1201	-0.652836	0.282998	2.2108
1202	-0.652779	0.283117	2.2105
1203	-0.652061	0.283312	2.21038
1204	-0.652494	0.283238	2.21032
1205	-0.652656	0.282857	2.20997
1206	-0.653038	0.283234	2.20908
1207	-0.653622	0.283272	2.20723
1208	-0.653821	0.283423	2.20688
1209	-0.653583	0.283309	2.20605
1210	-0.653977	0.283619	2.20533
1211	-0.654232	0.284204	2.20486
1212	-0.65429	0.284193	2.20456
1213	-0.654123	0.284325	2.20325
1214	-0.653821	0.284502	2.20302
1215	-0.653906	0.284641	2.20248
1216	-0.654511	0.284608	2.20207
1217	-0.655062	0.284269	2.20183
1218	-0.655463	0.2837	2.20129
1219	-0.655419	0.283657	2.201
1220	-0.655253	0.284995	2.2004
1221	-0.65567	0.284853	2.19981
1222	-0.655663	0.284862	2.19838
1223	-0.656067	0.283313	2.19815
1224	-0.655648	0.2835	2.19803
1225	-0.656352	0.283884	2.19791
1226	-0.656976	0.285546	2.19755
1227	-0.657073	0.285998	2.19749
1228	-0.657198	0.285979	2.19743
1229	-0.657877	0.287744	2.19732
1230	-0.658431	0.287663	2.19227
1231	-0.658106	0.287802	2.19096
1232	-0.657219	0.288166	2.19037
1233	-0.658042	0.288357	2.19019
1234	-0.657964	0.288341	2.18959
1235	-0.658545	0.288597	2.1893
1236	-0.658653	0.288934	2.18906
1237	-0.65853	0.288763	2.18864
1238	-0.657957	0.289111	2.18852
1239	-0.658481	0.289274	2.18823
1240	-0.658398	0.289232	2.18799
1241	-0.65834	0.289212	2.18746
1242	-0.658316	0.2892	2.18734
1243	-0.658744	0.289493	2.18686
1244	-0.658839	0.28985	2.18633
1245	-0.658742	0.28968	2.18437
1246	-0.659057	0.289305	2.18419
1247	-0.659165	0.293338	2.18401
1248	-0.659356	0.293275	2.18383
1249	-0.659727	0.29169	2.18371
1250	-0.660156	0.291726	2.18336
1251	-0.660659	0.291617	2.183
1252	-0.660903	0.290449	2.18241
1253	-0.660682	0.290333	2.18217
1254	-0.660657	0.289433	2.18175
1255	-0.661052	0.289499	2.18039
1256	-0.661364	0.290088	2.17962
1257	-0.661235	0.290119	2.1795
1258	-0.661189	0.289886	2.17813
1259	-0.660517	0.290067	2.17777
1260	-0.660219	0.290046	2.17552
1261	-0.660678	0.291338	2.17534
1262	-0.660383	0.291391	2.17498
1263	-0.660746	0.291294	2.17469
1264	-0.660957	0.291271	2.17451
1265	-0.660838	0.291098	2.17356
1266	-0.660598	0.29068	2.17344
1267	-0.660372	0.290919	2.17326
1268	-0.660598	0.291111	2.1732
1269	-0.66029	0.291452	2.17296
1270	-0.660283	0.291646	2.1716
1271	-0.660354	0.292576	2.17148
1272	-0.660889	0.292565	2.17118
1273	-0.661016	0.291646	2.17094
1274	-0.661239	0.297018	2.17047
1275	-0.661415	0.297092	2.16987
1276	-0.660938	0.297231	2.16981
1277	-0.661194	0.297225	2.16845
1278	-0.660252	0.29744	2.16744
1279	-0.660405	0.297443	2.16702
1280	-0.660503	0.298563	2.16661
1281	-0.66088	0.298437	2.16655
1282	-0.661106	0.29839	2.16536
1283	-0.661213	0.298514	2.16524
1284	-0.66091	0.298365	2.16488
1285	-0.661335	0.298226	2.16459
1286	-0.661145	0.298427	2.16453
1287	-0.661165	0.298579	2.16417
1288	-0.661666	0.299671	2.16399
1289	-0.661698	0.300792	2.1631
1290	-0.662115	0.302476	2.16239
1291	-0.662476	0.302508	2.16215
1292	-0.662682	0.303443	2.16156
1293	-0.662766	0.302902	2.16126
1294	-0.662702	0.302861	2.16114
1295	-0.66311	0.302908	2.16102
1296	-0.663649	0.303051	2.16085
1297	-0.663982	0.308425	2.16067
1298	-0.664267	0.308299	2.16037
1299	-0.6647	0.308095	2.15972
1300	-0.664954	0.307966	2.15966
1301	-0.664963	0.30802	2.15847
1302	-0.665134	0.307903	2.15811
1303	-0.665441	0.308026	2.15799
1304	-0.665883	0.308919	2.15788
1305	-0.666281	0.310692	2.1552
1306	-0.666272	0.310699	2.15502
1307	-0.666751	0.310545	2.15491
1308	-0.666527	0.310158	2.15479
1309	-0.666818	0.310464	2.15425
1310	-0.667253	0.310557	2.15366
1311	-0.66726	0.310404	2.15342
1312	-0.667805	0.315755	2.15336
1313	-0.667599	0.316641	2.15051
1314	-0.667452	0.318751	2.14992
1315	-0.667816	0.318551	2.14962
1316	-0.667978	0.319004	2.14944
1317	-0.666091	0.318928	2.14891
1318	-0.666326	0.319013	2.14819
1319	-0.666437	0.319293	2.14748
1320	-0.666737	0.319402	2.14695
1321	-0.666447	0.319432	2.14647
1322	-0.666366	0.319381	2.14623
1323	-0.663656	0.315763	2.14606
1324	-0.663478	0.316297	2.14493
1325	-0.66322	0.316523	2.14427
1326	-0.663284	0.316514	2.14398
1327	-0.663496	0.316382	2.14338
1328	-0.663772	0.315987	2.14297
1329	-0.66402	0.316682	2.14261
1330	-0.664374	0.316473	2.14071
1331	-0.664345	0.316484	2.14065
1332	-0.663763	0.316532	2.14041
1333	-0.663903	0.316516	2.14024
1334	-0.664082	0.316541	2.14006
1335	-0.664359	0.316471	2.13976
1336	-0.664197	0.31721	2.13958
1337	-0.664258	0.31683	2.13952
1338	-0.664512	0.316906	2.13934
1339	-0.664975	0.318474	2.13893
1340	-0.665319	0.318376	2.13822
1341	-0.665533	0.318505	2.13816
1342	-0.665766	0.318463	2.13762
1343	-0.665676	0.32015	2.13673
1344	-0.665941	0.320202	2.13643
1345	-0.666274	0.342051	2.13566
1346	-0.666181	0.342049	2.13554
1347	-0.665997	0.342101	2.13542
1348	-0.666438	0.341948	2.13531
1349	-0.667173	0.341969	2.13525
1350	-0.668212	0.343156	2.13501
1351	-0.668014	0.343196	2.13483
1352	-0.668358	0.343438	2.13435
1353	-0.667301	0.343318	2.13305
1354	-0.667795	0.34322	2.13299
1355	-0.668078	0.343187	2.13186
1356	-0.667905	0.343129	2.13144
1357	-0.668212	0.343999	2.13115
1358	-0.665661	0.344014	2.13073
1359	-0.665617	0.344102	2.12972
1360	-0.66577	0.344158	2.12948
1361	-0.66577	0.344357	2.12925
1362	-0.666068	0.344119	2.12913
1363	-0.666232	0.344015	2.12901
1364	-0.666534	0.345314	2.12889
1365	-0.666045	0.345594	2.12806
1366	-0.665809	0.34539	2.128
1367	-0.666169	0.345572	2.12592
1368	-0.662524	0.345788	2.12562
1369	-0.661931	0.345952	2.12545
1370	-0.662235	0.346648	2.12402
1371	-0.662434	0.347035	2.12337
1372	-0.662941	0.346773	2.12313
1373	-0.661085	0.357338	2.12277
1374	-0.660145	0.357551	2.12224
1375	-0.659909	0.358926	2.12188
1376	-0.659799	0.359082	2.1217
1377	-0.659966	0.358791	2.1201
1378	-0.660264	0.35857	2.11998
1379	-0.660775	0.358599	2.11986
1380	-0.660752	0.358567	2.11945
1381	-0.660879	0.36006	2.11933
1382	-0.661228	0.361299	2.11879
1383	-0.661182	0.360885	2.11867
1384	-0.661587	0.360927	2.11826
1385	-0.66153	0.360861	2.11737
1386	-0.661132	0.361022	2.11719
1387	-0.661587	0.360898	2.11695
1388	-0.662015	0.36099	2.11588
1389	-0.662593	0.361	2.11582
1390	-0.662893	0.360972	2.11553
1391	-0.663181	0.36096	2.11547
1392	-0.659334	0.360938	2.11475
1393	-0.659618	0.360831	2.11464
1394	-0.660065	0.360626	2.11392
1395	-0.660565	0.36243	2.11998
1396	-0.657072	0.362203	2.11992
1397	-0.657204	0.362293	2.11904
1398	-0.657679	0.362493	2.11857
1399	-0.657738	0.362428	2.11845
1400	-0.658208	0.362402	2.11821
1401	-0.65852	0.362229	2.11798
1402	-0.658328	0.362211	2.11786
1403	-0.658473	0.362252	2.11763
1404	-0.658814	0.362066	2.11757
1405	-0.658604	0.362125	2.1168
1406	-0.658626	0.362345	2.1158
1407	-0.655025	0.363207	2.11563
1408	-0.655251	0.363308	2.11545
1409	-0.655575	0.363166	2.1151
1410	-0.655636	0.362794	2.11486
1411	-0.655597	0.362249	2.11469
1412	-0.655873	0.362435	2.11457
1413	-0.655356	0.362434	2.11439
1414	-0.655528	0.366294	2.11428
1415	-0.655984	0.366637	2.11398
1416	-0.656391	0.365367	2.11392
1417	-0.656647	0.365411	2.11375
1418	-0.656739	0.365518	2.11363
1419	-0.657019	0.365714	2.11293
1420	-0.657506	0.36547	2.11263
1421	-0.657482	0.365488	2.11246
1422	-0.657987	0.364572	2.1121
1423	-0.658389	0.364547	2.11199
1424	-0.658836	0.364524	2.11011
1425	-0.659058	0.36445	2.10964
1426	-0.65778	0.364431	2.1094
1427	-0.658044	0.364445	2.10864
1428	-0.65842	0.364242	2.10858
1429	-0.658479	0.362768	2.10834
1430	-0.658166	0.362877	2.10787
1431	-0.658161	0.362719	2.10776
1432	-0.657511	0.362755	2.1077
1433	-0.657504	0.363432	2.10752
1434	-0.657436	0.365698	2.10717
1435	-0.657753	0.365295	2.10705
1436	-0.658081	0.365352	2.1067
1437	-0.657406	0.365404	2.10652
1438	-0.657369	0.365295	2.10288
1439	-0.657747	0.36509	2.10206
1440	-0.657861	0.365069	2.10194
1441	-0.658213	0.365364	2.10182
1442	-0.658224	0.365383	2.10147
1443	-0.658234	0.365528	2.10053
1444	-0.657774	0.36606	2.10041
1445	-0.658001	0.373934	2.10006
1446	-0.65793	0.373922	2.1
1447	-0.658052	0.373822	2.09982
1448	-0.658099	0.374769	2.09941
1449	-0.658506	0.374229	2.09935
1450	-0.658524	0.374314	2.09918
1451	-0.659021	0.375448	2.09912
1452	-0.659171	0.375316	2.09906
1453	-0.659443	0.375474	2.09882
1454	-0.659359	0.375378	2.09871
1455	-0.659332	0.375378	2.09771
1456	-0.659777	0.37536	2.09706
1457	-0.660163	0.375429	2.097
1458	-0.660575	0.37517	2.09689
1459	-0.660921	0.376076	2.09671
1460	-0.660429	0.375978	2.09518
1461	-0.661038	0.375898	2.09512
1462	-0.661521	0.376067	2.09501
1463	-0.661832	0.378584	2.09489
1464	-0.661598	0.378208	2.0943
1465	-0.660872	0.37835	2.09407
1466	-0.660982	0.378093	2.09371
1467	-0.660293	0.37828	2.0933
1468	-0.660061	0.379343	2.09318
1469	-0.660153	0.379225	2.09307
1470	-0.660192	0.379428	2.09277
1471	-0.660634	0.379473	2.09242
1472	-0.661049	0.379379	2.09219
1473	-0.66141	0.379938	2.09095
1474	-0.661949	0.379814	2.09089
1475	-0.662187	0.381276	2.09072
1476	-0.661334	0.381139	2.09054
1477	-0.661369	0.379323	2.08972
1478	-0.661419	0.382129	2.08942
1479	-0.661698	0.382356	2.08884
1480	-0.661387	0.382316	2.08872
1481	-0.661961	0.382428	2.08866
1482	-0.66227	0.384416	2.08772
1483	-0.662721	0.385479	2.0876
1484	-0.662869	0.385588	2.08737
1485	-0.662809	0.38596	2.08678
1486	-0.662541	0.386009	2.08672
1487	-0.662488	0.385734	2.08643
1488	-0.662649	0.385536	2.08631
1489	-0.662808	0.385531	2.08625
1490	-0.662624	0.387924	2.08619
1491	-0.662123	0.387958	2.08613
1492	-0.661875	0.387722	2.08608
1493	-0.660171	0.387558	2.0859
1494	-0.659695	0.387821	2.08555
1495	-0.659293	0.387798	2.08502
1496	-0.659472	0.388589	2.08396
1497	-0.659708	0.388983	2.08361
1498	-0.658477	0.389935	2.08349
1499	-0.656218	0.389988	2.08343
1500	-0.656385	0.390031	2.08302
1501	-0.656022	0.390115	2.08202
1502	-0.656218	0.39023	2.08184
1503	-0.657018	0.390594	2.08179
1504	-0.657412	0.390997	2.08155
1505	-0.657754	0.390967	2.08143
1506	-0.658028	0.391306	2.08038
1507	-0.658342	0.392284	2.08032
1508	-0.658572	0.392395	2.08026
1509	-0.658988	0.392523	2.07996
1510	-0.659273	0.392706	2.07991
1511	-0.659392	0.392997	2.07979
1512	-0.659363	0.393158	2.07973
1513	-0.6594	0.393253	2.07961
1514	-0.659628	0.393593	2.07944
1515	-0.659627	0.393506	2.07932
1516	-0.660155	0.394226	2.07826
1517	-0.660169	0.395964	2.07767
1518	-0.661228	0.39614	2.07744
1519	-0.661607	0.396045	2.0772
1520	-0.661989	0.396041	2.07703
1521	-0.66196	0.396158	2.07691
1522	-0.662156	0.395942	2.07626
1523	-0.66227	0.396683	2.07615
1524	-0.662584	0.396482	2.07609
1525	-0.66236	0.396464	2.07597
1526	-0.6612	0.396347	2.07562
1527	-0.660799	0.39663	2.07532
1528	-0.661041	0.396741	2.07521
1529	-0.661312	0.397811	2.07485
1530	-0.660823	0.397071	2.07444
1531	-0.660834	0.397957	2.07356
1532	-0.660925	0.39775	2.07338
1533	-0.661116	0.397708	2.07321
1534	-0.661207	0.398593	2.07262
1535	-0.661453	0.398048	2.07215
1536	-0.661086	0.398566	2.07203
1537	-0.661187	0.400657	2.07133
1538	-0.661145	0.40076	2.0688
1539	-0.661994	0.400753	2.06868
1540	-0.661227	0.400898	2.06816
1541	-0.660336	0.401303	2.06769
1542	-0.6606	0.401283	2.06757
1543	-0.659412	0.401538	2.06751
1544	-0.659822	0.401577	2.06739
1545	-0.659767	0.402499	2.06733
1546	-0.660152	0.402778	2.06698
1547	-0.660497	0.402583	2.06592
1548	-0.660434	0.402533	2.06575
1549	-0.660828	0.40254	2.06504
1550	-0.661342	0.403822	2.06492
1551	-0.661349	0.400199	2.06475
1552	-0.661664	0.400787	2.06463
1553	-0.661392	0.400885	2.06451
1554	-0.66151	0.402166	2.06375
1555	-0.662403	0.402555	2.06345
1556	-0.66146	0.40256	2.06316
1557	-0.661443	0.402183	2.0631
1558	-0.661159	0.402311	2.06234
1559	-0.660164	0.402699	2.06222
1560	-0.660503	0.40216	2.06199
1561	-0.66083	0.402108	2.06152
1562	-0.66118	0.401923	2.05981
1563	-0.661574	0.40179	2.05946
1564	-0.661791	0.401848	2.0594
1565	-0.661015	0.401716	2.05928
1566	-0.660913	0.401512	2.05828
1567	-0.661	0.401231	2.05776
1568	-0.661325	0.401016	2.05758
1569	-0.661523	0.400966	2.05711
1570	-0.661831	0.400997	2.05687
1571	-0.661745	0.402948	2.05682
1572	-0.661358	0.402826	2.05652
1573	-0.661809	0.40275	2.05599
1574	-0.662254	0.40275	2.05593
1575	-0.66175	0.402944	2.05576
1576	-0.661899	0.402955	2.05558
1577	-0.662111	0.402912	2.05546
1578	-0.660666	0.402959	2.05529
1579	-0.660665	0.402568	2.05511
1580	-0.661447	0.402006	2.05464
1581	-0.661532	0.40248	2.05458
1582	-0.661832	0.405155	2.05441
1583	-0.661443	0.404788	2.05247
1584	-0.661845	0.404934	2.05229
1585	-0.661773	0.404969	2.05223
1586	-0.661975	0.404844	2.05217
1587	-0.661851	0.404945	2.05053
1588	-0.661772	0.404981	2.05029
1589	-0.662092	0.404381	2.05024
1590	-0.662243	0.404431	2.04959
1591	-0.662308	0.406101	2.04947
1592	-0.66187	0.405694	2.04935
1593	-0.662145	0.405841	2.04924
1594	-0.662518	0.405691	2.04871
1595	-0.662612	0.405862	2.04835
1596	-0.662908	0.405973	2.04759
1597	-0.663028	0.405779	2.0473
1598	-0.662912	0.407539	2.04724
1599	-0.662969	0.407897	2.04689
1600	-0.662055	0.407784	2.04677
1601	-0.661653	0.407811	2.04612
1602	-0.661385	0.40869	2.04489
1603	-0.661764	0.408607	2.04477
1604	-0.661455	0.408479	2.04459
1605	-0.661551	0.409338	2.04454
1606	-0.661586	0.409548	2.04448
1607	-0.661849	0.409518	2.0443
1608	-0.662121	0.409603	2.04389
1609	-0.662236	0.409219	2.04354
1610	-0.661504	0.409	2.04348
1611	-0.661764	0.410198	2.04342
1612	-0.660961	0.409864	2.04336
1613	-0.661214	0.409959	2.04289
1614	-0.661215	0.40986	2.04254
1615	-0.660556	0.409695	2.04248
1616	-0.660804	0.409649	2.04242
1617	-0.660219	0.409546	2.0423
1618	-0.659424	0.409331	2.0406
1619	-0.659597	0.409113	2.04048
1620	-0.659978	0.409118	2.04042
1621	-0.65996	0.408985	2.04031
1622	-0.659302	0.408962	2.03884
1623	-0.659603	0.409075	2.03854
1624	-0.659126	0.408974	2.03843
1625	-0.657417	0.408828	2.03819
1626	-0.657028	0.40891	2.0366
1627	-0.657095	0.410427	2.03625
1628	-0.657018	0.410393	2.03537
1629	-0.656843	0.406769	2.03531
1630	-0.656882	0.406774	2.03502
1631	-0.657259	0.406039	2.0349
1632	-0.65762	0.40622	2.03484
1633	-0.657718	0.410721	2.03478
1634	-0.657931	0.411271	2.0342
1635	-0.658003	0.41287	2.03414
1636	-0.658275	0.412808	2.04022
1637	-0.658245	0.412802	2.04005
1638	-0.658461	0.412572	2.03999
1639	-0.659107	0.413133	2.03993
1640	-0.659058	0.414014	2.03987
1641	-0.659393	0.414096	2.03976
1642	-0.65971	0.414309	2.0397
1643	-0.659468	0.414446	2.03947
1644	-0.655359	0.414306	2.03941
1645	-0.654114	0.414225	2.03917
1646	-0.654043	0.414223	2.03912
1647	-0.654193	0.414529	2.03894
1648	-0.654803	0.416306	2.03883
1649	-0.654961	0.418111	2.03877
1650	-0.655269	0.418108	2.03871
1651	-0.655443	0.41815	2.03854
1652	-0.65543	0.41878	2.03848
1653	-0.655515	0.420427	2.03749
1654	-0.655804	0.420298	2.03737
1655	-0.655649	0.418487	2.03726
1656	-0.655823	0.418283	2.03702
1657	-0.656179	0.418269	2.03697
1658	-0.656254	0.41844	2.03476
1659	-0.655958	0.418783	2.0347
1660	-0.656314	0.418908	2.03464
1661	-0.656569	0.423873	2.03435
1662	-0.656844	0.423933	2.034
1663	-0.657195	0.423976	2.03389
1664	-0.657335	0.423845	2.03383
1665	-0.65733	0.423787	2.03365
1666	-0.657481	0.42392	2.03348
1667	-0.657946	0.42412	2.03336
1668	-0.658207	0.425849	2.03325
1669	-0.655731	0.42493	2.03296
1670	-0.655717	0.426507	2.03278
1671	-0.655913	0.426438	2.03255
1672	-0.655766	0.426562	2.03243
1673	-0.655902	0.427915	2.03214
1674	-0.655573	0.428047	2.03208
1675	-0.655573	0.432659	2.03197
1676	-0.655491	0.432463	2.03185
1677	-0.655855	0.432555	2.0315
1678	-0.656144	0.43295	2.03115
1679	-0.656179	0.435062	2.03034
1680	-0.656076	0.435053	2.03028
1681	-0.655773	0.434063	2.03017
1682	-0.656023	0.433801	2.02813
1683	-0.65514	0.433789	2.02796
1684	-0.6555	0.43383	2.02778
1685	-0.655903	0.433988	2.02645
1686	-0.656087	0.434491	2.02639
1687	-0.655944	0.434375	2.02598
1688	-0.656631	0.434641	2.02546
1689	-0.656844	0.434431	2.0247
1690	-0.652357	0.434508	2.02464
1691	-0.651952	0.435149	2.02424
1692	-0.652207	0.435157	2.02418
1693	-0.652283	0.43517	2.02342
1694	-0.652658	0.436109	2.02337
1695	-0.652895	0.436246	2.02319
1696	-0.651783	0.436295	2.02296
1697	-0.651788	0.43593	2.02284
1698	-0.651965	0.437688	2.01959
1699	-0.6513	0.438404	2.01935
1700	-0.651631	0.437095	2.0193
1701	-0.651541	0.436705	2.01924
1702	-0.651773	0.436737	2.01842
1703	-0.64874	0.436615	2.01837
1704	-0.648858	0.436529	2.01831
1705	-0.649263	0.436204	2.01796
1706	-0.649514	0.436118	2.01726
1707	-0.649881	0.436148	2.01703
1708	-0.650065	0.435784	2.01598
1709	-0.650431	0.435965	2.01593
1710	-0.650427	0.436501	2.01587
1711	-0.650701	0.436614	2.01534
1712	-0.650836	0.44198	2.01511
1713	-0.650442	0.441431	2.01505
1714	-0.650746	0.441478	2.01494
1715	-0.651107	0.44146	2.01482
1716	-0.649492	0.441487	2.01418
1717	-0.649801	0.44141	2.01407
1718	-0.650263	0.444215	2.01395
1719	-0.650467	0.444156	2.01378
1720	-0.650777	0.443908	2.01308
1721	-0.650828	0.443885	2.01296
1722	-0.650704	0.443651	2.0129
1723	-0.649872	0.443098	2.0118
1724	-0.65026	0.443931	2.01168
1725	-0.650381	0.443471	2.01145
1726	-0.65072	0.443346	2.0111
1727	-0.650945	0.443581	2.01099
1728	-0.651142	0.443365	2.01069
1729	-0.651372	0.444284	2.01064
1730	-0.651674	0.444317	2.01052
1731	-0.651984	0.444256	2.00825
1732	-0.651779	0.445123	2.00814
1733	-0.652075	0.446018	2.00767
1734	-0.651768	0.445967	2.00761
1735	-0.651625	0.445828	2.00692
1736	-0.651699	0.445717	2.00686
1737	-0.651936	0.447456	2.00674
1738	-0.651936	0.447542	2.00657
1739	-0.652496	0.447544	2.00645
1740	-0.652875	0.448574	2.00616
1741	-0.652769	0.448739	2.00587
1742	-0.652641	0.448632	2.00581
1743	-0.652928	0.448848	2.0057
1744	-0.65329	0.44884	2.00535
1745	-0.653017	0.448849	2.00529
1746	-0.652893	0.450139	2.00517
1747	-0.652985	0.450327	2.00506
1748	-0.653311	0.450088	2.005
1749	-0.653325	0.454136	2.00482
1750	-0.653332	0.454544	2.00477
1751	-0.652758	0.454002	2.00471
1752	-0.653089	0.453433	2.00453
1753	-0.65349	0.454138	2.00448
1754	-0.653222	0.454171	2.00436
1755	-0.652899	0.453815	2.00424
1756	-0.653163	0.453796	2.00291
1757	-0.652879	0.453936	2.00238
1758	-0.652949	0.454737	2.00232
1759	-0.653219	0.454625	2.00221
1760	-0.653365	0.454591	2.00215
1761	-0.6534	0.454484	2.00209
1762	-0.653278	0.455911	2.00198
1763	-0.653501	0.454095	2.00192
1764	-0.653352	0.454079	2.0018
1765	-0.653435	0.454331	2.00163
1766	-0.65399	0.453946	2.00157
1767	-0.654319	0.4543	2.00139
1768	-0.654484	0.454347	2.00134
1769	-0.654929	0.454586	2.00128
1770	-0.655271	0.45482	2.00122
1771	-0.655597	0.454858	2.00087
1772	-0.655681	0.454291	1.99884
1773	-0.656037	0.454346	1.99872
1774	-0.655996	0.45428	1.99855
1775	-0.656255	0.454386	1.99849
1776	-0.656557	0.454429	1.99814
1777	-0.656559	0.454482	1.99802
1778	-0.656912	0.455897	1.99797
1779	-0.656492	0.455978	1.99768
1780	-0.657081	0.456981	1.99744
1781	-0.657428	0.457143	1.99738
1782	-0.657652	0.4581	1.99733
1783	-0.657456	0.459227	1.99704
1784	-0.656221	0.459153	1.99605
1785	-0.65593	0.459448	1.99576
1786	-0.656679	0.459266	1.9957
1787	-0.656893	0.459331	1.99465
1788	-0.657249	0.459506	1.99448
1789	-0.65702	0.459539	1.99442
1790	-0.657356	0.459694	1.9943
1791	-0.657677	0.460831	1.99401
1792	-0.657055	0.460937	1.99349
1793	-0.657161	0.461952	1.99337
1794	-0.657491	0.461872	1.99308
1795	-0.657581	0.462124	1.99303
1796	-0.657866	0.462335	1.99279
1797	-0.658237	0.46321	1.99233
1798	-0.658528	0.463356	1.99221
1799	-0.658813	0.463385	1.9921
1800	-0.658777	0.46339	1.99169
1801	-0.658039	0.464854	1.99163
1802	-0.658356	0.465119	1.99157
1803	-0.658535	0.464983	1.99082
1804	-0.65865	0.465065	1.99047
1805	-0.658317	0.463242	1.99041
1806	-0.658624	0.463368	1.99012
1807	-0.658863	0.46425	1.99
1808	-0.658376	0.464224	1.98994
1809	-0.658333	0.464285	1.98977
1810	-0.658075	0.464456	1.9896
1811	-0.658022	0.464423	1.9889
1812	-0.658394	0.464883	1.98878
1813	-0.658473	0.464522	1.98872
1814	-0.658508	0.464605	1.98861
1815	-0.65861	0.46494	1.98826
1816	-0.658785	0.464903	1.9882
1817	-0.659038	0.464971	1.98803
1818	-0.658915	0.464982	1.98791
1819	-0.65913	0.46499	1.98768
1820	-0.659404	0.465088	1.98739
1821	-0.658753	0.467845	1.98721
1822	-0.658998	0.47085	1.9871
1823	-0.659073	0.470505	1.98622
1824	-0.659402	0.472302	1.98611
1825	-0.658813	0.472349	1.98588
1826	-0.657829	0.47251	1.98559
1827	-0.657992	0.472133	1.98553
1828	-0.658152	0.471896	1.98483
1829	-0.658414	0.472961	1.98477
1830	-0.658187	0.472849	1.98262
1831	-0.658419	0.477677	1.98245
1832	-0.658538	0.477767	1.98204
1833	-0.658446	0.477873	1.98187
1834	-0.656876	0.477512	1.98134
1835	-0.656993	0.477385	1.98094
1836	-0.657213	0.479116	1.98088
1837	-0.657485	0.479141	1.98082
1838	-0.657752	0.479314	1.9807
1839	-0.658179	0.478658	1.98065
1840	-0.658451	0.4798	1.98059
1841	-0.658639	0.479054	1.98047
1842	-0.658869	0.479039	1.98041
1843	-0.658979	0.479574	1.98018
1844	-0.657256	0.479757	1.97989
1845	-0.657543	0.479733	1.97966
1846	-0.657724	0.479543	1.97954
1847	-0.65773	0.479531	1.97879
1848	-0.657904	0.479166	1.97873
1849	-0.658165	0.479364	1.97867
1850	-0.658144	0.479189	1.97855
1851	-0.658395	0.479196	1.97669
1852	-0.658624	0.479416	1.97663
1853	-0.658913	0.477776	1.97652
1854	-0.658374	0.479521	1.9764
1855	-0.65818	0.479653	1.97634
1856	-0.657543	0.479524	1.97623
1857	-0.65438	0.485687	1.97617
1858	-0.654402	0.485841	1.97611
1859	-0.654744	0.485831	1.97605
1860	-0.655051	0.485738	1.97594
1861	-0.655236	0.485831	1.9757
1862	-0.655252	0.486061	1.97565
1863	-0.655355	0.486053	1.97553
1864	-0.655618	0.485855	1.97547
1865	-0.656047	0.48564	1.9753
1866	-0.656329	0.485956	1.97518
1867	-0.656649	0.485853	1.97483
1868	-0.65686	0.486071	1.97477
1869	-0.657163	0.486202	1.97472
1870	-0.657075	0.486326	1.97466
1871	-0.657028	0.486527	1.9746
1872	-0.657468	0.486504	1.97454
1873	-0.657921	0.486646	1.97448
1874	-0.657735	0.486783	1.97443
1875	-0.657779	0.486732	1.97437
1876	-0.657915	0.486947	1.97414
1877	-0.65781	0.486659	1.97408
1878	-0.656623	0.486658	1.97402
1879	-0.656772	0.486668	1.97396
1880	-0.656982	0.487617	1.97361
1881	-0.657135	0.493551	1.9735
1882	-0.657351	0.493462	1.97338
1883	-0.657016	0.493504	1.97303
1884	-0.657288	0.493466	1.97291
1885	-0.657432	0.493589	1.97268
1886	-0.657518	0.493544	1.97262
1887	-0.65749	0.493349	1.97251
1888	-0.657416	0.493035	1.97239
1889	-0.657641	0.492939	1.96844
1890	-0.656317	0.494495	1.96838
1891	-0.656545	0.495467	1.96832
1892	-0.656633	0.497281	1.96815
1893	-0.656927	0.497141	1.96809
1894	-0.656935	0.497561	1.96803
1895	-0.656949	0.497474	1.96797
1896	-0.657161	0.498843	1.9678
1897	-0.657338	0.5025	1.96734
1898	-0.657595	0.502952	1.96722
1899	-0.657898	0.502946	1.96716
1900	-0.65817	0.502852	1.96704
1901	-0.658209	0.503058	1.96693
1902	-0.658282	0.502814	1.96687
1903	-0.657418	0.504839	1.96641
1904	-0.657335	0.504829	1.96617
1905	-0.65762	0.503896	1.96611
1906	-0.657821	0.504554	1.966
1907	-0.657919	0.504771	1.96588
1908	-0.658239	0.504969	1.96356
1909	-0.658746	0.50404	1.9635
1910	-0.658785	0.504158	1.96344
1911	-0.658935	0.503648	1.96332
1912	-0.659074	0.503447	1.96303
1913	-0.659224	0.503124	1.96298
1914	-0.659487	0.50428	1.96292
1915	-0.659832	0.504311	1.96263
1916	-0.660043	0.504442	1.96245
1917	-0.659712	0.504453	1.96239
1918	-0.659826	0.504551	1.96222
1919	-0.659971	0.504498	1.96216
1920	-0.660193	0.504807	1.96199
1921	-0.660282	0.504835	1.96181
1922	-0.660445	0.504909	1.96117
1923	-0.66078	0.504817	1.96112
1924	-0.660932	0.505095	1.96106
1925	-0.661447	0.507422	1.96094
1926	-0.661801	0.507508	1.96042
1927	-0.662122	0.509153	1.9603
1928	-0.661803	0.509222	1.96024
1929	-0.661638	0.509077	1.96013
1930	-0.661934	0.509125	1.9599
1931	-0.660831	0.50899	1.95984
1932	-0.661007	0.510641	1.95972
1933	-0.660972	0.510639	1.95966
1934	-0.660845	0.510783	1.95943
1935	-0.660764	0.51113	1.95937
1936	-0.661079	0.511175	1.95926
1937	-0.660822	0.512078	1.95821
1938	-0.661133	0.511976	1.95815
1939	-0.660675	0.511411	1.95809
1940	-0.66071	0.511527	1.95757
1941	-0.661057	0.512006	1.95722
1942	-0.661144	0.51199	1.95711
1943	-0.661264	0.512156	1.95705
1944	-0.661453	0.512196	1.95658
1945	-0.661603	0.512271	1.95647
1946	-0.661688	0.512435	1.95635
1947	-0.659379	0.512261	1.95629
1948	-0.659538	0.512394	1.95618
1949	-0.659821	0.512428	1.95594
1950	-0.659971	0.513579	1.95571
1951	-0.660259	0.513566	1.95554
1952	-0.660935	0.514031	1.95548
1953	-0.661127	0.513919	1.95536
1954	-0.660658	0.513942	1.9553
1955	-0.661059	0.51538	1.95519
1956	-0.661373	0.515506	1.95461
1957	-0.659513	0.515643	1.95455
1958	-0.659628	0.515664	1.95449
1959	-0.659676	0.515761	1.95443
1960	-0.659801	0.51587	1.95408
1961	-0.660053	0.517564	1.95356
1962	-0.660096	0.517873	1.95344
1963	-0.660271	0.518135	1.95333
1964	-0.660616	0.51866	1.95327
1965	-0.660872	0.518599	1.95315
1966	-0.660544	0.51852	1.9531
1967	-0.66027	0.518607	1.95298
1968	-0.659608	0.518816	1.95269
1969	-0.658993	0.518697	1.95257
1970	-0.659019	0.519149	1.95251
1971	-0.659026	0.51908	1.9524
1972	-0.659316	0.519157	1.95228
1973	-0.659624	0.51925	1.95222
1974	-0.659991	0.520497	1.95205
1975	-0.660161	0.520534	1.95193
1976	-0.660378	0.520687	1.95187
1977	-0.660156	0.520578	1.95182
1978	-0.660483	0.521517	1.95176
1979	-0.66069	0.522559	1.95164
1980	-0.66083	0.522498	1.951
1981	-0.660764	0.522553	1.95094
1982	-0.660751	0.5226	1.95083
1983	-0.660722	0.522627	1.95077
1984	-0.660095	0.523194	1.95071
1985	-0.660392	0.523215	1.95065
1986	-0.66017	0.522587	1.9485
1987	-0.660285	0.522762	1.94827
1988	-0.660551	0.524826	1.94792
1989	-0.660768	0.52455	1.94583
1990	-0.660969	0.525395	1.94571
1991	-0.661203	0.525436	1.94519
1992	-0.661189	0.525631	1.94513
1993	-0.660804	0.527062	1.94502
1994	-0.661001	0.526903	1.94496
1995	-0.660997	0.528154	1.9449
1996	-0.661213	0.528077	1.94473
1997	-0.661128	0.52817	1.94461
1998	-0.661025	0.530355	1.94432
1999	-0.661153	0.531075	1.94391
[truncated: 1,250 more rows]
