# Supplementary material for: Reconstructing the evolution history of networked complex systems
Source: Nat Commun. 2024 Apr 2;15:2849. doi: 10.1038/s41467-024-47248-x (PMC10987487; doi:10.1038/s41467-024-47248-x)
Supplement: Supplementary file 8 — Source Data [file 41467_2024_47248_MOESM8_ESM.zip › Source Data/figure5/figure5beg_WTW_restored.xls]

## Sheet: Sheet1
n_edges	assortativity	average_clustering	average_shortest_path_length
1		0	1
2		0	1
3	-0.5	0	1.25
4	-0.6	0	1.42857
5	-0.315789	0	1.72727
6	-0.476923	0	1.8125
7	-0.289474	0	2.04545
8	-0.166667	0	2
9	-0.25	0	1.96
10	-0.270492	0	2.5
11	-0.360424	0	2.66071
12	-0.417989	0	2.64179
13	-0.553459	0	2.95604
14	-0.512938	0.0595238	2.75824
15	-0.424936	0.0891156	2.49451
16	-0.382716	0.0831746	2.69524
17	-0.410587	0.0779762	2.84167
18	-0.451744	0.0726891	2.81618
19	-0.373122	0.0650376	2.80292
20	-0.412018	0.0613889	2.77922
21	-0.372584	0.0584656	2.81395
22	-0.391184	0.121958	2.72093
23	-0.405128	0.121958	2.68605
24	-0.411458	0.0902116	2.97619
25	-0.487163	0.0902116	2.7619
26	-0.435711	0.0902116	2.68095
27	-0.416551	0.117196	2.66667
28	-0.425722	0.113568	2.55714
29	-0.45855	0.142139	2.52857
30	-0.476077	0.175472	2.45714
31	-0.504854	0.173885	2.41429
32	-0.50977	0.158012	2.36667
33	-0.546012	0.149964	2.41991
34	-0.500649	0.161472	2.38095
35	-0.524628	0.176623	2.36364
36	-0.50251	0.183333	2.35065
37	-0.459678	0.246104	2.33333
38	-0.406108	0.279201	2.2987
39	-0.391383	0.279201	2.26407
40	-0.39538	0.311669	2.24242
41	-0.387828	0.290457	2.22944
42	-0.397009	0.274722	2.26877
43	-0.384143	0.26023	2.26087
44	-0.388922	0.271664	2.22134
45	-0.375268	0.312347	2.21739
46	-0.366138	0.299407	2.21344
47	-0.352807	0.302033	2.20158
48	-0.335689	0.314734	2.18577
49	-0.351448	0.321636	2.16601
50	-0.382123	0.331228	2.13043
51	-0.393991	0.341446	2.10672
52	-0.415226	0.350383	2.08696
53	-0.40771	0.36108	2.083
54	-0.433155	0.359674	2.05138
55	-0.437763	0.340834	2.03557
56	-0.417388	0.314264	2.03162
57	-0.423927	0.298139	2.07971
58	-0.419597	0.302871	2.07246
59	-0.450587	0.306827	2.03986
60	-0.473281	0.293342	2.07333
61	-0.437775	0.30176	2.06
62	-0.429714	0.338304	2.05
63	-0.451416	0.378372	2.02667
64	-0.475597	0.418465	1.99667
65	-0.482474	0.416228	1.96333
66	-0.479301	0.442967	1.95333
67	-0.487506	0.446774	1.94667
68	-0.503056	0.445778	1.90333
69	-0.50289	0.446124	1.88
70	-0.522629	0.477098	1.86
71	-0.522465	0.477654	1.84
72	-0.513158	0.485543	1.83667
73	-0.531791	0.466023	1.88308
74	-0.532841	0.472858	1.87692
75	-0.54023	0.459924	1.86769
76	-0.537212	0.472269	1.86462
77	-0.530775	0.478483	1.86154
78	-0.529045	0.470791	1.85846
79	-0.522548	0.454432	1.85538
80	-0.527463	0.470644	1.84615
81	-0.524139	0.495185	1.84308
82	-0.520517	0.491455	1.82154
83	-0.526068	0.495122	1.81846
84	-0.541642	0.476119	1.85755
85	-0.544345	0.479408	1.8547
86	-0.532466	0.491503	1.85185
87	-0.535856	0.497195	1.84615
88	-0.543438	0.496537	1.83761
89	-0.534765	0.555026	1.83191
90	-0.542393	0.55824	1.82336
91	-0.536207	0.558975	1.82051
92	-0.512406	0.554526	1.81766
93	-0.510984	0.557441	1.81481
94	-0.520135	0.575615	1.80627
95	-0.50854	0.563431	1.80342
96	-0.511027	0.573478	1.79772
97	-0.519854	0.56765	1.78917
98	-0.505024	0.558082	1.78632
99	-0.502082	0.552489	1.78348
100	-0.491893	0.553751	1.78063
101	-0.461145	0.625021	1.76353
102	-0.463157	0.624636	1.76068
103	-0.454737	0.622055	1.75783
104	-0.441717	0.617822	1.75214
105	-0.440354	0.613428	1.74929
106	-0.446665	0.589769	1.78836
107	-0.444775	0.587949	1.78571
108	-0.448067	0.587052	1.78042
109	-0.441573	0.588306	1.77778
110	-0.439636	0.585829	1.77513
111	-0.449858	0.620866	1.75926
112	-0.444	0.616897	1.75661
113	-0.456058	0.594742	1.78325
114	-0.449636	0.591184	1.78079
115	-0.446166	0.582946	1.77833
116	-0.451442	0.582393	1.77094
117	-0.462598	0.562201	1.7954
118	-0.46913	0.594727	1.78621
119	-0.47195	0.594527	1.78161
120	-0.458244	0.59135	1.77931
121	-0.460998	0.586978	1.77701
122	-0.458448	0.591847	1.77471
123	-0.438443	0.588794	1.77011
124	-0.44636	0.637423	1.76552
125	-0.451287	0.631119	1.76092
126	-0.450742	0.631537	1.75862
127	-0.447839	0.617701	1.75172
128	-0.453435	0.650094	1.74023
129	-0.45941	0.65181	1.73793
130	-0.460749	0.657696	1.73563
131	-0.458185	0.658442	1.73333
132	-0.451965	0.646775	1.73103
133	-0.461214	0.679606	1.71264
134	-0.466314	0.656325	1.75054
135	-0.472384	0.662064	1.73978
136	-0.477697	0.693537	1.72903
137	-0.476907	0.693425	1.72688
138	-0.479024	0.691963	1.72473
139	-0.485446	0.669363	1.75605
140	-0.490518	0.647955	1.78977
141	-0.487884	0.646372	1.78788
142	-0.491412	0.646332	1.78598
143	-0.495065	0.649138	1.78409
144	-0.49479	0.64646	1.7822
145	-0.491724	0.642641	1.7803
146	-0.490361	0.64336	1.77841
147	-0.492702	0.643556	1.77652
148	-0.497504	0.652977	1.77462
149	-0.50134	0.656485	1.77273
150	-0.486126	0.681978	1.76894
151	-0.490189	0.681501	1.76515
152	-0.490029	0.685707	1.76326
153	-0.48237	0.684264	1.76136
154	-0.481839	0.682425	1.75947
155	-0.483784	0.683158	1.75758
156	-0.486412	0.693997	1.75568
157	-0.482011	0.693388	1.75379
158	-0.481525	0.697892	1.75189
159	-0.486108	0.704154	1.74621
160	-0.482806	0.732496	1.74432
161	-0.479363	0.731911	1.74242
162	-0.478893	0.734008	1.74053
163	-0.486765	0.734208	1.72917
164	-0.490347	0.733567	1.72348
165	-0.493845	0.733288	1.72159
166	-0.488401	0.730409	1.7197
167	-0.492422	0.733711	1.71402
168	-0.495301	0.739022	1.71212
169	-0.495179	0.745703	1.71023
170	-0.493949	0.744687	1.70833
171	-0.4962	0.746213	1.70644
172	-0.493936	0.745297	1.70455
173	-0.497729	0.744808	1.70265
174	-0.496235	0.744544	1.70076
175	-0.487128	0.738047	1.69886
176	-0.48807	0.740413	1.69697
177	-0.486991	0.745488	1.69508
178	-0.489312	0.751317	1.69318
179	-0.494912	0.728345	1.72193
180	-0.49262	0.727153	1.72014
181	-0.491264	0.726115	1.71836
182	-0.49512	0.726124	1.71301
183	-0.495956	0.732144	1.71123
184	-0.496054	0.760227	1.70945
185	-0.501151	0.737656	1.73782
186	-0.502434	0.740292	1.73613
187	-0.508152	0.718988	1.7619
188	-0.509383	0.724527	1.75556
189	-0.510751	0.724203	1.75397
190	-0.510485	0.72542	1.75238
191	-0.50811	0.731518	1.74921
192	-0.507366	0.731317	1.74762
193	-0.505778	0.730504	1.74603
194	-0.506509	0.730149	1.74444
195	-0.504861	0.73252	1.74286
196	-0.503391	0.732623	1.74127
197	-0.503852	0.733838	1.73968
198	-0.503667	0.712555	1.77477
199	-0.505383	0.712339	1.77327
200	-0.507154	0.712209	1.77177
201	-0.508141	0.692236	1.8037
202	-0.512424	0.717923	1.79659
203	-0.50623	0.715442	1.79516
204	-0.509064	0.717064	1.78947
205	-0.507814	0.714753	1.78805
206	-0.504966	0.713278	1.78663
207	-0.499108	0.713394	1.78521
208	-0.49554	0.713086	1.78378
209	-0.500513	0.73887	1.76956
210	-0.49693	0.738804	1.76814
211	-0.492177	0.739316	1.76671
212	-0.486054	0.736451	1.76529
213	-0.490932	0.716852	1.78812
214	-0.49255	0.716483	1.78543
215	-0.491061	0.716159	1.78408
216	-0.493134	0.740922	1.78273
217	-0.494245	0.746678	1.78138
218	-0.498241	0.746578	1.77868
219	-0.503038	0.727273	1.8
220	-0.505706	0.751508	1.79872
221	-0.505851	0.752287	1.79744
222	-0.501643	0.7495	1.79615
223	-0.502523	0.752016	1.79487
224	-0.498553	0.751071	1.79359
225	-0.501615	0.752442	1.79231
226	-0.506209	0.776964	1.77949
227	-0.505679	0.776493	1.77821
228	-0.509339	0.776082	1.76795
229	-0.514136	0.756618	1.7878
230	-0.511274	0.755328	1.78659
231	-0.510683	0.778561	1.78049
232	-0.512182	0.781501	1.77927
233	-0.515719	0.781127	1.77683
234	-0.510742	0.781585	1.77561
235	-0.511904	0.781011	1.77317
236	-0.514684	0.781234	1.77195
237	-0.515069	0.783544	1.77073
238	-0.519169	0.783274	1.76098
239	-0.515261	0.779295	1.75976
240	-0.519938	0.760284	1.77816
241	-0.52271	0.783504	1.777
242	-0.526658	0.78368	1.76887
243	-0.527046	0.783485	1.76771
244	-0.529316	0.784817	1.76655
245	-0.528642	0.784622	1.76539
246	-0.529824	0.765472	1.79402
247	-0.534023	0.747699	1.80973
248	-0.536698	0.747552	1.80444
249	-0.536872	0.747174	1.80338
250	-0.532796	0.745449	1.80233
251	-0.534225	0.747198	1.80021
252	-0.534744	0.749134	1.79915
253	-0.537552	0.749156	1.79387
254	-0.537715	0.749149	1.79281
255	-0.536784	0.750244	1.79175
256	-0.531266	0.746571	1.7907
257	-0.532838	0.747343	1.78224
258	-0.532516	0.748153	1.78118
259	-0.529218	0.741903	1.78013
260	-0.532087	0.741653	1.77907
261	-0.530719	0.7409	1.77801
262	-0.531289	0.742336	1.77696
263	-0.534611	0.764646	1.77378
264	-0.536052	0.765718	1.77061
265	-0.538851	0.748141	1.79192
266	-0.540648	0.750116	1.79091
267	-0.544042	0.733492	1.80483
268	-0.547339	0.717472	1.82239
269	-0.546155	0.716378	1.82146
270	-0.542037	0.715364	1.82054
271	-0.544817	0.736415	1.81406
272	-0.547186	0.736298	1.80481
273	-0.546408	0.736829	1.80389
274	-0.549176	0.721231	1.8156
275	-0.550293	0.722901	1.81472
276	-0.550685	0.722622	1.81383
277	-0.548557	0.721647	1.81294
278	-0.547064	0.721764	1.81206
279	-0.546828	0.721346	1.81117
280	-0.543555	0.7266	1.80142
281	-0.54584	0.711538	1.81207
282	-0.544655	0.711663	1.81122
283	-0.547385	0.711357	1.81037
284	-0.54804	0.711217	1.80952
285	-0.551129	0.696641	1.82612
286	-0.551577	0.697306	1.82531
287	-0.553534	0.68342	1.83529
288	-0.553776	0.682916	1.83294
289	-0.55503	0.702372	1.82431
290	-0.554891	0.688023	1.84842
291	-0.555605	0.687713	1.84766
292	-0.556676	0.688381	1.84691
293	-0.557535	0.688253	1.84465
294	-0.558614	0.687869	1.84238
295	-0.556616	0.687396	1.84163
296	-0.557221	0.687813	1.84087
297	-0.556463	0.688187	1.84012
298	-0.558034	0.675016	1.84906
299	-0.558309	0.674587	1.84833
300	-0.559635	0.661922	1.85674
301	-0.55755	0.660758	1.85604
302	-0.558741	0.648174	1.87744
303	-0.557787	0.648354	1.87138
304	-0.559082	0.649056	1.87071
305	-0.551606	0.664575	1.87003
306	-0.552932	0.664963	1.86936
307	-0.555532	0.652793	1.88377
308	-0.554276	0.652561	1.88312
309	-0.554318	0.652196	1.88247
310	-0.554867	0.652104	1.88182
311	-0.555564	0.652074	1.86948
312	-0.556435	0.640491	1.87657
313	-0.55643	0.641496	1.87594
314	-0.555748	0.641189	1.87531
315	-0.55596	0.641745	1.87469
316	-0.555954	0.629969	1.89595
317	-0.55649	0.647131	1.88082
318	-0.558237	0.647225	1.87961
319	-0.558772	0.63613	1.88603
320	-0.555198	0.633778	1.88545
321	-0.555386	0.633935	1.872
322	-0.553285	0.632922	1.87142
323	-0.553561	0.622261	1.8774
324	-0.554877	0.638515	1.87232
325	-0.553853	0.63715	1.87175
326	-0.55452	0.636747	1.87119
327	-0.546767	0.631042	1.87062
328	-0.549205	0.620449	1.8847
329	-0.549464	0.610338	1.89053
330	-0.550772	0.600216	1.90835
331	-0.549167	0.600242	1.90783
332	-0.549076	0.61607	1.89196
333	-0.549004	0.616426	1.89145
334	-0.548542	0.617072	1.89094
335	-0.548511	0.607339	1.89633
336	-0.548313	0.59791	1.90144
337	-0.548413	0.5981	1.90096
338	-0.547123	0.597832	1.90048
339	-0.548926	0.598795	1.89904
340	-0.549112	0.589139	1.91841
341	-0.550944	0.589044	1.91702
342	-0.548818	0.588608	1.91655
343	-0.547502	0.588877	1.91608
344	-0.547233	0.588591	1.91562
345	-0.547032	0.579725	1.9204
346	-0.546677	0.571124	1.92493
347	-0.545827	0.585783	1.91528
348	-0.5452	0.577226	1.91944
349	-0.545395	0.576943	1.91901
350	-0.542905	0.575786	1.91858
351	-0.540691	0.574733	1.91816
352	-0.541635	0.588876	1.91688
353	-0.542792	0.603052	1.9156
354	-0.540018	0.602243	1.91517
355	-0.538648	0.601697	1.91475
356	-0.540859	0.5929	1.92754
357	-0.541997	0.594594	1.92712
358	-0.541688	0.594149	1.92671
359	-0.542275	0.594126	1.92588
360	-0.543382	0.594564	1.92547
361	-0.544433	0.59446	1.92505
362	-0.543868	0.586021	1.92918
363	-0.54545	0.599842	1.92475
364	-0.544411	0.613886	1.91509
365	-0.543587	0.605301	1.91901
366	-0.544307	0.605725	1.91862
367	-0.545006	0.606395	1.91823
368	-0.545927	0.606119	1.91784
369	-0.547705	0.619843	1.91706
370	-0.549811	0.611179	1.92922
371	-0.548944	0.610664	1.92884
372	-0.550434	0.602124	1.94447
373	-0.54948	0.594041	1.94811
374	-0.550879	0.607141	1.94631
375	-0.552056	0.620196	1.94234
376	-0.553301	0.621811	1.94198
377	-0.550526	0.619788	1.94162
378	-0.549515	0.611581	1.94526
379	-0.551262	0.624601	1.94421
380	-0.549587	0.624316	1.94386
381	-0.549475	0.624748	1.94351
382	-0.549129	0.62492	1.94316
383	-0.548816	0.62466	1.94281
384	-0.547516	0.623809	1.94246
385	-0.546409	0.623803	1.94211
386	-0.545436	0.615651	1.94566
387	-0.547092	0.607521	1.96004
388	-0.547265	0.607617	1.95971
389	-0.548148	0.620125	1.95704
390	-0.547696	0.619713	1.95671
391	-0.546617	0.611821	1.96008
392	-0.547266	0.613968	1.9591
393	-0.548134	0.61373	1.95846
394	-0.546673	0.613743	1.94774
395	-0.546826	0.613382	1.94742
396	-0.547166	0.613056	1.9471
397	-0.542587	0.603473	1.96962
398	-0.543551	0.603257	1.96899
399	-0.543448	0.603107	1.96867
400	-0.545035	0.615479	1.96772
401	-0.544372	0.614955	1.96741
402	-0.544869	0.614661	1.96709
403	-0.546439	0.627039	1.96614
404	-0.545271	0.626725	1.96582
405	-0.544912	0.627351	1.96551
406	-0.544012	0.626923	1.96519
407	-0.54411	0.626713	1.96487
408	-0.542845	0.639183	1.95696
409	-0.541786	0.631248	1.95988
410	-0.540652	0.623509	1.96266
411	-0.542494	0.615871	1.97267
412	-0.5412	0.615281	1.97238
413	-0.542078	0.627054	1.97003
414	-0.543341	0.638907	1.96856
415	-0.542898	0.638655	1.96826
416	-0.544429	0.650597	1.96738
417	-0.544385	0.650727	1.96679
418	-0.543881	0.650302	1.9665
419	-0.542715	0.642521	1.96931
420	-0.543267	0.643035	1.96902
421	-0.543183	0.642744	1.96873
422	-0.544071	0.634896	1.98263
423	-0.54521	0.63551	1.98235
424	-0.546709	0.647176	1.98151
425	-0.547586	0.646968	1.98067
426	-0.549031	0.639245	1.99343
427	-0.54909	0.63904	1.99316
428	-0.550107	0.638887	1.99234
429	-0.549433	0.63938	1.99207
430	-0.548185	0.631994	1.99465
431	-0.546654	0.631078	1.99439
432	-0.546282	0.631152	1.99412
433	-0.544759	0.642623	1.9869
434	-0.546221	0.654025	1.98637
435	-0.547028	0.653826	1.98583
436	-0.543985	0.652866	1.9853
437	-0.545308	0.652826	1.98476
438	-0.546624	0.664256	1.97728
439	-0.548243	0.66426	1.97487
440	-0.54802	0.664477	1.97461
441	-0.546756	0.656892	1.97727
442	-0.548267	0.668111	1.97466
443	-0.547484	0.667723	1.9744
444	-0.54749	0.667772	1.97414
445	-0.546165	0.660236	1.97676
446	-0.547547	0.671389	1.97625
447	-0.54843	0.682421	1.97574
448	-0.548124	0.682614	1.97549
449	-0.548204	0.682893	1.97523
450	-0.549544	0.69405	1.97472
451	-0.548031	0.705271	1.96297
452	-0.546636	0.697404	1.96554
453	-0.548095	0.689581	1.97778
454	-0.549386	0.690112	1.97729
455	-0.549155	0.689749	1.97705
456	-0.547724	0.682222	1.97946
457	-0.5488	0.674685	1.99182
458	-0.550313	0.66743	1.99977
459	-0.551439	0.667528	1.99908
460	-0.552907	0.660359	2.0103
461	-0.554443	0.653349	2.02105
462	-0.555111	0.653479	2.02083
463	-0.553473	0.663883	2.01031
464	-0.554651	0.674239	2.00965
465	-0.552806	0.67436	2.00044
466	-0.551271	0.667383	2.00258
467	-0.552461	0.677634	2.00193
468	-0.550914	0.670695	2.004
469	-0.548729	0.669957	2.00379
470	-0.549513	0.669799	2.00337
471	-0.549993	0.679756	2.00147
472	-0.549476	0.67921	2.00126
473	-0.54925	0.679247	2.00105
474	-0.550412	0.689397	2.00042
475	-0.548896	0.682409	2.00247
476	-0.547009	0.682515	1.9932
477	-0.548123	0.682479	1.99258
478	-0.548608	0.68281	1.99237
479	-0.546845	0.692897	1.9866
480	-0.547823	0.685789	1.99838
481	-0.549082	0.69568	1.99697
482	-0.54748	0.688771	1.99881
483	-0.545852	0.681998	2.00058
484	-0.545673	0.681885	2.00039
485	-0.544024	0.675246	2.00209
486	-0.54203	0.675348	1.99296
487	-0.540153	0.685045	1.98686
488	-0.5414	0.694654	1.98572
489	-0.542696	0.70427	1.98458
490	-0.543017	0.704064	1.98401
491	-0.541292	0.697276	1.98562
492	-0.541424	0.697373	1.98544
493	-0.539685	0.690714	1.987
494	-0.540527	0.690603	1.98681
495	-0.541343	0.690472	1.98645
496	-0.539583	0.683942	1.98796
497	-0.539622	0.683784	1.98778
498	-0.540622	0.683671	1.98688
499	-0.541875	0.693057	1.9867
500	-0.542806	0.6935	1.98652
501	-0.541153	0.691815	1.98634
502	-0.541164	0.69183	1.98616
503	-0.540903	0.691937	1.98598
504	-0.539161	0.685454	1.98748
505	-0.540087	0.68538	1.9873
506	-0.539423	0.685269	1.98713
507	-0.540302	0.685154	1.98677
508	-0.539929	0.684986	1.9866
509	-0.540852	0.684878	1.98625
510	-0.542033	0.684803	1.98519
511	-0.540023	0.68481	1.97637
512	-0.540979	0.684725	1.97619
513	-0.541976	0.684664	1.97602
514	-0.541657	0.684805	1.97584
515	-0.539539	0.684829	1.96755
516	-0.537655	0.694172	1.95662
517	-0.536959	0.694212	1.95645
518	-0.535192	0.68777	1.95794
519	-0.535523	0.68811	1.95777
520	-0.536402	0.681646	1.96942
521	-0.537722	0.675357	1.97982
522	-0.535929	0.669259	1.98116
523	-0.534134	0.66327	1.98246
524	-0.534887	0.663481	1.9823
525	-0.535805	0.657474	1.9932
526	-0.534797	0.656747	1.99305
527	-0.535237	0.656583	1.99273
528	-0.53656	0.650739	2.00248
529	-0.537803	0.659467	2.00233
530	-0.536057	0.658898	2.00217
531	-0.53741	0.65309	2.01159
532	-0.53551	0.661783	2.00168
533	-0.534534	0.661359	2.00153
534	-0.534526	0.66149	2.00137
535	-0.535478	0.661403	2.00107
536	-0.533691	0.655689	2.00225
537	-0.531667	0.655694	1.9958
538	-0.531728	0.655938	1.99565
539	-0.529947	0.65032	1.99676
540	-0.52964	0.649874	1.99661
541	-0.530546	0.644244	2.00695
542	-0.530543	0.644474	2.00681
543	-0.527694	0.636657	2.02307
544	-0.528904	0.644996	2.02222
545	-0.53014	0.653357	2.02208
546	-0.528394	0.647901	2.02297
547	-0.526651	0.642536	2.02383
548	-0.52759	0.642457	2.02369
549	-0.526228	0.641848	2.02355
550	-0.527458	0.650073	2.02342
551	-0.528663	0.658277	2.02259
552	-0.529874	0.666504	2.02245
553	-0.531032	0.666478	2.02231
554	-0.529827	0.666347	2.02204
555	-0.530823	0.666292	2.0219
556	-0.531956	0.666267	2.02176
557	-0.531605	0.665904	2.02163
558	-0.529914	0.660435	2.02249
559	-0.528223	0.655055	2.02332
560	-0.527984	0.654801	2.02319
561	-0.526721	0.654382	2.02306
562	-0.527801	0.654381	2.02292
563	-0.528258	0.648933	2.03344
564	-0.5273	0.648457	2.03331
565	-0.525647	0.643259	2.03406
566	-0.523995	0.638144	2.03479
567	-0.525161	0.646049	2.03467
568	-0.522896	0.63965	2.04937
569	-0.523617	0.639562	2.04874
570	-0.523067	0.639195	2.04837
571	-0.521454	0.634192	2.04897
572	-0.521422	0.634021	2.04884
573	-0.521221	0.633776	2.04872
574	-0.519612	0.628854	2.0493
575	-0.520516	0.628786	2.04918
576	-0.519975	0.628689	2.04906
577	-0.520347	0.628922	2.04893
578	-0.521364	0.628943	2.04881
579	-0.520518	0.628547	2.04869
580	-0.520466	0.628572	2.04857
581	-0.519998	0.628421	2.04845
582	-0.519451	0.62789	2.04833
583	-0.519317	0.626865	2.04821
584	-0.520296	0.626818	2.04809
585	-0.521132	0.621895	2.05701
586	-0.522098	0.621836	2.05689
587	-0.520487	0.61708	2.05743
588	-0.519985	0.616791	2.05731
589	-0.518888	0.616397	2.05719
590	-0.519868	0.616353	2.05708
591	-0.518105	0.616363	2.04921
592	-0.516516	0.611686	2.04973
593	-0.51695	0.606934	2.05947
594	-0.518095	0.614423	2.05935
595	-0.519158	0.614421	2.05867
596	-0.517565	0.609828	2.05914
597	-0.516571	0.604813	2.07109
598	-0.517597	0.60479	2.07043
599	-0.516823	0.611964	2.06788
600	-0.517831	0.611917	2.06777
601	-0.516925	0.611638	2.06766
602	-0.517113	0.61162	2.06755
603	-0.518193	0.618977	2.06689
604	-0.519308	0.626356	2.06678
605	-0.520531	0.62172	2.07222
606	-0.521495	0.622248	2.0719
607	-0.522587	0.629554	2.07124
608	-0.523553	0.6296	2.07102
609	-0.523492	0.629444	2.07092
610	-0.522806	0.636616	2.06841
611	-0.523512	0.643883	2.06786
612	-0.523432	0.643768	2.06743
613	-0.522783	0.643551	2.06732
614	-0.52328	0.650782	2.06612
615	-0.521623	0.650965	2.05545
616	-0.522667	0.650936	2.05479
617	-0.521085	0.646177	2.05539
618	-0.520898	0.64616	2.05528
619	-0.520818	0.646217	2.05517
620	-0.520983	0.646102	2.05507
621	-0.520157	0.645879	2.05496
622	-0.518493	0.653176	2.04745
623	-0.516925	0.648435	2.04803
624	-0.516278	0.648156	2.04792
625	-0.515829	0.648205	2.04782
626	-0.516777	0.648158	2.04771
627	-0.516793	0.648047	2.0476
628	-0.515235	0.643378	2.04817
629	-0.51625	0.643653	2.04807
630	-0.517321	0.650822	2.04786
631	-0.516642	0.650982	2.04775
632	-0.515567	0.65064	2.04765
633	-0.516252	0.650569	2.04713
634	-0.516993	0.650539	2.04661
635	-0.515368	0.657732	2.03816
636	-0.516196	0.652955	2.04666
637	-0.517326	0.660058	2.04419
638	-0.517853	0.660719	2.04409
639	-0.517816	0.660545	2.04399
640	-0.518677	0.667622	2.04245
641	-0.517107	0.66288	2.04306
642	-0.515386	0.662887	2.03637
643	-0.516303	0.662842	2.03627
644	-0.514577	0.662847	2.02989
645	-0.515538	0.66989	2.02979
646	-0.516684	0.676963	2.02543
647	-0.517547	0.683993	2.02391
648	-0.515986	0.67917	2.02457
649	-0.515391	0.67412	2.03585
650	-0.515776	0.674029	2.03556
651	-0.514146	0.681021	2.02718
652	-0.513814	0.680943	2.02709
653	-0.514224	0.680867	2.02679
654	-0.515181	0.680839	2.0264
655	-0.516224	0.687808	2.0261
656	-0.517256	0.694779	2.02581
657	-0.516821	0.701493	2.02571
658	-0.516569	0.701428	2.02561
659	-0.51602	0.70117	2.02551
660	-0.514468	0.707495	2.02512
661	-0.513767	0.707275	2.02502
662	-0.513254	0.702098	2.03603
663	-0.513375	0.702172	2.03594
664	-0.514345	0.702166	2.03564
665	-0.515255	0.702214	2.03545
666	-0.514834	0.702005	2.03535
667	-0.514487	0.702057	2.03526
668	-0.515067	0.702109	2.03477
669	-0.516053	0.709013	2.03438
670	-0.516528	0.709078	2.0339
671	-0.516955	0.708985	2.03361
672	-0.517888	0.708991	2.03351
673	-0.518439	0.708908	2.03293
674	-0.517078	0.708299	2.03283
675	-0.51599	0.707514	2.03273
676	-0.516953	0.714438	2.03244
677	-0.517801	0.714481	2.03225
678	-0.518297	0.714429	2.03195
679	-0.516817	0.709495	2.03257
680	-0.516435	0.709317	2.03209
681	-0.516389	0.709185	2.03199
682	-0.516515	0.709451	2.0319
683	-0.514935	0.716344	2.02701
684	-0.515825	0.716338	2.02682
685	-0.515488	0.716599	2.02672
686	-0.514817	0.72316	2.02663
687	-0.513613	0.72271	2.02653
688	-0.514375	0.722229	2.02634
689	-0.514473	0.722262	2.02625
690	-0.513029	0.721866	2.02596
691	-0.51386	0.721866	2.02577
692	-0.513966	0.722025	2.02567
693	-0.513935	0.721891	2.02557
694	-0.512335	0.721893	2.02193
695	-0.512104	0.721695	2.02184
696	-0.511618	0.721681	2.02174
697	-0.511283	0.721462	2.02165
698	-0.510337	0.720107	2.02155
699	-0.509477	0.717302	2.02146
700	-0.509391	0.717125	2.02136
701	-0.510295	0.724002	2.02126
702	-0.510014	0.718848	2.03184
703	-0.510841	0.718842	2.03174
704	-0.510847	0.718702	2.03165
705	-0.510554	0.718539	2.03155
706	-0.509959	0.718259	2.03146
707	-0.510829	0.718272	2.03137
708	-0.511797	0.725083	2.02881
709	-0.511427	0.724924	2.02872
710	-0.512229	0.724919	2.02863
711	-0.513145	0.731728	2.02825
712	-0.511847	0.73817	2.02778
713	-0.512702	0.738132	2.02759
714	-0.512581	0.737927	2.0274
715	-0.513472	0.737893	2.02721
716	-0.513251	0.737964	2.02711
717	-0.514185	0.738222	2.02692
718	-0.515064	0.738189	2.02674
719	-0.51583	0.738185	2.02664
720	-0.516299	0.738138	2.02645
721	-0.516257	0.73816	2.02626
722	-0.517193	0.738141	2.02607
723	-0.515834	0.733113	2.02665
724	-0.516333	0.733039	2.02637
725	-0.516094	0.732895	2.02628
726	-0.516983	0.733014	2.02619
727	-0.5165	0.732536	2.02609
728	-0.516398	0.732297	2.026
729	-0.517278	0.732268	2.02581
730	-0.517771	0.732211	2.02563
731	-0.518454	0.732214	2.02544
732	-0.518489	0.732313	2.02525
733	-0.519344	0.732299	2.02516
734	-0.517789	0.732313	2.02004
735	-0.517535	0.727184	2.03043
736	-0.516329	0.72702	2.03006
737	-0.515156	0.721787	2.04181
738	-0.516016	0.721766	2.04172
739	-0.515918	0.721708	2.04163
740	-0.515599	0.721801	2.04154
741	-0.514569	0.721439	2.04145
742	-0.514577	0.721275	2.04108
743	-0.513173	0.727984	2.03392
744	-0.513889	0.728022	2.03356
745	-0.513616	0.728078	2.03347
746	-0.514511	0.728145	2.03338
747	-0.514123	0.727969	2.03328
748	-0.514932	0.728035	2.03319
749	-0.515503	0.727684	2.03301
750	-0.514423	0.722516	2.04447
751	-0.515269	0.722496	2.04438
752	-0.51613	0.722472	2.0443
753	-0.516778	0.722445	2.04412
754	-0.517474	0.722446	2.04394
755	-0.516636	0.721969	2.04367
756	-0.517548	0.717144	2.05086
757	-0.517381	0.717055	2.0506
758	-0.517081	0.716861	2.05051
759	-0.515717	0.723493	2.04044
760	-0.51546	0.7235	2.04035
761	-0.516289	0.723488	2.04
762	-0.515446	0.72294	2.03991
763	-0.514661	0.729379	2.03921
764	-0.515401	0.729367	2.03912
765	-0.515527	0.729245	2.03903
766	-0.515465	0.729145	2.03876
767	-0.514085	0.729189	2.02914
768	-0.514848	0.729225	2.02905
769	-0.514568	0.729054	2.02896
770	-0.513094	0.729067	2.02349
771	-0.512682	0.728685	2.02322
772	-0.513564	0.73528	2.02313
773	-0.513651	0.735568	2.02305
774	-0.513664	0.735427	2.02296
775	-0.51294	0.732781	2.02234
776	-0.512671	0.732635	2.0219
777	-0.513287	0.732717	2.02172
778	-0.513062	0.7326	2.02163
779	-0.512925	0.732491	2.02155
780	-0.512643	0.732294	2.02146
781	-0.511346	0.72747	2.02196
782	-0.512181	0.727447	2.02187
783	-0.511788	0.727253	2.02178
784	-0.512489	0.727263	2.0217
785	-0.513181	0.727262	2.02161
786	-0.511855	0.73384	2.01351
787	-0.511956	0.733518	2.01342
788	-0.512786	0.733496	2.01333
789	-0.512109	0.730844	2.01307
790	-0.51214	0.730852	2.01298
791	-0.512157	0.730587	2.0129
792	-0.512848	0.730576	2.01281
793	-0.513524	0.730566	2.01272
794	-0.513272	0.730446	2.01264
795	-0.513823	0.730481	2.01255
796	-0.512591	0.7257	2.01307
797	-0.512583	0.725873	2.01299
798	-0.513254	0.732395	2.0129
799	-0.514071	0.732373	2.01281
800	-0.514721	0.738895	2.01273
801	-0.514579	0.738831	2.01256
802	-0.514385	0.738549	2.01247
803	-0.514984	0.739134	2.01238
804	-0.515794	0.739113	2.0123
805	-0.514537	0.739152	2.00267
806	-0.515154	0.745675	2.00258
807	-0.515962	0.745655	2.00249
808	-0.516216	0.745874	2.00241
809	-0.516266	0.745859	2.00232
810	-0.517068	0.74584	2.00224
811	-0.516896	0.745906	2.00215
812	-0.51649	0.745854	2.00206
813	-0.516959	0.74579	2.00198
814	-0.517549	0.752313	2.00189
815	-0.518021	0.752313	2.00181
816	-0.516709	0.752321	1.9963
817	-0.516506	0.752197	1.99622
818	-0.515345	0.747307	1.99677
819	-0.514523	0.746902	1.99669
820	-0.515321	0.746883	1.9966
821	-0.516135	0.746874	1.99652
822	-0.516684	0.746866	1.99643
823	-0.516185	0.746655	1.99635
824	-0.516401	0.746677	1.99627
825	-0.516864	0.74663	1.99618
826	-0.516597	0.746487	1.9961
827	-0.516731	0.746561	1.99601
828	-0.516656	0.746296	1.99593
829	-0.516653	0.746121	1.99584
830	-0.517396	0.745966	1.99567
831	-0.517818	0.746095	1.99559
832	-0.517511	0.74587	1.9955
833	-0.518219	0.745842	1.99533
834	-0.518758	0.745804	1.99516
835	-0.518516	0.745659	1.99508
836	-0.519235	0.745632	1.99491
837	-0.519849	0.744949	1.99474
838	-0.519782	0.74478	1.99465
839	-0.519601	0.739822	2.00478
840	-0.520287	0.739767	2.00134
841	-0.521022	0.73976	2.00126
842	-0.521619	0.739736	2.00101
843	-0.522387	0.746153	2.00084
844	-0.521865	0.74604	2.00075
845	-0.521903	0.745919	2.00067
846	-0.522404	0.752359	2.00059
847	-0.522036	0.752257	2.0005
848	-0.522776	0.752486	2.00042
849	-0.522215	0.752231	2.00034
850	-0.522037	0.752113	1.99992
851	-0.520913	0.747286	2.0005
852	-0.520253	0.747167	2.00008
853	-0.52021	0.753485	1.99835
854	-0.520961	0.753466	1.99818
855	-0.521451	0.759865	1.9981
856	-0.520861	0.754838	2.00898
857	-0.521597	0.754821	2.0089
858	-0.521993	0.754816	2.00882
859	-0.521881	0.754727	2.00874
860	-0.522326	0.761085	2.00866
861	-0.52275	0.767444	2.00857
862	-0.523486	0.767607	2.00849
863	-0.523888	0.773966	2.00841
864	-0.523824	0.774081	2.00833
865	-0.524369	0.774485	2.00825
866	-0.523319	0.769577	2.00879
867	-0.522237	0.775927	1.99815
868	-0.522805	0.775896	1.9979
869	-0.522695	0.775786	1.99782
870	-0.522646	0.77571	1.99758
871	-0.521573	0.770826	1.99817
872	-0.521517	0.770736	1.99809
873	-0.521463	0.770442	1.99777
874	-0.521497	0.770284	1.99769
875	-0.521519	0.776494	1.99602
876	-0.522237	0.776478	1.99594
877	-0.522228	0.776361	1.99586
878	-0.522966	0.776348	1.99578
879	-0.523554	0.77633	1.99554
880	-0.523863	0.776379	1.99546
881	-0.524064	0.776471	1.99498
882	-0.523915	0.776332	1.9949
883	-0.524239	0.776336	1.99483
884	-0.523869	0.776434	1.99475
885	-0.523615	0.776253	1.99467
886	-0.52435	0.782524	1.99459
887	-0.523573	0.782263	1.99451
888	-0.52281	0.782027	1.99443
889	-0.522941	0.781921	1.99395
890	-0.523519	0.781892	1.99371
891	-0.523862	0.781884	1.99363
892	-0.522817	0.776992	1.99426
893	-0.523125	0.777074	1.99418
894	-0.522431	0.776146	1.9941
895	-0.522824	0.776093	1.99403
896	-0.522914	0.776006	1.99395
897	-0.522802	0.775679	1.99387
898	-0.523459	0.775952	1.99379
899	-0.522802	0.779761	1.99371
900	-0.523215	0.779711	1.99363
901	-0.522066	0.780782	1.9875
902	-0.522455	0.787022	1.98742
903	-0.522493	0.793183	1.98695
904	-0.52201	0.792941	1.98687
905	-0.521923	0.792974	1.98679
906	-0.520826	0.792995	1.97799
907	-0.519776	0.788064	1.97865
908	-0.520134	0.788057	1.97857
909	-0.519538	0.786796	1.97834
910	-0.519384	0.786847	1.97826
911	-0.519066	0.786846	1.97818
912	-0.519653	0.786834	1.97803
913	-0.519779	0.786789	1.97795
914	-0.519356	0.78662	1.97787
915	-0.51973	0.792822	1.9778
916	-0.51858	0.794571	1.96972
917	-0.518222	0.789519	1.98029
918	-0.517809	0.789349	1.98022
919	-0.517814	0.789245	1.98014
920	-0.517482	0.789107	1.98006
921	-0.517878	0.789058	1.97999
922	-0.517689	0.788901	1.97991
923	-0.518416	0.784026	1.98712
924	-0.51826	0.783949	1.98705
925	-0.518272	0.783955	1.98697
926	-0.518634	0.790081	1.9869
927	-0.518157	0.789919	1.98682
928	-0.518081	0.790041	1.98675
929	-0.518196	0.78998	1.98667
930	-0.518871	0.790212	1.98659
931	-0.518931	0.790147	1.98652
932	-0.519347	0.790112	1.98644
933	-0.518872	0.789318	1.98637
934	-0.519507	0.789322	1.98629
935	-0.519536	0.7884	1.98622
936	-0.519583	0.788321	1.98614
937	-0.520243	0.788326	1.98606
938	-0.519873	0.788182	1.98599
939	-0.520545	0.788037	1.98576
940	-0.520144	0.787268	1.98569
941	-0.520278	0.78719	1.98561
942	-0.519629	0.786953	1.98553
943	-0.52019	0.786922	1.98538
944	-0.519501	0.786715	1.98531
945	-0.519945	0.788647	1.98523
946	-0.518935	0.783833	1.98586
947	-0.518294	0.789702	1.98578
948	-0.517228	0.789722	1.97726
949	-0.517401	0.789683	1.97718
950	-0.518041	0.790027	1.97711
951	-0.518612	0.790018	1.97696
952	-0.519259	0.789593	1.97673
953	-0.518704	0.789384	1.97666
954	-0.518243	0.788869	1.97658
955	-0.518163	0.78841	1.97636
956	-0.518306	0.788611	1.97628
957	-0.518632	0.788648	1.97621
958	-0.518393	0.788666	1.97613
959	-0.518186	0.78855	1.97606
960	-0.518234	0.783643	1.98514
961	-0.51884	0.783503	1.985
962	-0.519466	0.783093	1.98485
963	-0.520086	0.782927	1.9847
964	-0.520327	0.782703	1.98463
965	-0.520306	0.782536	1.98455
966	-0.520259	0.782459	1.98448
967	-0.520874	0.782445	1.98441
968	-0.521591	0.777699	1.99131
969	-0.52116	0.777454	1.99124
970	-0.520135	0.772794	1.99185
971	-0.520743	0.772781	1.99178
972	-0.521164	0.773037	1.9917
973	-0.521215	0.772962	1.99163
974	-0.520851	0.772845	1.99156
975	-0.520291	0.772683	1.99149
976	-0.519797	0.772469	1.99141
977	-0.519285	0.772324	1.99134
978	-0.518742	0.771581	1.99127
979	-0.519374	0.771559	1.99098
980	-0.519435	0.7716	1.99091
981	-0.519018	0.771141	1.99084
982	-0.519036	0.77106	1.99077
983	-0.519354	0.771483	1.99069
984	-0.519125	0.771656	1.99055
985	-0.519807	0.777616	1.99026
986	-0.520386	0.777767	1.99019
987	-0.520621	0.777778	1.99012
988	-0.520566	0.777541	1.98997
989	-0.52051	0.777485	1.9899
990	-0.520443	0.777329	1.98983
991	-0.520264	0.777164	1.98976
992	-0.520429	0.777211	1.98961
993	-0.520977	0.777217	1.98954
994	-0.521625	0.777206	1.98925
995	-0.521732	0.776518	1.98911
996	-0.521254	0.776369	1.98903
997	-0.521585	0.776377	1.98896
998	-0.521816	0.77633	1.98889
999	-0.521914	0.776262	1.98882
1000	-0.52163	0.77613	1.98875
1001	-0.521893	0.776356	1.98867
1002	-0.52152	0.776108	1.9886
1003	-0.521592	0.775856	1.98838
1004	-0.521867	0.775854	1.98831
1005	-0.522108	0.775848	1.98824
1006	-0.522235	0.775865	1.98817
1007	-0.521905	0.775607	1.9881
1008	-0.521481	0.775521	1.98802
1009	-0.521479	0.775544	1.98795
1010	-0.521624	0.774873	1.98788
1011	-0.521736	0.78079	1.98622
1012	-0.52189	0.776051	1.9948
1013	-0.522563	0.776001	1.99451
1014	-0.522377	0.775844	1.99444
1015	-0.52201	0.775356	1.99437
1016	-0.521946	0.775481	1.9943
1017	-0.522294	0.775472	1.99423
1018	-0.521859	0.775354	1.99415
1019	-0.522375	0.775426	1.99408
1020	-0.522695	0.775505	1.99394
1021	-0.522692	0.775511	1.99387
1022	-0.522928	0.781454	1.9938
1023	-0.523447	0.781746	1.99373
1024	-0.524074	0.781726	1.99344
1025	-0.523646	0.781245	1.99337
1026	-0.523766	0.780916	1.99309
1027	-0.523943	0.781884	1.99301
1028	-0.524112	0.781878	1.99294
1029	-0.523774	0.781794	1.99287
1030	-0.523897	0.781719	1.99273
1031	-0.523982	0.781662	1.99266
1032	-0.523626	0.780287	1.99259
1033	-0.52388	0.780631	1.99244
1034	-0.523592	0.780309	1.99237
1035	-0.524128	0.780281	1.99223
1036	-0.524752	0.780262	1.99194
1037	-0.525191	0.780556	1.99187
1038	-0.524853	0.779775	1.9918
1039	-0.524885	0.779801	1.99173
1040	-0.52497	0.779739	1.99159
1041	-0.524067	0.77512	1.99225
1042	-0.524421	0.775088	1.99218
1043	-0.523459	0.775101	1.98422
1044	-0.52385	0.77509	1.98415
1045	-0.523574	0.775125	1.98408
1046	-0.523944	0.775086	1.98401
1047	-0.524027	0.775094	1.98394
1048	-0.524182	0.781003	1.98387
1049	-0.524046	0.780923	1.9838
1050	-0.523972	0.780817	1.98373
1051	-0.524107	0.786726	1.98366
1052	-0.523932	0.786804	1.98359
1053	-0.524056	0.786766	1.98345
1054	-0.523694	0.786594	1.98338
1055	-0.523734	0.786596	1.98331
1056	-0.523886	0.792443	1.98253
1057	-0.523305	0.792182	1.98246
1058	-0.523525	0.792124	1.98176
1059	-0.523318	0.791751	1.98168
1060	-0.523269	0.791652	1.98161
1061	-0.523331	0.791763	1.98154
1062	-0.523452	0.791865	1.98147
1063	-0.522979	0.79123	1.9814
1064	-0.52317	0.79121	1.98112
1065	-0.523002	0.791122	1.98098
1066	-0.523006	0.791035	1.98091
1067	-0.52322	0.790986	1.98084
1068	-0.523445	0.791103	1.9807
1069	-0.524097	0.791164	1.98042
1070	-0.523533	0.790831	1.98035
1071	-0.524194	0.791035	1.98006
1072	-0.524393	0.790981	1.97999
1073	-0.524414	0.790899	1.97992
1074	-0.524591	0.79115	1.97985
1075	-0.524005	0.789916	1.97978
1076	-0.523865	0.789739	1.97971
1077	-0.523949	0.795649	1.97964
1078	-0.523944	0.795674	1.97957
1079	-0.523031	0.795691	1.97232
1080	-0.52329	0.795859	1.97218
1081	-0.523453	0.795656	1.97203
1082	-0.523609	0.795595	1.97182
1083	-0.523713	0.795755	1.97175
1084	-0.523727	0.795693	1.97168
1085	-0.52419	0.795828	1.97161
1086	-0.524193	0.796249	1.97154
1087	-0.523836	0.796058	1.97147
1088	-0.523819	0.796282	1.9714
1089	-0.52406	0.796176	1.97133
1090	-0.524249	0.795513	1.97119
1091	-0.524664	0.795471	1.97112
1092	-0.524928	0.795156	1.97105
1093	-0.524595	0.795005	1.97098
1094	-0.524346	0.794733	1.97091
1095	-0.523541	0.793457	1.97084
1096	-0.522691	0.799374	1.96302
1097	-0.522448	0.799306	1.96295
1098	-0.522725	0.799458	1.96288
1099	-0.523001	0.799584	1.96281
1100	-0.522979	0.799583	1.96274
1101	-0.522926	0.79958	1.96267
1102	-0.523362	0.799573	1.9626
1103	-0.523351	0.805483	1.96252
1104	-0.523408	0.805567	1.96245
1105	-0.523531	0.805636	1.96238
1106	-0.522737	0.800892	1.96317
1107	-0.523271	0.800878	1.9631
1108	-0.523793	0.800888	1.96304
1109	-0.523515	0.800764	1.96297
1110	-0.523178	0.800591	1.9629
1111	-0.523041	0.800523	1.96283
1112	-0.522934	0.800168	1.96276
1113	-0.523246	0.800165	1.96269
1114	-0.523763	0.800152	1.96262
1115	-0.523533	0.800101	1.96255
1116	-0.523268	0.799938	1.96248
1117	-0.523097	0.799867	1.96234
1118	-0.523635	0.795151	1.96945
1119	-0.52383	0.795095	1.96938
1120	-0.52348	0.795027	1.96932
1121	-0.523392	0.795033	1.96925
1122	-0.522614	0.790406	1.97001
1123	-0.523235	0.790247	1.96974
1124	-0.523064	0.789921	1.96967
1125	-0.52225	0.795735	1.96158
1126	-0.522029	0.795644	1.96151
1127	-0.522459	0.79579	1.96144
1128	-0.522968	0.796254	1.96138
1129	-0.522931	0.796216	1.96131
1130	-0.52314	0.796065	1.96117
1131	-0.522759	0.79618	1.9611
1132	-0.522408	0.796065	1.96104
1133	-0.522418	0.796059	1.96097
1134	-0.52275	0.796226	1.9609
1135	-0.523161	0.796257	1.96083
1136	-0.522717	0.794279	1.96076
1137	-0.522346	0.794232	1.9607
1138	-0.522293	0.7937	1.96063
1139	-0.521836	0.793554	1.96056
1140	-0.521535	0.7935	1.96049
1141	-0.521197	0.793523	1.96042
1142	-0.521258	0.79345	1.96036
1143	-0.520766	0.793368	1.96029
1144	-0.520307	0.793222	1.96022
1145	-0.519824	0.792956	1.96015
1146	-0.519839	0.792795	1.96008
1147	-0.519731	0.792956	1.96002
1148	-0.519812	0.792886	1.95995
1149	-0.519811	0.798693	1.95988
1150	-0.51959	0.798219	1.95981
1151	-0.519688	0.798141	1.95974
1152	-0.51982	0.798093	1.95968
1153	-0.520402	0.798104	1.9594
1154	-0.520896	0.798091	1.95934
1155	-0.520093	0.803902	1.95288
1156	-0.519728	0.803751	1.95281
1157	-0.519733	0.80387	1.95274
1158	-0.51967	0.803253	1.95267
1159	-0.519029	0.802119	1.9526
1160	-0.51901	0.802117	1.95254
1161	-0.519196	0.797411	1.96115
1162	-0.519671	0.797634	1.96108
1163	-0.519842	0.797742	1.96102
1164	-0.519566	0.797642	1.96095
1165	-0.520031	0.797741	1.96088
1166	-0.519902	0.797682	1.96081
1167	-0.519499	0.797412	1.96075
1168	-0.519286	0.797302	1.96068
1169	-0.519059	0.795229	1.96061
1170	-0.519536	0.795216	1.96055
1171	-0.519396	0.794711	1.96048
1172	-0.519864	0.794699	1.96041
1173	-0.519656	0.794778	1.96034
1174	-0.519638	0.79469	1.96028
1175	-0.520207	0.794669	1.96001
1176	-0.520018	0.794547	1.95994
1177	-0.520249	0.794623	1.95987
1178	-0.520439	0.794591	1.95967
1179	-0.520416	0.800364	1.9596
1180	-0.519674	0.79576	1.9604
1181	-0.519648	0.8015	1.96033
1182	-0.520255	0.801478	1.96007
1183	-0.520818	0.80147	1.9598
1184	-0.520933	0.801402	1.95974
1185	-0.520396	0.801184	1.95967
1186	-0.520262	0.800908	1.9596
1187	-0.519488	0.806652	1.95396
1188	-0.519074	0.806381	1.95389
1189	-0.518946	0.806177	1.95382
1190	-0.518528	0.806001	1.95376
1191	-0.518566	0.805842	1.95369
1192	-0.518348	0.80571	1.95362
1193	-0.518788	0.805685	1.95349
1194	-0.519528	0.806129	1.95343
1195	-0.519734	0.805982	1.95329
1196	-0.519561	0.805879	1.95323
1197	-0.520017	0.805872	1.95316
1198	-0.520095	0.805796	1.95309
1199	-0.520535	0.805787	1.95303
1200	-0.520343	0.805777	1.95296
1201	-0.520706	0.80574	1.95289
1202	-0.521137	0.805719	1.95276
1203	-0.521263	0.805649	1.95269
1204	-0.521668	0.805648	1.95263
1205	-0.521764	0.805576	1.95256
1206	-0.521618	0.80549	1.95243
1207	-0.521783	0.811168	1.9523
1208	-0.521948	0.811185	1.95223
1209	-0.52192	0.81113	1.95216
1210	-0.521639	0.810979	1.9521
1211	-0.52133	0.810858	1.95203
1212	-0.521757	0.810846	1.95196
1213	-0.521503	0.810811	1.9519
1214	-0.521888	0.810793	1.95183
1215	-0.521881	0.81058	1.95176
1216	-0.521773	0.810313	1.9517
1217	-0.521901	0.810351	1.95163
1218	-0.521139	0.816098	1.94372
1219	-0.521129	0.81594	1.94366
1220	-0.520795	0.815421	1.94359
1221	-0.520809	0.815588	1.94353
1222	-0.520537	0.81499	1.94346
1223	-0.520414	0.815156	1.94339
1224	-0.520586	0.815107	1.94333
1225	-0.520855	0.815179	1.94326
1226	-0.52107	0.815286	1.94319
1227	-0.521118	0.815271	1.94313
1228	-0.521516	0.815263	1.94306
1229	-0.521718	0.815346	1.94299
1230	-0.521575	0.815446	1.94293
1231	-0.521608	0.815435	1.94286
1232	-0.521586	0.821175	1.94279
1233	-0.521167	0.821568	1.94273
1234	-0.521568	0.822041	1.94266
1235	-0.522116	0.82202	1.94246
1236	-0.521666	0.821961	1.9424
1237	-0.521448	0.821822	1.94233
1238	-0.521668	0.821658	1.94226
1239	-0.52188	0.821665	1.9422
1240	-0.522454	0.822692	1.94213
1241	-0.522846	0.822681	1.94206
1242	-0.523229	0.82267	1.942
1243	-0.523145	0.822537	1.94193
1244	-0.52315	0.822265	1.94186
1245	-0.523216	0.822094	1.9418
1246	-0.522729	0.821494	1.94173
1247	-0.522972	0.82129	1.94167
1248	-0.522756	0.820736	1.9416
1249	-0.522727	0.820635	1.94153
1250	-0.523128	0.820672	1.94147
1251	-0.523338	0.82635	1.94067
1252	-0.523715	0.826327	1.9406
1253	-0.523868	0.826281	1.94054
1254	-0.523811	0.826342	1.94047
1255	-0.524178	0.826332	1.9404
1256	-0.524508	0.826561	1.94034
1257	-0.525003	0.826646	1.9402
1258	-0.525494	0.826786	1.94007
1259	-0.525797	0.826957	1.94
1260	-0.525972	0.826912	1.93994
1261	-0.526233	0.826853	1.93987
1262	-0.526045	0.826966	1.9398
1263	-0.526467	0.826951	1.93967
1264	-0.526641	0.826902	1.93961
1265	-0.526386	0.826797	1.93954
1266	-0.526349	0.826666	1.93947
1267	-0.526322	0.8266	1.93941
1268	-0.526648	0.82659	1.93934
1269	-0.527086	0.826563	1.93921
1270	-0.527137	0.8265	1.93914
1271	-0.526396	0.832244	1.93303
1272	-0.526027	0.832252	1.93296
1273	-0.526429	0.83796	1.93289
1274	-0.526607	0.83788	1.93283
1275	-0.526798	0.837255	1.93276
1276	-0.526822	0.837196	1.9327
1277	-0.526738	0.837109	1.93263
1278	-0.526713	0.842849	1.93256
1279	-0.526705	0.842763	1.9325
1280	-0.526953	0.842707	1.9321
1281	-0.526892	0.842594	1.93203
1282	-0.526117	0.842606	1.92519
1283	-0.526034	0.842969	1.92512
1284	-0.526295	0.843071	1.92505
1285	-0.526223	0.843076	1.92499
1286	-0.526183	0.842644	1.92492
1287	-0.525836	0.842658	1.92486
1288	-0.52589	0.842413	1.92479
1289	-0.525829	0.842218	1.92472
1290	-0.525916	0.842306	1.92466
1291	-0.526227	0.842299	1.92459
1292	-0.525839	0.841987	1.92452
1293	-0.526093	0.842116	1.92446
1294	-0.526294	0.842172	1.92439
1295	-0.525977	0.842058	1.92432
1296	-0.525755	0.842005	1.92426
1297	-0.525617	0.841972	1.92419
1298	-0.525426	0.841865	1.92412
1299	-0.525901	0.841949	1.92406
1300	-0.525815	0.841944	1.92399
1301	-0.526086	0.84191	1.92393
1302	-0.526272	0.841748	1.92386
1303	-0.526352	0.841658	1.92379
1304	-0.526321	0.841572	1.92373
1305	-0.526636	0.841562	1.92366
1306	-0.526509	0.847213	1.92359
1307	-0.526429	0.846924	1.92353
1308	-0.526475	0.846868	1.92346
1309	-0.527001	0.846782	1.92333
1310	-0.526501	0.8464	1.92326
1311	-0.52674	0.846415	1.92319
1312	-0.526632	0.846334	1.92313
1313	-0.526227	0.845587	1.92306
1314	-0.526536	0.845773	1.923
1315	-0.526353	0.84587	1.92293
1316	-0.526516	0.845632	1.92286
1317	-0.52672	0.845605	1.9228
1318	-0.526394	0.84564	1.92273
1319	-0.52631	0.845563	1.92266
1320	-0.526376	0.84531	1.9226
1321	-0.52606	0.845196	1.92253
1322	-0.526175	0.845141	1.92246
1323	-0.526266	0.844754	1.9224
1324	-0.526784	0.844781	1.92226
1325	-0.526944	0.844743	1.9222
1326	-0.527232	0.844738	1.92213
1327	-0.527159	0.844496	1.92206
1328	-0.527574	0.844487	1.922
1329	-0.527459	0.844489	1.92193
1330	-0.527929	0.844678	1.92187
1331	-0.528163	0.84463	1.92173
1332	-0.527551	0.844057	1.92167
1333	-0.527297	0.843876	1.9216
1334	-0.527177	0.843503	1.92153
1335	-0.527069	0.843503	1.92147
1336	-0.526942	0.843437	1.9214
1337	-0.526784	0.843347	1.92133
1338	-0.527102	0.84357	1.92127
1339	-0.527151	0.843241	1.9212
1340	-0.527247	0.843208	1.92113
1341	-0.527086	0.842846	1.92107
1342	-0.526677	0.842586	1.921
1343	-0.526522	0.842595	1.92094
1344	-0.527008	0.84258	1.92074
1345	-0.526949	0.842512	1.92067
1346	-0.526795	0.842411	1.9206
1347	-0.526591	0.842492	1.92054
1348	-0.526603	0.842414	1.92047
1349	-0.52716	0.842976	1.9204
1350	-0.52692	0.842608	1.92034
1351	-0.526857	0.842632	1.92027
1352	-0.526872	0.842771	1.9202
1353	-0.526739	0.848511	1.92014
1354	-0.526506	0.848809	1.92007
1355	-0.526426	0.848092	1.92001
1356	-0.526427	0.848127	1.91994
1357	-0.525834	0.847719	1.91987
1358	-0.525606	0.847671	1.91981
1359	-0.526028	0.84784	1.91974
1360	-0.526085	0.847849	1.91967
1361	-0.526572	0.848193	1.91961
1362	-0.526665	0.84814	1.91954
1363	-0.526622	0.847778	1.91947
1364	-0.527128	0.847594	1.91934
1365	-0.526886	0.847793	1.91927
1366	-0.527313	0.847938	1.91921
1367	-0.527734	0.848089	1.91914
1368	-0.528058	0.853825	1.91908
1369	-0.528427	0.853805	1.91901
1370	-0.527811	0.84892	1.92
1371	-0.528094	0.848911	1.91993
1372	-0.528145	0.848273	1.91987
1373	-0.528053	0.847987	1.9198
1374	-0.528266	0.847897	1.91974
1375	-0.528001	0.847729	1.91967
1376	-0.527688	0.847196	1.91961
1377	-0.527837	0.846964	1.91954
1378	-0.52799	0.847095	1.91947
1379	-0.527979	0.846769	1.91941
1380	-0.527966	0.846356	1.91934
1381	-0.528031	0.846158	1.91928
1382	-0.52815	0.846209	1.91921
1383	-0.528372	0.846206	1.91915
1384	-0.52782	0.84601	1.91908
1385	-0.528054	0.845894	1.91901
1386	-0.528184	0.845847	1.91895
1387	-0.528642	0.841008	1.92578
1388	-0.528731	0.841026	1.92571
1389	-0.528801	0.84108	1.92565
1390	-0.529029	0.841207	1.92552
1391	-0.52929	0.841345	1.92545
1392	-0.529044	0.841224	1.92539
1393	-0.529368	0.841389	1.92532
1394	-0.529511	0.841205	1.92526
1395	-0.529113	0.841045	1.92519
1396	-0.528785	0.841068	1.92513
1397	-0.528869	0.841119	1.92506
1398	-0.528785	0.84109	1.925
1399	-0.528929	0.841041	1.92494
1400	-0.52865	0.840975	1.92487
1401	-0.529056	0.841105	1.92481
1402	-0.529024	0.841123	1.92474
1403	-0.528951	0.840459	1.92468
1404	-0.528843	0.84035	1.92461
1405	-0.528919	0.840351	1.92455
1406	-0.528963	0.840436	1.92448
1407	-0.529613	0.841904	1.92442
1408	-0.530027	0.842064	1.92435
1409	-0.529723	0.84193	1.92429
1410	-0.529505	0.84218	1.92422
1411	-0.529649	0.842075	1.92416
1412	-0.529844	0.842032	1.92409
1413	-0.530039	0.842275	1.92403
1414	-0.529842	0.843224	1.92396
1415	-0.530196	0.843199	1.9239
1416	-0.530359	0.843154	1.92383
1417	-0.530875	0.84356	1.92377
1418	-0.531338	0.843542	1.92357
1419	-0.531332	0.843529	1.92351
1420	-0.531522	0.843493	1.92344
1421	-0.531807	0.843644	1.92338
1422	-0.532337	0.849306	1.92162
1423	-0.532533	0.849297	1.92156
1424	-0.532011	0.849243	1.92149
1425	-0.532106	0.84881	1.92143
1426	-0.532055	0.848735	1.92136
1427	-0.531828	0.848745	1.9213
1428	-0.531737	0.848662	1.92123
1429	-0.531969	0.854288	1.92045
1430	-0.531882	0.85422	1.92039
1431	-0.531924	0.854171	1.92032
1432	-0.532068	0.854124	1.92026
1433	-0.532378	0.854197	1.92019
1434	-0.531935	0.854013	1.92013
1435	-0.532106	0.853973	1.92006
1436	-0.532354	0.853977	1.92
1437	-0.532472	0.853737	1.91994
1438	-0.532256	0.853807	1.91987
1439	-0.532079	0.853737	1.91981
1440	-0.531796	0.85364	1.91974
1441	-0.53126	0.853372	1.91968
1442	-0.531257	0.853302	1.91961
1443	-0.531433	0.853262	1.91955
1444	-0.531479	0.853322	1.91948
1445	-0.531285	0.853353	1.91942
1446	-0.531425	0.853312	1.91935
1447	-0.531073	0.85316	1.91929
1448	-0.530865	0.853191	1.91922
1449	-0.531132	0.85311	1.91916
1450	-0.53083	0.853096	1.91909
1451	-0.531084	0.853207	1.91903
1452	-0.530834	0.853037	1.91896
1453	-0.531417	0.853704	1.9189
1454	-0.531221	0.85361	1.91883
1455	-0.530978	0.853652	1.91877
1456	-0.531407	0.852682	1.91864
1457	-0.531804	0.852887	1.91857
1458	-0.53199	0.852881	1.91851
1459	-0.531906	0.853051	1.91844
1460	-0.5322	0.853047	1.91838
1461	-0.53213	0.852988	1.91831
1462	-0.53184	0.853015	1.91825
1463	-0.532307	0.853055	1.91812
1464	-0.532504	0.85281	1.91799
1465	-0.532428	0.852744	1.91792
1466	-0.532666	0.858415	1.91786
1467	-0.532867	0.853499	1.92578
1468	-0.533019	0.853452	1.92572
1469	-0.533157	0.85303	1.92565
1470	-0.532598	0.852541	1.92559
1471	-0.5326	0.852381	1.92553
1472	-0.532791	0.852372	1.92546
1473	-0.53278	0.851916	1.9254
1474	-0.533021	0.857559	1.92058
1475	-0.533302	0.857518	1.92052
1476	-0.53357	0.857517	1.92045
1477	-0.533792	0.85756	1.92026
1478	-0.533615	0.857339	1.9202
1479	-0.533744	0.857291	1.92013
1480	-0.533883	0.857296	1.92001
1481	-0.534111	0.857096	1.91988
1482	-0.534139	0.857133	1.91981
1483	-0.533992	0.857135	1.91975
1484	-0.534084	0.857135	1.91968
1485	-0.533824	0.857097	1.91962
1486	-0.534205	0.857183	1.91956
1487	-0.533536	0.856236	1.91949
1488	-0.533783	0.856321	1.91943
1489	-0.53423	0.856316	1.91917
1490	-0.533659	0.8515	1.92027
1491	-0.533624	0.851447	1.92021
1492	-0.533364	0.851696	1.92014
1493	-0.533433	0.851748	1.92008
1494	-0.533829	0.851833	1.92002
1495	-0.534178	0.851881	1.91995
1496	-0.534135	0.851881	1.91989
1497	-0.534086	0.851932	1.91982
1498	-0.533595	0.851661	1.91976
1499	-0.533647	0.851589	1.9197
1500	-0.533228	0.8508	1.91963
1501	-0.533676	0.850523	1.91938
1502	-0.533888	0.850352	1.91932
1503	-0.533732	0.850181	1.91925
1504	-0.533788	0.850116	1.91919
1505	-0.533556	0.850109	1.91913
1506	-0.53321	0.849827	1.91906
1507	-0.533	0.849756	1.919
1508	-0.533083	0.849716	1.91894
1509	-0.533371	0.850023	1.91887
1510	-0.533148	0.849792	1.91881
1511	-0.533412	0.849942	1.91875
1512	-0.533209	0.849725	1.91868
1513	-0.533294	0.849798	1.91856
1514	-0.533273	0.849389	1.91849
1515	-0.533476	0.849357	1.91843
1516	-0.533633	0.849328	1.91836
1517	-0.533645	0.849072	1.9183
1518	-0.533677	0.849165	1.91824
1519	-0.533622	0.84917	1.91817
1520	-0.533568	0.849134	1.91811
1521	-0.532934	0.849132	1.91595
1522	-0.532308	0.84886	1.91589
1523	-0.532718	0.848786	1.91576
1524	-0.532558	0.848744	1.9157
1525	-0.532698	0.848744	1.91564
1526	-0.53314	0.84873	1.91538
1527	-0.533275	0.848753	1.91532
1528	-0.532871	0.847817	1.91525
1529	-0.533012	0.847918	1.91519
1530	-0.533283	0.84802	1.91513
1531	-0.533166	0.848079	1.91506
1532	-0.532817	0.847935	1.915
1533	-0.53304	0.847723	1.91494
1534	-0.532854	0.847718	1.91487
1535	-0.533183	0.847694	1.91481
1536	-0.533123	0.847637	1.91475
1537	-0.533431	0.847735	1.91468
1538	-0.533195	0.847706	1.91462
1539	-0.533207	0.847342	1.91456
1540	-0.533591	0.847303	1.91449
1541	-0.533735	0.847242	1.91443
1542	-0.53382	0.847279	1.91437
1543	-0.534137	0.847473	1.9143
1544	-0.534503	0.847512	1.91424
1545	-0.534309	0.847499	1.91418
1546	-0.534131	0.847395	1.91411
1547	-0.534461	0.847368	1.91405
1548	-0.534317	0.847376	1.91398
1549	-0.534024	0.847256	1.91392
1550	-0.534025	0.847268	1.91386
1551	-0.533968	0.847299	1.91379
1552	-0.53402	0.847304	1.91373
1553	-0.534215	0.847261	1.91367
1554	-0.534196	0.847154	1.9136
1555	-0.534018	0.847102	1.91354
1556	-0.533833	0.846975	1.91348
1557	-0.534141	0.846917	1.91341
1558	-0.534107	0.846855	1.91335
1559	-0.534235	0.846804	1.91329
1560	-0.53435	0.846994	1.91322
1561	-0.534795	0.846906	1.91297
1562	-0.534818	0.846666	1.91291
1563	-0.534861	0.846301	1.91284
1564	-0.534973	0.846302	1.91278
1565	-0.534751	0.846684	1.91272
1566	-0.534556	0.846772	1.91265
1567	-0.534998	0.846803	1.91252
1568	-0.534771	0.846757	1.91246
1569	-0.534888	0.846837	1.9124
1570	-0.535223	0.846891	1.91233
1571	-0.535433	0.847033	1.91227
1572	-0.535864	0.847017	1.91202
1573	-0.535761	0.847013	1.91195
1574	-0.535808	0.847002	1.91189
1575	-0.535809	0.846999	1.91183
1576	-0.536245	0.846723	1.91157
1577	-0.535684	0.841987	1.91269
1578	-0.536034	0.841964	1.91262
1579	-0.536356	0.842008	1.91256
1580	-0.536307	0.842071	1.9125
1581	-0.535965	0.841953	1.91243
1582	-0.535842	0.841936	1.91237
1583	-0.53608	0.842027	1.91225
1584	-0.536026	0.841708	1.91218
1585	-0.536459	0.841783	1.91193
1586	-0.536815	0.841767	1.91187
1587	-0.53668	0.841668	1.91181
1588	-0.536809	0.841616	1.91174
1589	-0.537011	0.841415	1.91162
1590	-0.53708	0.841281	1.91156
1591	-0.536895	0.84117	1.91149
1592	-0.53672	0.841169	1.91143
1593	-0.536591	0.841098	1.91137
1594	-0.536691	0.841106	1.91131
1595	-0.536894	0.841491	1.91124
1596	-0.537109	0.841475	1.91118
1597	-0.536953	0.841384	1.91112
1598	-0.53684	0.841267	1.91105
1599	-0.536934	0.841225	1.91099
1600	-0.53695	0.840827	1.91093
1601	-0.537047	0.84085	1.91087
1602	-0.536943	0.840883	1.9108
1603	-0.537072	0.840865	1.91074
1604	-0.537062	0.840902	1.91068
1605	-0.537037	0.840839	1.91061
1606	-0.537103	0.840779	1.91055
1607	-0.536671	0.840352	1.91049
1608	-0.536527	0.839302	1.91043
1609	-0.536818	0.838738	1.91036
1610	-0.537246	0.838354	1.91011
1611	-0.537177	0.838369	1.91005
1612	-0.537287	0.838345	1.90999
1613	-0.537543	0.838383	1.90992
1614	-0.537768	0.83857	1.90986
1615	-0.537873	0.838566	1.9098
1616	-0.537699	0.838506	1.90974
1617	-0.53761	0.838478	1.90967
1618	-0.53803	0.838479	1.90948
1619	-0.537941	0.838078	1.90942
1620	-0.53789	0.837965	1.90936
1621	-0.537841	0.837811	1.9093
1622	-0.538039	0.837761	1.90911
1623	-0.537926	0.837771	1.90905
1624	-0.538098	0.837567	1.90898
1625	-0.537904	0.837554	1.90892
1626	-0.537912	0.837587	1.90886
1627	-0.537971	0.837493	1.90879
1628	-0.537908	0.837519	1.90873
1629	-0.537931	0.836887	1.90867
1630	-0.537957	0.836945	1.90861
1631	-0.537654	0.83694	1.90854
1632	-0.53809	0.836669	1.90835
1633	-0.538359	0.836484	1.90829
1634	-0.538487	0.836109	1.90823
1635	-0.538252	0.835995	1.90817
1636	-0.53797	0.835912	1.9081
1637	-0.538227	0.836195	1.90804
1638	-0.53805	0.836174	1.90798
1639	-0.538218	0.836172	1.90792
1640	-0.538345	0.835934	1.90785
1641	-0.538487	0.835934	1.90779
1642	-0.538567	0.835958	1.90773
1643	-0.538869	0.835933	1.90766
1644	-0.539277	0.835921	1.90741
1645	-0.539286	0.835808	1.90735
1646	-0.539285	0.835746	1.90729
1647	-0.539086	0.835039	1.90722
1648	-0.53882	0.835091	1.90716
1649	-0.539162	0.835085	1.9071
1650	-0.539238	0.835203	1.90704
1651	-0.539207	0.835036	1.90697
1652	-0.539727	0.836512	1.90691
1653	-0.539466	0.836512	1.90685
1654	-0.539593	0.835895	1.90679
1655	-0.539728	0.835855	1.90672
1656	-0.539817	0.83567	1.90666
1657	-0.539792	0.835608	1.9066
1658	-0.54014	0.835529	1.90653
1659	-0.540127	0.835472	1.90647
1660	-0.540088	0.835491	1.90641
1661	-0.540212	0.835536	1.90635
1662	-0.540518	0.835365	1.90628
1663	-0.540864	0.835347	1.90616
1664	-0.540427	0.83506	1.9061
1665	-0.540626	0.835118	1.90603
1666	-0.540781	0.834648	1.90597
1667	-0.540815	0.834673	1.90591
1668	-0.541122	0.834653	1.90584
1669	-0.540894	0.834647	1.90578
1670	-0.54098	0.834461	1.90572
1671	-0.54119	0.834487	1.90566
1672	-0.541541	0.834473	1.90553
1673	-0.5416	0.834692	1.90547
1674	-0.541378	0.834783	1.9054
1675	-0.541427	0.834633	1.90534
1676	-0.541779	0.83463	1.90528
1677	-0.54173	0.834744	1.90522
1678	-0.541655	0.834753	1.90515
1679	-0.541583	0.834409	1.90509
1680	-0.541281	0.834394	1.90503
1681	-0.54149	0.834638	1.90497
1682	-0.54148	0.83363	1.9049
1683	-0.541777	0.833671	1.90484
1684	-0.541868	0.833743	1.90478
1685	-0.541615	0.83372	1.90471
1686	-0.542005	0.834146	1.90465
1687	-0.542309	0.834122	1.90459
1688	-0.54228	0.833557	1.90453
1689	-0.542636	0.83363	1.90446
1690	-0.542543	0.833531	1.9044
1691	-0.542674	0.833439	1.90434
1692	-0.542403	0.833358	1.90427
1693	-0.542127	0.833306	1.90421
1694	-0.541887	0.833303	1.90415
1695	-0.541895	0.833358	1.90409
1696	-0.542279	0.833355	1.9039
1697	-0.542183	0.833255	1.90384
1698	-0.542593	0.83369	1.90377
1699	-0.542835	0.833829	1.90371
1700	-0.542949	0.833872	1.90365
1701	-0.54236	0.833869	1.90026
1702	-0.542424	0.833909	1.90019
1703	-0.542679	0.833878	1.90013
1704	-0.542674	0.833884	1.90007
1705	-0.543031	0.833976	1.90001
1706	-0.543027	0.833839	1.89994
1707	-0.543417	0.833773	1.89976
1708	-0.543752	0.833755	1.89969
1709	-0.543716	0.833423	1.89963
1710	-0.544065	0.833494	1.89957
1711	-0.544422	0.833554	1.8995
1712	-0.544764	0.833545	1.89944
1713	-0.544772	0.833589	1.89938
1714	-0.545162	0.833575	1.89919
1715	-0.545551	0.833561	1.899
1716	-0.545487	0.833609	1.89894
1717	-0.545138	0.833211	1.89888
1718	-0.545437	0.833187	1.89881
1719	-0.54565	0.833038	1.89875
1720	-0.545937	0.833022	1.89869
1721	-0.546082	0.832988	1.89863
1722	-0.546058	0.832992	1.89856
1723	-0.546346	0.832962	1.8985
1724	-0.546431	0.832953	1.89844
1725	-0.546909	0.834628	1.89837
1726	-0.54706	0.834704	1.89831
1727	-0.546749	0.834561	1.89825
1728	-0.547031	0.834542	1.89819
1729	-0.54667	0.834755	1.89812
1730	-0.546649	0.834693	1.89806
1731	-0.546772	0.834778	1.898
1732	-0.546617	0.834429	1.89793
1733	-0.546827	0.83474	1.89775
1734	-0.547229	0.834725	1.89756
1735	-0.547083	0.834801	1.8975
1736	-0.547487	0.834787	1.89731
1737	-0.547558	0.834463	1.89724
1738	-0.547722	0.834253	1.89718
1739	-0.5481	0.834241	1.89699
1740	-0.54812	0.834193	1.89693
1741	-0.548274	0.834134	1.89687
1742	-0.548306	0.834371	1.8968
1743	-0.548645	0.834542	1.89674
1744	-0.548442	0.834443	1.89668
1745	-0.548574	0.834496	1.89662
1746	-0.548323	0.834567	1.89655
1747	-0.548663	0.834614	1.89649
1748	-0.548824	0.834664	1.89643
1749	-0.548856	0.834683	1.89637
1750	-0.548924	0.834628	1.8963
1751	-0.548681	0.834623	1.89624
1752	-0.548455	0.834425	1.89618
1753	-0.548192	0.834333	1.89611
1754	-0.548496	0.83442	1.89605
1755	-0.548621	0.834493	1.89599
1756	-0.548783	0.834449	1.89593
1757	-0.548765	0.834608	1.89586
1758	-0.548671	0.83464	1.8958
1759	-0.548314	0.834501	1.89574
1760	-0.548621	0.834473	1.89568
1761	-0.548361	0.834395	1.89561
1762	-0.548309	0.83432	1.89555
1763	-0.548312	0.833784	1.89549
1764	-0.548396	0.833748	1.89542
1765	-0.548432	0.833657	1.89536
1766	-0.548321	0.833555	1.8953
1767	-0.548219	0.832949	1.89524
1768	-0.548131	0.832893	1.89517
1769	-0.548047	0.832882	1.89511
1770	-0.547983	0.832314	1.89505
1771	-0.547973	0.831715	1.89498
1772	-0.547621	0.831253	1.89492
1773	-0.547047	0.831253	1.89197
1774	-0.547245	0.831279	1.89191
1775	-0.547609	0.831271	1.89178
1776	-0.547785	0.831266	1.89172
1777	-0.548074	0.830976	1.89166
1778	-0.548223	0.830938	1.8916
1779	-0.547782	0.830125	1.89153
1780	-0.548132	0.830207	1.89147
1781	-0.548103	0.830437	1.89141
1782	-0.54803	0.830164	1.89134
1783	-0.548038	0.830133	1.89128
1784	-0.547724	0.829784	1.89122
1785	-0.547866	0.829923	1.89116
1786	-0.548213	0.82986	1.89103
1787	-0.548193	0.829593	1.89097
1788	-0.547957	0.829734	1.8909
1789	-0.547681	0.829775	1.89084
1790	-0.547864	0.829748	1.89078
1791	-0.548058	0.829624	1.89072
1792	-0.548381	0.829746	1.89065
1793	-0.548432	0.829447	1.89059
1794	-0.548388	0.828794	1.89053
1795	-0.548261	0.828813	1.89047
1796	-0.548328	0.828872	1.8904
1797	-0.548254	0.828848	1.89034
1798	-0.548206	0.828914	1.89028
1799	-0.548556	0.829076	1.89021
1800	-0.548579	0.834588	1.89015
1801	-0.548922	0.83438	1.89009
1802	-0.548923	0.834227	1.89003
1803	-0.54891	0.834302	1.88996
1804	-0.549051	0.834289	1.8899
1805	-0.549003	0.834399	1.88984
1806	-0.548972	0.834471	1.88977
1807	-0.549074	0.834193	1.88971
1808	-0.548762	0.834089	1.88965
1809	-0.548518	0.834082	1.88959
1810	-0.548823	0.834053	1.88946
1811	-0.548756	0.833909	1.8894
1812	-0.548762	0.833882	1.88934
1813	-0.548795	0.833842	1.88927
1814	-0.549236	0.834012	1.88921
1815	-0.549568	0.83395	1.88915
1816	-0.549897	0.833922	1.88908
1817	-0.549655	0.833723	1.88902
1818	-0.549768	0.83372	1.88896
1819	-0.549898	0.833714	1.8889
1820	-0.549753	0.83369	1.88883
1821	-0.549771	0.833374	1.88877
1822	-0.549969	0.83351	1.88871
1823	-0.550049	0.83345	1.88864
1824	-0.550142	0.833146	1.88858
1825	-0.550342	0.833237	1.88852
1826	-0.550038	0.832853	1.88846
1827	-0.549999	0.832834	1.88839
1828	-0.550143	0.832716	1.88833
1829	-0.550366	0.832888	1.88821
1830	-0.550093	0.83289	1.88814
1831	-0.550184	0.832793	1.88808
1832	-0.550368	0.832861	1.88802
1833	-0.550064	0.83284	1.88795
1834	-0.550141	0.832722	1.88789
1835	-0.5498	0.832583	1.88783
1836	-0.550028	0.832693	1.88777
1837	-0.550348	0.832675	1.8877
1838	-0.550322	0.832563	1.88764
1839	-0.55018	0.832546	1.88758
1840	-0.550512	0.832614	1.88745
1841	-0.550659	0.832629	1.88739
1842	-0.550849	0.832597	1.88733
1843	-0.550889	0.832271	1.88726
1844	-0.551204	0.832259	1.8872
1845	-0.551358	0.832185	1.88714
1846	-0.551668	0.832333	1.88708
1847	-0.551634	0.832447	1.88701
1848	-0.551739	0.832249	1.88695
1849	-0.551652	0.832266	1.88689
1850	-0.551976	0.832308	1.88676
1851	-0.552137	0.832316	1.8867
1852	-0.552065	0.832356	1.88664
1853	-0.552255	0.832314	1.88657
1854	-0.551885	0.832237	1.88651
1855	-0.551795	0.832223	1.88645
1856	-0.55182	0.832214	1.88639
1857	-0.551836	0.831406	1.88632
1858	-0.551899	0.831161	1.88626
1859	-0.552082	0.831177	1.8862
1860	-0.552206	0.831161	1.88613
1861	-0.552309	0.831166	1.88607
1862	-0.551975	0.831087	1.88601
1863	-0.551757	0.830914	1.88595
1864	-0.551863	0.830597	1.88588
1865	-0.552037	0.830576	1.88582
1866	-0.552077	0.830415	1.88576
1867	-0.552366	0.83047	1.88569
1868	-0.55269	0.830514	1.88563
1869	-0.552507	0.830551	1.88557
1870	-0.552625	0.830466	1.88551
1871	-0.55213	0.825846	1.88678
1872	-0.552439	0.825917	1.88672
1873	-0.552555	0.825856	1.88665
1874	-0.552842	0.825906	1.88659
1875	-0.552954	0.825951	1.88653
1876	-0.553271	0.825935	1.88647
1877	-0.553069	0.825913	1.88641
1878	-0.552892	0.825617	1.88634
1879	-0.552953	0.831162	1.88628
1880	-0.553259	0.831205	1.88622
1881	-0.553557	0.831252	1.88616
1882	-0.553342	0.831306	1.8861
1883	-0.553433	0.831445	1.88603
1884	-0.553727	0.831532	1.88597
1885	-0.553487	0.831327	1.88591
1886	-0.553601	0.831117	1.88585
1887	-0.553711	0.830804	1.88579
1888	-0.553878	0.830795	1.88572
1889	-0.55404	0.830679	1.88566
1890	-0.55417	0.836176	1.8856
1891	-0.554157	0.835918	1.88554
1892	-0.554259	0.835843	1.88547
1893	-0.554568	0.835729	1.88535
1894	-0.554679	0.835492	1.88529
1895	-0.554593	0.83548	1.88523
1896	-0.554403	0.835394	1.88516
1897	-0.55425	0.835366	1.8851
1898	-0.554221	0.835431	1.88504
1899	-0.55404	0.835428	1.88498
1900	-0.554221	0.835394	1.88492
1901	-0.55451	0.835463	1.88485
1902	-0.554258	0.835334	1.88479
1903	-0.554266	0.835343	1.88473
1904	-0.55442	0.835156	1.88467
1905	-0.55455	0.835135	1.88461
1906	-0.554666	0.834964	1.88454
1907	-0.554777	0.834801	1.88448
1908	-0.554926	0.834494	1.88442
1909	-0.555097	0.834317	1.88436
1910	-0.555178	0.834312	1.8843
1911	-0.555072	0.834344	1.88423
1912	-0.555512	0.83448	1.88417
1913	-0.555722	0.834631	1.88411
1914	-0.555863	0.834643	1.88405
1915	-0.555907	0.834512	1.88399
1916	-0.556149	0.834489	1.88392
1917	-0.556173	0.834556	1.88386
1918	-0.556043	0.834517	1.8838
1919	-0.556358	0.83464	1.88374
1920	-0.556433	0.834484	1.88367
1921	-0.55634	0.834486	1.88361
1922	-0.556384	0.834169	1.88355
1923	-0.556704	0.834157	1.88343
1924	-0.556845	0.834304	1.88336
1925	-0.556879	0.834367	1.8833
1926	-0.556785	0.834334	1.88324
1927	-0.556649	0.834268	1.88318
1928	-0.556947	0.834251	1.88312
1929	-0.55697	0.834281	1.88305
1930	-0.556822	0.834173	1.88299
1931	-0.557128	0.834242	1.88287
1932	-0.55715	0.83419	1.88281
1933	-0.557123	0.834164	1.88274
1934	-0.557148	0.83373	1.88268
1935	-0.557245	0.833687	1.88262
1936	-0.55719	0.833672	1.88256
1937	-0.557182	0.833276	1.8825
1938	-0.556839	0.833176	1.88243
1939	-0.557032	0.833358	1.88237
1940	-0.557173	0.833253	1.88231
1941	-0.557449	0.833162	1.88218
1942	-0.557308	0.833085	1.88212
1943	-0.55733	0.833031	1.88206
1944	-0.557608	0.83302	1.882
1945	-0.557442	0.833009	1.88194
1946	-0.557368	0.832874	1.88187
1947	-0.557681	0.832857	1.88181
1948	-0.557983	0.83284	1.88175
1949	-0.558259	0.832708	1.88163
1950	-0.558288	0.832678	1.88156
1951	-0.558385	0.8325	1.8815
1952	-0.558496	0.832558	1.88144
1953	-0.55869	0.832582	1.88138
1954	-0.558196	0.827975	1.88269
1955	-0.558285	0.827828	1.88263
1956	-0.55848	0.827827	1.88257
1957	-0.558712	0.827944	1.8825
1958	-0.558894	0.827937	1.88244
1959	-0.559151	0.827965	1.88238
1960	-0.559115	0.827982	1.88232
1961	-0.559277	0.827998	1.88226
1962	-0.559075	0.827799	1.8822
1963	-0.559213	0.827827	1.88214
1964	-0.559268	0.827919	1.88207
1965	-0.559545	0.828026	1.88201
1966	-0.559669	0.827714	1.88195
1967	-0.559811	0.827677	1.88189
1968	-0.559869	0.827731	1.88183
1969	-0.55991	0.82781	1.88177
1970	-0.559933	0.827832	1.88171
1971	-0.559691	0.827759	1.88165
1972	-0.559873	0.827852	1.88158
1973	-0.559645	0.827874	1.88152
1974	-0.559646	0.827823	1.88146
1975	-0.559876	0.827868	1.8814
1976	-0.560145	0.827845	1.88134
1977	-0.560204	0.827858	1.88128
1978	-0.560331	0.827739	1.88122
1979	-0.56055	0.827781	1.88115
1980	-0.560878	0.833292	1.88103
1981	-0.560958	0.833163	1.88097
1982	-0.56095	0.833172	1.88091
1983	-0.561046	0.833266	1.88085
1984	-0.560793	0.833242	1.88079
1985	-0.561049	0.833335	1.88066
1986	-0.560804	0.833295	1.8806
1987	-0.560774	0.833312	1.88054
1988	-0.560788	0.833343	1.88048
1989	-0.561208	0.833841	1.88042
1990	-0.561212	0.833617	1.88036
1991	-0.561378	0.833615	1.88029
1992	-0.561659	0.833718	1.88023
1993	-0.561811	0.833814	1.88017
1994	-0.562072	0.833839	1.88011
1995	-0.562336	0.833818	1.88005
1996	-0.562466	0.833807	1.87999
1997	-0.562282	0.833728	1.87993
1998	-0.562177	0.833745	1.87986
1999	-0.562087	0.832739	1.8798
[truncated: 1,250 more rows]
