# Supplementary material for: Reconstructing the evolution history of networked complex systems
Source: Nat Commun. 2024 Apr 2;15:2849. doi: 10.1038/s41467-024-47248-x (PMC10987487; doi:10.1038/s41467-024-47248-x)
Supplement: Supplementary file 8 — Source Data [file 41467_2024_47248_MOESM8_ESM.zip › Source Data/figure5/figure5cfi_weaver_generatedPA.xls]

## Sheet: Sheet1
n_edges	assortativity	average_clustering	average_shortest_path_length
1		0	1
2	-1	0	1.33333
3		1	1
4	1	0.6	1
5	-0.25	0.5	1.16667
6	-1	0.428571	1.33333
7	-0.909091	0.375	1.46154
8	-0.655172	0.3	1.42857
9	-0.744898	0.272727	1.4375
10	-0.875	0.545455	1.375
11	-0.588889	0.742424	1.3125
12	-0.263158	0.818182	1.25
13	-0.408333	0.694444	1.31579
14	-0.22807	0.777778	1.26316
15	-0.0180995	0.666667	1.25
16	-0.0666667	0.622222	1.27273
17	0.328063	0.644444	1.22727
18	0.338776	0.711111	1.18182
19	0.62	0.722222	1.13636
20	0.345238	0.677083	1.2
21	0.615561	0.708333	1.16
22	0.7343	0.854167	1.12
23	0.64693	0.764706	1.24138
24	0.708333	0.684211	1.23333
25	0.516908	0.754386	1.16667
26	0.586207	0.68254	1.16129
27	0.702069	0.706349	1.12903
28	0.678161	0.674242	1.15152
29	0.727517	0.704545	1.12121
30	0.813896	0.673913	1.28947
31	0.821223	0.645833	1.34146
32	0.729469	0.743056	1.29268
33	0.428135	0.706667	1.33333
34	0.0576779	0.676923	1.38
35	-0.224388	0.650617	1.42857
36	-0.258252	0.632099	1.35714
37	-0.187654	0.659259	1.33929
38	-0.182461	0.635714	1.43548
39	-0.0575642	0.709524	1.41935
40	0.0334888	0.662222	1.4127
41	0.106651	0.620833	1.40625
42	0.197661	0.633333	1.39062
43	0.284185	0.65625	1.375
44	0.339056	0.617647	1.36923
45	0.384164	0.583333	1.36364
46	0.350624	0.583333	1.4
47	0.300949	0.567568	1.43243
48	0.249787	0.600901	1.37838
49	0.250273	0.585088	1.38158
50	0.257426	0.585088	1.35526
51	0.25715	0.570085	1.35897
52	0.299535	0.542276	1.35443
53	0.2707	0.529365	1.41667
54	0.308151	0.505303	1.41176
55	0.243011	0.505303	1.36471
56	0.141762	0.591667	1.34118
57	0.143573	0.578519	1.34483
58	0.205778	0.587407	1.33333
59	0.270774	0.593333	1.32184
60	0.285165	0.578519	1.50505
61	0.280549	0.645185	1.49495
62	0.241832	0.62029	1.50485
63	0.279937	0.626087	1.47573
64	0.266632	0.612766	1.56757
65	0.262126	0.676596	1.55856
66	0.314448	0.687943	1.52252
67	0.267414	0.69078	1.46847
68	0.263242	0.708511	1.45946
69	0.215819	0.688889	1.51667
70	0.240462	0.661111	1.99355
71	0.280432	0.677083	1.9871
72	0.315504	0.65	1.98077
73	0.35985	0.65	1.96795
74	0.359006	0.71	1.96154
75	0.358394	0.747333	1.94872
76	0.390766	0.762667	1.94231
77	0.396806	0.769333	1.89103
78	0.386614	0.771524	1.87821
79	0.361168	0.764857	2.05114
80	0.390586	0.73544	2.0452
81	0.391732	0.746978	2
82	0.365353	0.755311	1.9209
83	0.400895	0.763004	1.9096
84	0.424536	0.736029	1.98413
85	0.416409	0.754897	1.96825
86	0.442066	0.727446	1.96316
87	0.394234	0.750476	1.91579
88	0.384796	0.749307	1.88421
89	0.390063	0.735927	1.88021
90	0.410802	0.71055	1.87565
91	0.417988	0.692857	1.93689
92	0.42201	0.68131	1.93269
93	0.40613	0.670141	1.92891
94	0.384414	0.657181	1.98222
95	0.375049	0.642517	2.04167
96	0.371548	0.640905	2.00417
97	0.31659	0.643815	1.97083
98	0.287565	0.632713	2.01953
99	0.283838	0.612723	2.01544
100	0.266604	0.600914	2.06884
101	0.310439	0.59923	3.17276
102	0.319221	0.589129	3.14837
103	0.328279	0.580724	3.31615
104	0.315965	0.581956	3.49665
105	0.254285	0.571074	3.47523
106	0.196512	0.560373	3.43106
107	0.148597	0.559901	3.15797
108	0.146701	0.568362	3.11379
109	0.10423	0.568092	2.78046
110	0.083739	0.561689	2.73628
111	0.0578049	0.553829	2.92004
112	0.0685526	0.550393	2.91807
113	0.0795083	0.547173	2.89536
114	0.0828968	0.545261	2.87167
115	0.0980728	0.545011	2.86377
116	0.0988021	0.538025	2.85982
117	0.0913419	0.537351	2.83416
118	0.111158	0.536512	2.82725
119	0.10423	0.53341	2.81935
120	0.120398	0.532341	3.07879
121	0.124872	0.530177	3.0746
122	0.124357	0.518633	3.06622
123	0.120608	0.507522	3.04023
124	0.119935	0.506079	2.98407
125	0.128546	0.492442	2.97988
126	0.134941	0.483351	3.16991
127	0.14021	0.47426	3.15839
128	0.137951	0.47325	3.12959
129	0.14859	0.463149	3.12815
130	0.149591	0.466403	3.12455
131	0.162209	0.465866	3.12383
132	0.152475	0.465131	3.23579
133	0.117661	0.479137	3.16408
134	0.124285	0.48002	3.13889
135	0.128646	0.479154	3.12209
136	0.131055	0.469053	3.11047
137	0.130917	0.466022	3.08915
138	0.12746	0.464291	3.01357
139	0.132258	0.462559	3.01227
140	0.134346	0.479947	2.99548
141	0.126402	0.469295	2.96641
142	0.129498	0.456669	3.10839
143	0.136097	0.451619	3.08974
144	0.139613	0.451619	3.08333
145	0.139233	0.444043	3.07925
146	0.141165	0.44628	3.07809
147	0.140214	0.443754	3.07751
148	0.146443	0.438704	3.07401
149	0.148591	0.432643	3.06119
150	0.152644	0.430479	3.05536
151	0.15428	0.429998	3.0542
152	0.15754	0.428988	3.04662
153	0.160898	0.428988	3.04079
154	0.164829	0.424947	3.03497
155	0.156423	0.423216	3.03089
156	0.165483	0.412421	3.04225
157	0.165243	0.404489	3.05286
158	0.127425	0.419397	3.03215
159	0.12779	0.412836	3.048
160	0.131666	0.411869	3.03586
161	0.0997342	0.417972	3.03165
162	0.101591	0.412658	3.02637
163	0.0987554	0.410656	3.02426
164	0.104873	0.410162	3.02373
165	0.106877	0.407194	3.01899
166	0.11062	0.40395	3.01371
167	0.101883	0.39768	3.04699
168	0.104185	0.397204	3.02707
169	0.104961	0.390671	3.02622
170	0.110189	0.385245	3.03741
171	0.111201	0.377228	3.03628
172	0.11391	0.370378	3.03442
173	0.112294	0.365116	3.05505
174	0.0802318	0.364905	3.17574
175	0.0869998	0.369468	3.0966
176	0.0865207	0.369322	3.08383
177	0.0953544	0.369704	3.06213
178	0.106322	0.370751	3.04426
179	0.103232	0.364855	3.05953
180	0.106271	0.360054	3.06991
181	0.103077	0.354945	3.07773
182	0.10615	0.35309	3.07539
183	0.111039	0.350926	3.06953
184	0.109587	0.350926	3.06055
185	0.105583	0.350569	3.05273
186	0.107637	0.349827	3.05156
187	0.108503	0.340213	3.09347
188	0.106379	0.333375	3.1024
189	0.110577	0.328375	3.11263
190	0.111551	0.321852	3.10757
191	0.0786316	0.317743	3.143
192	0.0792441	0.312538	3.15264
193	0.0818627	0.311677	3.14799
194	0.0817744	0.316267	3.14466
195	0.0866789	0.314259	3.13103
196	0.0689118	0.316492	3.12637
197	0.0718506	0.315058	3.12172
198	0.0728783	0.310173	3.13744
199	0.0717601	0.309776	3.13323
200	0.0631888	0.305873	3.13717
201	0.0647249	0.302317	3.15074
202	0.0699461	0.299604	3.14303
203	0.0698866	0.295185	3.15248
204	0.0752535	0.29183	3.16231
205	0.0756474	0.291451	3.15615
206	0.0769367	0.28593	3.17679
207	0.0801588	0.282753	3.17208
208	0.0807248	0.279471	3.20169
209	0.0796334	0.275191	3.21148
210	0.0797706	0.270081	3.22416
211	0.0816892	0.265081	3.23929
212	0.0837257	0.263307	3.22781
213	0.086332	0.258907	3.23198
214	0.0811855	0.258618	3.22599
215	0.0820686	0.255345	3.22932
216	0.0820253	0.254477	3.22688
217	0.0847707	0.254477	3.21078
218	0.0843526	0.253782	3.20639
219	0.0901805	0.251166	3.20955
220	0.0899783	0.247583	3.21462
221	0.093616	0.245082	3.20983
222	0.0895113	0.244601	3.20823
223	0.0886692	0.244409	3.19589
224	0.0840233	0.241488	3.21481
225	0.0805832	0.238909	3.23247
226	0.0844204	0.238909	3.21319
227	0.0843832	0.238084	3.20618
228	0.0817565	0.235633	3.22704
229	0.0818211	0.23492	3.20987
230	0.0781482	0.238257	3.20429
231	0.0809247	0.239074	3.19785
232	0.077609	0.239448	3.19528
233	0.0808024	0.238824	3.19421
234	0.0790544	0.236389	3.20244
235	0.0717031	0.236216	3.19802
236	0.0756379	0.238878	3.19424
237	0.0779456	0.23726	3.18941
238	0.0791441	0.234671	3.18625
239	0.0823281	0.232415	3.23749
240	0.0852207	0.232415	3.19773
241	0.0858463	0.230812	3.16601
242	0.0858937	0.226004	3.16457
243	0.0869221	0.223217	3.17218
244	0.0836634	0.222129	3.16411
245	0.0867487	0.220859	3.14736
246	0.0858585	0.223625	3.1413
247	0.0783564	0.221308	3.15671
248	0.0790404	0.220679	3.1478
249	0.0841764	0.218617	3.16081
250	0.0830586	0.218617	3.15597
251	0.0855463	0.218617	3.14956
252	0.0859245	0.216262	3.14571
253	0.0848875	0.215701	3.144
254	0.088127	0.213722	3.14925
255	0.0906009	0.213198	3.14571
256	0.092715	0.213198	3.1444
257	0.0826461	0.211117	3.15337
258	0.0839862	0.219669	3.14422
259	0.0877292	0.213608	3.14037
260	0.0925293	0.211684	3.16448
261	0.0895265	0.229959	3.14688
262	0.0877741	0.227013	3.15806
263	0.0869513	0.226517	3.15189
264	0.0917158	0.223541	3.14749
265	0.0913231	0.223541	3.1415
266	0.093273	0.217138	3.14874
267	0.0923679	0.216126	3.14061
268	0.0906067	0.215986	3.13853
269	0.0913961	0.215642	3.13784
270	0.0872928	0.213541	3.16095
271	0.0882168	0.213332	3.14958
272	0.092243	0.210028	3.15819
273	0.0903137	0.209531	3.15536
274	0.0846263	0.207437	3.16271
275	0.0885983	0.207437	3.15616
276	0.0896855	0.20169	3.15322
277	0.0929787	0.199966	3.16447
278	0.0943308	0.199966	3.16013
279	0.0960947	0.198272	3.18178
280	0.0990568	0.198272	3.15888
281	0.103705	0.196606	3.17114
282	0.107188	0.196606	3.16493
283	0.0988152	0.194819	3.17137
284	0.103865	0.193231	3.16466
285	0.10835	0.191634	3.18475
286	0.109768	0.186125	3.17785
287	0.11074	0.185495	3.16332
288	0.109693	0.185495	3.15478
289	0.108056	0.186813	3.15193
290	0.110417	0.185282	3.15803
291	0.11391	0.185282	3.15538
292	0.11394	0.182003	3.15052
293	0.114372	0.181158	3.14404
294	0.114716	0.179098	3.15086
295	0.117383	0.187679	3.14391
296	0.121721	0.181679	3.14232
297	0.122979	0.178698	3.13884
298	0.126247	0.177257	3.14149
299	0.122385	0.17668	3.1368
300	0.122293	0.175874	3.12399
301	0.126722	0.170498	3.1079
302	0.124279	0.170498	3.1042
303	0.12654	0.171227	3.09907
304	0.124317	0.169447	3.10554
305	0.125587	0.167847	3.10526
306	0.129188	0.167847	3.20136
307	0.122719	0.169224	3.19057
308	0.124011	0.168691	3.1811
309	0.126185	0.169485	3.17804
310	0.104788	0.168043	3.19313
311	0.108574	0.167514	3.1791
312	0.113695	0.169505	3.17713
313	0.115527	0.168183	3.1732
314	0.117423	0.168212	3.16822
315	0.119341	0.166363	3.18269
316	0.115226	0.165988	3.17933
317	0.112606	0.165699	3.16579
318	0.112339	0.166856	3.14992
319	0.114254	0.165552	3.16392
320	0.114527	0.164988	3.15655
321	0.113486	0.163278	3.15421
322	0.114017	0.163278	3.15284
323	0.116331	0.163278	3.15171
324	0.11531	0.163278	3.14921
325	0.11674	0.161717	3.16927
326	0.119038	0.169165	3.15808
327	0.118219	0.167692	3.16192
328	0.119036	0.167692	3.16059
329	0.120554	0.164907	3.16861
330	0.115498	0.164672	3.15776
331	0.11597	0.163434	3.16557
332	0.115612	0.163009	3.16052
333	0.116142	0.161046	3.15809
334	0.114007	0.159771	3.18727
335	0.11266	0.159647	3.17587
336	0.111805	0.159588	3.1638
337	0.115783	0.159095	3.1581
338	0.117095	0.159095	3.15116
339	0.115645	0.159699	3.14592
340	0.117955	0.158174	3.16214
341	0.119449	0.158174	3.15249
342	0.12197	0.158174	3.14733
343	0.122185	0.158174	3.14464
344	0.123454	0.155803	3.16339
345	0.124511	0.155803	3.15322
346	0.119699	0.15443	3.15913
347	0.118381	0.153319	3.16228
348	0.111023	0.15323	3.15949
349	0.112499	0.156012	3.15842
350	0.109449	0.154785	3.16279
351	0.110049	0.153687	3.17389
352	0.112527	0.153687	3.16264
353	0.110334	0.153411	3.15951
354	0.112322	0.153411	3.15711
355	0.112676	0.153411	3.15617
356	0.11205	0.153411	3.15471
357	0.111277	0.151961	3.16042
358	0.111035	0.151961	3.15548
359	0.111248	0.150199	3.1706
360	0.112844	0.149949	3.1629
361	0.11387	0.149871	3.15824
362	0.111861	0.148831	3.1625
363	0.109706	0.156093	3.16121
364	0.104837	0.15485	3.16427
365	0.103671	0.154735	3.16102
366	0.101304	0.153675	3.17636
367	0.102097	0.153447	3.1683
368	0.103612	0.151998	3.17412
369	0.0996089	0.159119	3.17086
370	0.0946432	0.15446	3.16857
371	0.0960785	0.154632	3.16655
372	0.094036	0.153725	3.16502
373	0.0923787	0.1524	3.17363
374	0.0894601	0.152338	3.16664
375	0.0901744	0.151775	3.16361
376	0.0930671	0.151775	3.15955
377	0.0905103	0.151668	3.1587
378	0.0939737	0.15065	3.168
379	0.0921103	0.15041	3.15608
380	0.091596	0.150187	3.15505
381	0.0922915	0.149963	3.15319
382	0.0926659	0.149963	3.15216
383	0.0936483	0.150609	3.15123
384	0.089616	0.150991	3.14881
385	0.0903368	0.149667	3.16242
386	0.0773758	0.149592	3.15507
387	0.078807	0.149465	3.1479
388	0.0815794	0.14502	3.14588
389	0.0822219	0.144766	3.14459
390	0.0773746	0.143626	3.16995
391	0.0757086	0.143546	3.15371
392	0.0720318	0.143466	3.14338
393	0.0700052	0.143245	3.13431
394	0.0560178	0.142236	3.14057
395	0.0540656	0.14219	3.13896
396	0.0564498	0.14219	3.13493
397	0.0524428	0.141189	3.13906
398	0.0473003	0.141116	3.13835
399	0.0469024	0.14108	3.138
400	0.0453683	0.142155	3.13182
401	0.0391357	0.141152	3.13854
402	0.0426279	0.141152	3.1368
403	0.0425671	0.140896	3.13392
404	0.0464195	0.141149	3.12773
405	0.0464963	0.140345	3.12643
406	0.0469107	0.139046	3.12451
407	0.0468416	0.137688	3.13286
408	0.0476365	0.137565	3.12942
409	0.046941	0.137461	3.12512
410	0.0480013	0.137461	3.12228
411	0.0443514	0.137393	3.1209
412	0.0460656	0.136513	3.12748
413	0.0472201	0.136513	3.12307
414	0.0490675	0.136268	3.12231
415	0.0455592	0.137784	3.11832
416	0.0496137	0.136058	3.12291
417	0.0478692	0.13598	3.12081
418	0.0451897	0.135094	3.12398
419	0.0403486	0.135035	3.12249
420	0.0411619	0.135035	3.11943
421	0.0422345	0.134186	3.12232
422	0.0432824	0.133767	3.11987
423	0.0408974	0.133606	3.11807
424	0.0405805	0.135358	3.11733
425	0.0413835	0.134882	3.1166
426	0.0371973	0.133887	3.11787
427	0.0385321	0.133441	3.11577
428	0.0304741	0.135658	3.11545
429	0.0325239	0.134461	3.11734
430	0.027962	0.13436	3.11551
431	0.0286302	0.13436	3.11487
432	0.0274614	0.133487	3.12059
433	0.0268988	0.133267	3.11705
434	0.0291924	0.132443	3.11516
435	0.0224333	0.131576	3.12212
436	0.0251328	0.137672	3.11847
437	0.0262389	0.133143	3.11412
438	0.0284878	0.132121	3.1135
439	0.0278965	0.131655	3.11179
440	0.0301739	0.130649	3.12368
441	0.0319158	0.130649	3.11816
442	0.0322181	0.130649	3.11448
443	0.0293681	0.131989	3.1121
444	0.0299248	0.131017	3.11512
445	0.0313964	0.131017	3.11269
446	0.0317117	0.133846	3.11103
447	0.0325433	0.132839	3.11386
448	0.0294066	0.13282	3.11267
449	0.0309231	0.132025	3.11766
450	0.0307162	0.131954	3.11004
451	0.0224931	0.131905	3.10871
452	0.0250635	0.132857	3.10797
453	0.0143458	0.132021	3.11178
454	0.0158307	0.131908	3.11032
455	0.0163452	0.133788	3.10813
456	0.0157359	0.13377	3.10726
457	0.0185714	0.132584	3.10994
458	0.0219788	0.131795	3.10857
459	0.0214506	0.13095	3.1112
460	0.021948	0.130558	3.10906
461	0.0219922	0.130433	3.10685
462	0.0225799	0.131306	3.10557
463	0.0247045	0.130538	3.11735
464	0.0236141	0.130441	3.11136
465	0.0251782	0.129295	3.11973
466	0.0283952	0.128326	3.11792
467	0.0290402	0.127391	3.12871
468	0.0241282	0.126607	3.13307
469	0.0267174	0.126607	3.13259
470	0.0226968	0.128525	3.12973
471	0.0234955	0.127499	3.12742
472	0.026026	0.127116	3.12382
473	0.0273818	0.126924	3.1228
474	0.0285133	0.126962	3.12117
475	0.0302996	0.12789	3.11967
476	0.0305319	0.128537	3.11831
477	0.0318689	0.127585	3.1322
478	0.0326945	0.127585	3.11654
479	0.0312032	0.127428	3.11526
480	0.0308743	0.128539	3.11345
481	0.0324179	0.127524	3.11753
482	0.0321397	0.127479	3.11726
483	0.0332164	0.127371	3.11274
484	0.0339382	0.128967	3.11082
485	0.0280611	0.129255	3.10949
486	0.0287343	0.128323	3.12163
487	0.0283147	0.128278	3.11888
488	0.0298008	0.128278	3.11507
489	0.0303349	0.131103	3.11034
490	0.0301148	0.130602	3.10883
491	0.0298951	0.131149	3.10567
492	0.0291711	0.130229	3.11246
493	0.0299181	0.130015	3.11149
494	0.0300805	0.130015	3.11136
495	0.0286395	0.129891	3.10804
496	0.0272401	0.129135	3.1135
497	0.0293416	0.128763	3.11273
498	0.0284402	0.128718	3.10843
499	0.0284611	0.128505	3.10034
500	0.0261702	0.127751	3.10785
501	0.0226788	0.133388	3.10474
502	0.0206424	0.132626	3.11355
503	0.0123867	0.138179	3.10984
504	0.0149366	0.137419	3.11564
505	0.015327	0.137303	3.10769
506	0.013574	0.141057	3.10701
507	0.0115331	0.141111	3.10657
508	0.0115593	0.140328	3.10564
509	0.00720282	0.139515	3.11822
510	0.0104873	0.144999	3.10417
511	0.00996561	0.14129	3.10312
512	0.01063	0.141158	3.10214
513	0.012594	0.140429	3.10036
514	0.00962417	0.139567	3.10406
515	0.0121063	0.139567	3.10296
516	0.0116308	0.141526	3.09902
517	0.0126005	0.139714	3.09798
518	0.0119266	0.139212	3.09604
519	0.0129934	0.138928	3.09434
520	0.0123069	0.138824	3.09149
521	0.0120266	0.13863	3.08706
522	0.0122545	0.137701	3.08599
523	0.0135052	0.13734	3.08593
524	0.0154503	0.133018	3.10115
525	0.0159088	0.13271	3.08962
526	0.0153857	0.132403	3.08707
527	0.0145214	0.132275	3.08505
528	0.0155947	0.131568	3.09236
529	0.0162721	0.130676	3.08713
530	0.0158994	0.13045	3.08542
531	0.0148369	0.131825	3.08437
532	0.0165665	0.131124	3.08811
533	0.0143157	0.136924	3.08468
534	0.0145643	0.133171	3.08358
535	0.0144893	0.132284	3.08206
536	0.0158749	0.131585	3.08113
537	0.0168852	0.131232	3.08038
538	0.017347	0.131232	3.07981
539	0.0169756	0.131169	3.07871
540	0.0163389	0.13033	3.08772
541	0.0143878	0.130287	3.08334
542	0.015999	0.130287	3.08095
543	0.0157121	0.130053	3.07896
544	0.0173071	0.1285	3.08229
545	0.0165613	0.128471	3.07947
546	0.0188705	0.127367	3.08777
547	0.0172435	0.12732	3.0822
548	0.0179898	0.12732	3.08047
549	0.00901511	0.126629	3.08878
550	0.00800593	0.126591	3.08277
551	0.0101759	0.126591	3.0825
552	0.00950811	0.127421	3.08206
553	0.0097299	0.126764	3.09015
554	0.00765405	0.126734	3.08355
555	0.00716183	0.126693	3.07984
556	0.00867147	0.126485	3.07804
557	0.0107976	0.125836	3.08457
558	0.00672518	0.125153	3.09048
559	0.00866888	0.124179	3.09584
560	0.0105524	0.123552	3.10104
561	0.00678115	0.123515	3.09921
562	0.00810779	0.122834	3.11032
563	0.00832235	0.122741	3.10209
564	0.00958126	0.122127	3.10905
565	0.0074743	0.122092	3.10747
566	0.00915501	0.121319	3.11923
567	0.00721244	0.120678	3.12411
568	0.0077363	0.120482	3.12316
569	0.0081734	0.120482	3.12135
570	0.00924627	0.119749	3.12616
571	0.00734708	0.119737	3.12323
572	0.0075061	0.1196	3.12074
573	0.00717988	0.120456	3.12019
574	0.0082916	0.119866	3.12605
575	0.00937844	0.119539	3.12482
576	0.0101945	0.119539	3.12373
577	0.0093896	0.119539	3.12156
578	0.0108563	0.11863	3.12441
579	0.0116891	0.11863	3.12246
580	0.00866904	0.118568	3.12159
581	0.00927096	0.118475	3.12003
582	0.00728094	0.117805	3.12914
583	0.00997007	0.117236	3.13381
584	0.00955282	0.116485	3.14813
585	0.0106083	0.116485	3.14345
586	0.0100747	0.116458	3.14041
587	0.00220619	0.115874	3.14464
588	0.00463528	0.115555	3.13775
589	0.00729707	0.115555	3.1369
590	0.00831664	0.115441	3.1362
591	0.00730082	0.114865	3.1406
592	0.00434462	0.114828	3.13684
593	0.00629047	0.114828	3.13586
594	0.00470185	0.114761	3.13521
595	0.004675	0.11466	3.13405
596	0.00688811	0.113327	3.14211
597	0.00720688	0.113237	3.13806
598	0.00413665	0.115587	3.13484
599	0.00582156	0.114797	3.13406
600	0.00353179	0.114228	3.14098
601	0.00388524	0.114228	3.13725
602	0.0032713	0.114003	3.13565
603	0.00379771	0.114003	3.13401
604	0.0022096	0.113449	3.14443
605	0.00146131	0.113316	3.13888
606	0.00256754	0.115749	3.13572
607	-0.00164312	0.115177	3.14177
608	-0.000824384	0.115177	3.13578
609	0.000950779	0.11495	3.13542
610	0.00241924	0.114839	3.13448
611	0.00358175	0.114839	3.1322
612	0.00359434	0.114707	3.13158
613	0.00401387	0.114551	3.13073
614	0.00423506	0.114529	3.12845
615	0.00274538	0.114501	3.12729
616	0.00505713	0.113969	3.13172
617	0.00638339	0.113193	3.12866
618	0.00612672	0.113193	3.12844
619	0.00573552	0.112573	3.12746
620	0.00553446	0.112026	3.13974
621	0.00658733	0.109712	3.12886
622	0.00780546	0.109712	3.12873
623	0.00687134	0.109712	3.12825
624	0.00232184	0.109179	3.13275
625	0.00130986	0.109161	3.13192
626	0.00100505	0.109063	3.13123
627	-9.12117e-05	0.109009	3.12884
628	0.00134642	0.109009	3.12745
629	0.0016415	0.109861	3.11932
630	0.000865462	0.109263	3.12562
631	0.00178413	0.109166	3.12179
632	0.00335819	0.109166	3.12024
633	0.00464191	0.109166	3.11847
634	0.00529952	0.109719	3.1161
635	0.00657158	0.109311	3.11425
636	0.00571043	0.108715	3.12374
637	0.00555221	0.108635	3.12241
638	0.00392257	0.10861	3.11657
639	0.00502227	0.109542	3.11392
640	0.00424574	0.10981	3.11277
641	0.00471298	0.109257	3.11863
642	0.00225549	0.109237	3.11723
643	-0.000258746	0.109192	3.11495
644	4.80614e-05	0.109907	3.11317
645	-0.00360563	0.109368	3.12186
646	-0.00600811	0.109352	3.11893
647	-0.00604793	0.108824	3.12088
648	-0.00629061	0.108788	3.11913
649	-0.0106594	0.108277	3.13504
650	-0.0134424	0.108255	3.12714
651	-0.0134689	0.107645	3.13688
652	-0.0130194	0.106955	3.1464
653	-0.0123854	0.106482	3.14549
654	-0.0128585	0.106412	3.14473
655	-0.0120718	0.106412	3.14429
656	-0.0117008	0.106412	3.14325
657	-0.0109708	0.106412	3.14265
658	-0.0115196	0.105849	3.14789
659	-0.0120222	0.105745	3.14666
660	-0.0118115	0.105745	3.14448
661	-0.0126704	0.10652	3.14333
662	-0.0112455	0.105322	3.14241
663	-0.0130086	0.105301	3.14174
664	-0.0117905	0.105301	3.14096
665	-0.0120033	0.105217	3.14072
666	-0.0112166	0.104612	3.14564
667	-0.0151453	0.10414	3.15661
668	-0.0142815	0.10414	3.14927
669	-0.0180709	0.103655	3.15111
670	-0.0160834	0.103655	3.14827
671	-0.0161235	0.103065	3.15747
672	-0.0181047	0.102601	3.16581
673	-0.0181237	0.102601	3.16111
674	-0.0177388	0.102128	3.17188
675	-0.0183726	0.102057	3.163
676	-0.0193038	0.101552	3.17318
677	-0.0212122	0.101482	3.16778
678	-0.0234055	0.101038	3.18458
679	-0.0217592	0.101038	3.1749
680	-0.0213446	0.100957	3.16741
681	-0.0243599	0.101673	3.16477
682	-0.0223098	0.101962	3.16334
683	-0.0216287	0.101538	3.16085
684	-0.0207816	0.100628	3.16428
685	-0.0194193	0.100205	3.1705
686	-0.0182315	0.0997857	3.17707
687	-0.0205968	0.0993165	3.18111
688	-0.0194125	0.0989044	3.18561
689	-0.0172164	0.0982203	3.18842
690	-0.0160217	0.0982203	3.18692
691	-0.0153477	0.0980628	3.1857
692	-0.0136561	0.0971204	3.18468
693	-0.0134189	0.0966736	3.18966
694	-0.0118785	0.095968	3.19902
695	-0.0172878	0.095558	3.21574
696	-0.0198031	0.0951431	3.22472
697	-0.0188776	0.0947595	3.23145
698	-0.0192401	0.0946617	3.22316
699	-0.0189501	0.0941842	3.22714
700	-0.023583	0.0941661	3.22566
701	-0.0222587	0.0937894	3.22893
702	-0.0219133	0.0937894	3.22828
703	-0.0207881	0.0934158	3.23415
704	-0.0201504	0.0931502	3.23017
705	-0.0223609	0.0931259	3.22901
706	-0.0202465	0.0904699	3.22845
707	-0.0197778	0.0901109	3.2354
708	-0.0189254	0.0901109	3.23231
709	-0.0173608	0.0894495	3.2308
710	-0.0179343	0.0894218	3.23006
711	-0.0164915	0.0890683	3.22884
712	-0.0159178	0.0889485	3.22756
713	-0.015289	0.0888168	3.22721
714	-0.015078	0.0888168	3.22613
715	-0.0134837	0.0883921	3.23303
716	-0.0128108	0.0883921	3.22674
717	-0.0123012	0.0879422	3.22557
718	-0.0150677	0.0887747	3.22468
719	-0.0143733	0.0885122	3.22326
720	-0.0140424	0.088381	3.22234
721	-0.0134635	0.0856813	3.22127
722	-0.01334	0.0851095	3.22
723	-0.0154353	0.0853722	3.2195
724	-0.0144871	0.0850375	3.22632
725	-0.0136927	0.0847053	3.23369
726	-0.0137475	0.0847053	3.23011
727	-0.0173742	0.0843513	3.23912
728	-0.0171388	0.0842256	3.23347
729	-0.0159148	0.0837699	3.23771
730	-0.0149366	0.0834465	3.24118
731	-0.0134584	0.0831255	3.24938
732	-0.0153691	0.0827914	3.25646
733	-0.0176763	0.0824623	3.26477
734	-0.0173197	0.0824623	3.25687
735	-0.017423	0.0838108	3.25574
736	-0.0204552	0.0831588	3.25491
737	-0.0189957	0.0838181	3.25298
738	-0.0176305	0.0833758	3.25146
739	-0.0167027	0.0830214	3.24947
740	-0.0159752	0.0827926	3.24873
741	-0.0166308	0.0824569	3.24747
742	-0.016398	0.0824569	3.24735
743	-0.0156052	0.0821445	3.25205
744	-0.0141238	0.0821445	3.25041
745	-0.0165645	0.0821241	3.24681
746	-0.0169213	0.0820623	3.24506
747	-0.0174725	0.0816329	3.25016
748	-0.0180867	0.0815625	3.24723
749	-0.0172213	0.0815625	3.24604
750	-0.0169354	0.0815625	3.24502
751	-0.0152962	0.0810052	3.25048
752	-0.01684	0.0806872	3.26094
753	-0.0146542	0.0804375	3.25277
754	-0.0145082	0.0801373	3.26009
755	-0.0145138	0.0798169	3.26492
756	-0.0138522	0.0795213	3.27217
757	-0.0185183	0.0795068	3.26795
758	-0.0174094	0.078766	3.26625
759	-0.0164908	0.0793956	3.26404
760	-0.0159055	0.0791026	3.27106
761	-0.0154383	0.0791026	3.26876
762	-0.0142574	0.0791026	3.26798
763	-0.0156549	0.0790896	3.2654
764	-0.0167413	0.0795116	3.26435
765	-0.0158107	0.0798135	3.26302
766	-0.0163213	0.079887	3.26232
767	-0.0181733	0.0795786	3.26578
768	-0.0172782	0.0795786	3.26429
769	-0.0162715	0.0793335	3.26143
770	-0.0161182	0.0790884	3.25873
771	-0.0154235	0.0790884	3.25845
772	-0.0160631	0.0790884	3.25785
773	-0.0161316	0.0787551	3.25903
774	-0.0155097	0.078726	3.25791
775	-0.0184762	0.0784213	3.27316
776	-0.0167976	0.0784213	3.26074
777	-0.0159696	0.0796249	3.25897
778	-0.0148682	0.0790167	3.25716
779	-0.0142414	0.0787734	3.25528
780	-0.0129898	0.0766687	3.26044
781	-0.0123055	0.076391	3.26333
782	-0.0121945	0.0760605	3.26959
783	-0.0112032	0.0759229	3.26632
784	-0.010517	0.0759229	3.26558
785	-0.012342	0.0759123	3.26362
786	-0.0174131	0.075626	3.26534
787	-0.0165606	0.0755403	3.26413
788	-0.0154182	0.0755403	3.26387
789	-0.0134253	0.0773433	3.26244
790	-0.0131463	0.0770661	3.26884
791	-0.0135296	0.0767908	3.2714
792	-0.0124791	0.0765176	3.27667
793	-0.0114446	0.0762462	3.28371
794	-0.0136833	0.0762375	3.28112
795	-0.0132761	0.0759681	3.28601
796	-0.0124278	0.0753792	3.28344
797	-0.0117864	0.0752446	3.28118
798	-0.0153219	0.0752323	3.27923
799	-0.0158606	0.0752258	3.27849
800	-0.0161566	0.0749414	3.28149
801	-0.0151917	0.0747066	3.28085
802	-0.0152251	0.0747066	3.27959
803	-0.0150506	0.0743867	3.28368
804	-0.0136686	0.0743867	3.2817
805	-0.0130875	0.07406	3.28733
806	-0.0128777	0.0777424	3.28248
807	-0.0132768	0.0774082	3.28497
808	-0.0154964	0.0773915	3.28438
809	-0.0157093	0.0773468	3.28193
810	-0.0145444	0.0792533	3.28149
811	-0.0144908	0.0791366	3.28102
812	-0.0139412	0.0787881	3.2806
813	-0.0134721	0.0790255	3.27874
814	-0.0123095	0.0764363	3.28634
815	-0.0125328	0.0763261	3.28006
816	-0.0176139	0.0760508	3.28756
817	-0.0164954	0.0755586	3.29159
818	-0.0164747	0.0754461	3.28534
819	-0.0156837	0.0752162	3.28525
820	-0.0156696	0.0751505	3.28481
821	-0.0155662	0.0750356	3.2844
822	-0.0158072	0.0750356	3.28387
823	-0.0159053	0.0750356	3.28331
824	-0.01516	0.0747777	3.28863
825	-0.0147995	0.0745217	3.29545
826	-0.013821	0.0742673	3.301
827	-0.0138647	0.0742267	3.29809
828	-0.0136854	0.0742267	3.29628
829	-0.013708	0.0742267	3.29515
830	-0.0137861	0.0742267	3.29455
831	-0.0144226	0.074206	3.29261
832	-0.0147318	0.0738711	3.30315
833	-0.0146731	0.0738442	3.29611
834	-0.0166858	0.0738371	3.29477
835	-0.016205	0.0737993	3.29376
836	-0.0152108	0.0737993	3.29079
837	-0.0158684	0.0737787	3.29056
838	-0.0164653	0.0737581	3.28846
839	-0.0167725	0.0734812	3.29103
840	-0.0166603	0.0734812	3.28932
841	-0.0167846	0.0734247	3.28865
842	-0.0159977	0.0732929	3.28802
843	-0.0160035	0.0732929	3.28741
844	-0.0157126	0.0732121	3.28687
845	-0.0154452	0.0734057	3.28516
846	-0.0156879	0.073142	3.28768
847	-0.016311	0.0765451	3.28613
848	-0.0155799	0.0742929	3.28499
849	-0.0165488	0.0737188	3.28462
850	-0.0159277	0.0734706	3.28841
851	-0.0163726	0.0732105	3.2914
852	-0.0161144	0.0731613	3.28982
853	-0.0143355	0.0723592	3.29499
854	-0.0141603	0.0723194	3.29135
855	-0.0137396	0.071762	3.28985
856	-0.0132766	0.0716346	3.28862
857	-0.0135964	0.0716346	3.28771
858	-0.0148021	0.071619	3.28733
859	-0.0147798	0.0716618	3.28699
860	-0.0149081	0.0715105	3.28637
861	-0.0150435	0.071484	3.28528
862	-0.0155012	0.0717021	3.28348
863	-0.0156615	0.0713776	3.28718
864	-0.0160958	0.0713591	3.28395
865	-0.0153308	0.0709005	3.28542
866	-0.014606	0.0703468	3.2845
867	-0.0152839	0.0700592	3.28334
868	-0.0142587	0.0700592	3.28274
869	-0.013851	0.069718	3.28489
870	-0.0147183	0.0697046	3.28405
871	-0.0143997	0.0690446	3.28312
872	-0.0147693	0.0690446	3.28241
873	-0.0143122	0.0690446	3.28177
874	-0.0130524	0.0685981	3.28676
875	-0.012182	0.0685981	3.28439
876	-0.0129561	0.0685499	3.28225
877	-0.0117011	0.0683252	3.28811
878	-0.0115908	0.0682992	3.28614
879	-0.0126765	0.0682686	3.28467
880	-0.0129907	0.0682322	3.28387
881	-0.0127039	0.0687266	3.28151
882	-0.0126901	0.0686173	3.27958
883	-0.0152501	0.0683785	3.28361
884	-0.0149207	0.0683785	3.28165
885	-0.0152162	0.0683326	3.28074
886	-0.0137502	0.0689232	3.27772
887	-0.0132315	0.0687054	3.27742
888	-0.0123024	0.0685964	3.27637
889	-0.0116496	0.0685342	3.27479
890	-0.0113084	0.0682394	3.27601
891	-0.0108103	0.0678014	3.28543
892	-0.0105189	0.0678014	3.28385
893	-0.0105011	0.0675563	3.29005
894	-0.0110472	0.0672941	3.29193
895	-0.0132607	0.0705366	3.29089
896	-0.0124906	0.0683861	3.29007
897	-0.0125318	0.0678485	3.28928
898	-0.0117333	0.0676334	3.28869
899	-0.0108591	0.0675259	3.28793
900	-0.0108007	0.0674644	3.28757
901	-0.0110919	0.0674163	3.28725
902	-0.0109722	0.0679404	3.287
903	-0.0101233	0.0679255	3.28679
904	-0.0085152	0.0680122	3.28607
905	-0.0100956	0.0677847	3.29203
906	-0.00974737	0.0677847	3.28882
907	-0.00972185	0.0675674	3.28771
908	-0.00827061	0.0672451	3.29144
909	-0.0081891	0.0672451	3.28723
910	-0.00822376	0.0685534	3.28712
911	-0.00751329	0.068021	3.2865
912	-0.0077857	0.0677915	3.2907
913	-0.00666292	0.0677915	3.28839
914	-0.00539515	0.0676095	3.28798
915	-0.00496706	0.0673949	3.29145
916	-0.00938297	0.0673853	3.28987
917	-0.00952318	0.067172	3.2995
918	-0.0103455	0.0669139	3.30435
919	-0.0106485	0.0668622	3.3018
920	-0.0129335	0.0666465	3.3051
921	-0.0136317	0.0666318	3.30259
922	-0.0130526	0.0665819	3.30162
923	-0.0147304	0.0665646	3.30102
924	-0.0140105	0.0665093	3.29991
925	-0.0186554	0.066292	3.30269
926	-0.0174673	0.0661725	3.30168
927	-0.0170259	0.0659657	3.30472
928	-0.0157959	0.0659657	3.30365
929	-0.0177191	0.0659528	3.30313
930	-0.0170521	0.0657473	3.30462
931	-0.0170447	0.0657473	3.30411
932	-0.0158915	0.0655431	3.30771
933	-0.0158841	0.0655431	3.30642
934	-0.0182141	0.0653355	3.31027
935	-0.0207722	0.0651189	3.31551
936	-0.0206004	0.0650944	3.31489
937	-0.019524	0.0650944	3.31137
938	-0.019526	0.0650576	3.31077
939	-0.0205791	0.0648241	3.31894
940	-0.0196499	0.0646253	3.32461
941	-0.0192936	0.0644277	3.3278
942	-0.0186615	0.0643257	3.32706
943	-0.0191314	0.0642828	3.32389
944	-0.0183229	0.0658264	3.3228
945	-0.0181212	0.0655789	3.31952
946	-0.0184403	0.0654624	3.31836
947	-0.018566	0.0653022	3.31663
948	-0.0178711	0.0650619	3.31481
949	-0.0174394	0.0651299	3.31437
950	-0.0173736	0.0650959	3.31409
951	-0.0164206	0.0647865	3.31622
952	-0.0153292	0.0645896	3.31922
953	-0.0139825	0.0638888	3.32083
954	-0.0127415	0.0631923	3.32089
955	-0.0153251	0.0631792	3.32029
956	-0.0151738	0.0631792	3.32009
957	-0.0150332	0.0631624	3.3192
958	-0.0145207	0.0630984	3.31838
959	-0.0140052	0.0629833	3.31805
960	-0.0140082	0.0627814	3.32358
961	-0.0130603	0.0625806	3.32056
962	-0.0132014	0.0625089	3.31901
963	-0.0129753	0.0623081	3.31725
964	-0.0129488	0.0623081	3.31645
965	-0.0139921	0.062297	3.3162
966	-0.0148818	0.0622879	3.31546
967	-0.0144151	0.0620294	3.32062
968	-0.0145791	0.0620294	3.31588
969	-0.0139734	0.0617738	3.32237
970	-0.012904	0.0613904	3.32396
971	-0.0120596	0.0613904	3.32271
972	-0.0108363	0.0612077	3.33076
973	-0.00956883	0.0612077	3.32703
974	-0.0104611	0.0611961	3.32594
975	-0.00956675	0.0610145	3.33159
976	-0.0117121	0.0610043	3.3293
977	-0.0119569	0.0620287	3.32803
978	-0.011971	0.0618452	3.33004
979	-0.011962	0.0618452	3.32933
980	-0.0138745	0.061834	3.32812
981	-0.0142214	0.0617981	3.32755
982	-0.0144614	0.0616158	3.33274
983	-0.0137848	0.0616158	3.32953
984	-0.0144089	0.0616069	3.32944
985	-0.0138057	0.0614102	3.32875
986	-0.0139501	0.0614102	3.32748
987	-0.0134398	0.06134	3.3257
988	-0.0132327	0.0610616	3.33267
989	-0.012482	0.0610616	3.32747
990	-0.0121502	0.0610055	3.32661
991	-0.0117366	0.0610055	3.32579
992	-0.0117618	0.0607708	3.32971
993	-0.0116515	0.0605473	3.328
994	-0.0114699	0.0603007	3.3348
995	-0.0106285	0.0601614	3.333
996	-0.0105163	0.0601229	3.3285
997	-0.0117891	0.060095	3.32755
998	-0.0108647	0.060095	3.32719
999	-0.0107942	0.0600478	3.3258
1000	-0.0103645	0.0600478	3.32415
1001	-0.0146355	0.059865	3.33048
1002	-0.0137974	0.0595735	3.32727
1003	-0.0124581	0.0603746	3.32477
1004	-0.0126487	0.060176	3.32873
1005	-0.0129961	0.0599543	3.3305
1006	-0.0121825	0.0599543	3.32731
1007	-0.0122973	0.059746	3.33105
1008	-0.0115689	0.0595189	3.33806
1009	-0.0130233	0.0593412	3.33953
1010	-0.0123376	0.0591711	3.34252
1011	-0.0121548	0.0589554	3.34406
1012	-0.0109894	0.0580031	3.34242
1013	-0.0103462	0.0579231	3.34189
1014	-0.0102147	0.0578778	3.34096
1015	-0.0103031	0.0581838	3.34022
1016	-0.0100388	0.0580886	3.33833
1017	-0.0107723	0.0580132	3.33671
1018	-0.0102997	0.0579428	3.33454
1019	-0.0100734	0.0578974	3.33343
1020	-0.0100628	0.0586914	3.3297
1021	-0.00898922	0.0579544	3.33413
1022	-0.00849752	0.0577221	3.33866
1023	-0.00813295	0.0577221	3.33653
1024	-0.00847663	0.0576824	3.33476
1025	-0.00834688	0.0576824	3.33393
1026	-0.00802725	0.057519	3.33484
1027	-0.0084418	0.0574728	3.33292
1028	-0.0095581	0.0572838	3.33626
1029	-0.00843259	0.0570219	3.33822
1030	-0.00769886	0.0568617	3.34101
1031	-0.00991881	0.056852	3.33885
1032	-0.0129945	0.0577885	3.33813
1033	-0.0154801	0.0576174	3.33818
1034	-0.0170327	0.0574509	3.34215
1035	-0.0172412	0.0574396	3.34207
1036	-0.0163139	0.0574396	3.3403
1037	-0.0168328	0.0574331	3.33873
1038	-0.0160464	0.0569946	3.34338
1039	-0.015827	0.0569415	3.33747
1040	-0.0161774	0.0569285	3.33703
1041	-0.0157481	0.0567373	3.34026
1042	-0.0197981	0.0565735	3.34562
1043	-0.0188604	0.0564173	3.34724
1044	-0.0197961	0.0562538	3.34955
1045	-0.0201131	0.0562409	3.34936
1046	-0.0194431	0.0561491	3.34773
1047	-0.0195747	0.0567758	3.34647
1048	-0.0193087	0.0565606	3.34482
1049	-0.0186187	0.0564052	3.34723
1050	-0.0185671	0.0562355	3.3531
1051	-0.018615	0.0560525	3.35573
1052	-0.0191106	0.0558649	3.35893
1053	-0.0184237	0.0558649	3.35822
1054	-0.0193501	0.0557037	3.36674
1055	-0.0183401	0.0555527	3.37036
1056	-0.0176227	0.0555527	3.36845
1057	-0.0184289	0.0553937	3.37411
1058	-0.0188445	0.0553621	3.37141
1059	-0.0179516	0.055123	3.3727
1060	-0.0176554	0.055123	3.3713
1061	-0.0170504	0.05493	3.3748
1062	-0.0169653	0.0547827	3.3782
1063	-0.0180129	0.0547607	3.37767
1064	-0.0191012	0.0546062	3.38405
1065	-0.0181222	0.0544098	3.39068
1066	-0.0185258	0.0543763	3.38754
1067	-0.0176461	0.0543763	3.38519
1068	-0.0171075	0.0540544	3.38787
1069	-0.0180782	0.0540471	3.38684
1070	-0.0186495	0.0538758	3.39007
1071	-0.0188983	0.0538758	3.3893
1072	-0.0195266	0.0538696	3.38832
1073	-0.0193465	0.0538358	3.38767
1074	-0.0190013	0.0538143	3.38722
1075	-0.0189748	0.0540144	3.38572
1076	-0.0193719	0.0539577	3.38442
1077	-0.0194106	0.0540395	3.38374
1078	-0.0198767	0.0538965	3.38519
1079	-0.0199183	0.0538422	3.38419
1080	-0.0193817	0.0538422	3.383
1081	-0.0194415	0.0542975	3.38207
1082	-0.0186283	0.0541543	3.38522
1083	-0.0182458	0.053924	3.39098
1084	-0.0185116	0.0539008	3.38694
1085	-0.0184092	0.0538716	3.38524
1086	-0.0178629	0.0538716	3.385
1087	-0.0182183	0.0538475	3.38409
1088	-0.0183068	0.0538368	3.38345
1089	-0.0177339	0.0535206	3.39157
1090	-0.0171977	0.0534206	3.38465
1091	-0.0171677	0.0534206	3.3835
1092	-0.0169883	0.053406	3.38254
1093	-0.0163668	0.053406	3.3787
1094	-0.0179227	0.0532617	3.38205
1095	-0.0211497	0.0532558	3.38087
1096	-0.0202709	0.0531167	3.38637
1097	-0.0201432	0.0530693	3.38147
1098	-0.0198131	0.0528381	3.38776
1099	-0.0189957	0.0527008	3.39096
1100	-0.0206309	0.0526969	3.38997
1101	-0.0199246	0.0524781	3.39097
1102	-0.0195328	0.0524307	3.38927
1103	-0.0198478	0.0522952	3.39205
1104	-0.0201405	0.0522874	3.39112
1105	-0.0200909	0.0521526	3.39453
1106	-0.0199707	0.0521035	3.39292
1107	-0.0194242	0.0521035	3.39193
1108	-0.0187208	0.0519206	3.39434
1109	-0.0193834	0.05189	3.3936
1110	-0.0187239	0.0517081	3.39725
1111	-0.0188449	0.0515618	3.39848
1112	-0.0193334	0.0514243	3.39994
1113	-0.0193921	0.051414	3.39901
1114	-0.0194072	0.0512832	3.4027
1115	-0.0200469	0.051127	3.40864
1116	-0.0189211	0.0509578	3.40405
1117	-0.0184354	0.0507806	3.40652
1118	-0.0203272	0.0507708	3.4062
1119	-0.0217821	0.0507632	3.40378
1120	-0.020729	0.0507632	3.40369
1121	-0.0210881	0.0506258	3.40889
1122	-0.0217601	0.0504936	3.4143
1123	-0.0210419	0.0503257	3.40938
1124	-0.0208527	0.0503155	3.40929
1125	-0.0202201	0.0503155	3.40823
1126	-0.019859	0.0503155	3.40607
1127	-0.0200118	0.0502913	3.40409
1128	-0.0191803	0.0501051	3.40586
1129	-0.0195821	0.0500848	3.4048
1130	-0.0197595	0.0500708	3.4041
1131	-0.0221854	0.050556	3.40288
1132	-0.021578	0.0503895	3.40888
1133	-0.0217387	0.0502189	3.41247
1134	-0.0222693	0.0501962	3.41111
1135	-0.0213821	0.0499048	3.41707
1136	-0.0211004	0.0498216	3.41572
1137	-0.0220569	0.0508925	3.4099
1138	-0.0225997	0.0508942	3.40842
1139	-0.0226404	0.0505617	3.40771
1140	-0.0226696	0.0504284	3.4123
1141	-0.0224885	0.0503033	3.41665
1142	-0.0233735	0.0502974	3.41437
1143	-0.0231009	0.0501434	3.417
1144	-0.0232868	0.0499958	3.42068
1145	-0.0224002	0.0499958	3.41949
1146	-0.0216945	0.0499958	3.41755
1147	-0.022176	0.0498546	3.42112
1148	-0.0224084	0.0498184	3.41926
1149	-0.0226954	0.0496823	3.41997
1150	-0.0225795	0.0496531	3.41983
1151	-0.0221204	0.0495022	3.42452
1152	-0.0213276	0.0493812	3.42818
1153	-0.0205921	0.0493812	3.42532
1154	-0.0206091	0.0493812	3.4245
1155	-0.0211265	0.0493498	3.42319
1156	-0.0210898	0.0493498	3.42258
1157	-0.0227133	0.0492209	3.42397
1158	-0.0220723	0.0492209	3.42082
1159	-0.0222542	0.049203	3.42024
1160	-0.0213877	0.049203	3.42015
1161	-0.0213117	0.050016	3.41977
1162	-0.0205192	0.0498016	3.42198
1163	-0.0204655	0.0523602	3.42111
1164	-0.0211128	0.0522287	3.42215
1165	-0.0210478	0.0522287	3.42155
1166	-0.0214267	0.0521989	3.4213
1167	-0.0211296	0.0520149	3.42017
1168	-0.0211948	0.0519953	3.42008
1169	-0.0204659	0.051841	3.42326
1170	-0.0220226	0.0518378	3.42251
1171	-0.0213431	0.0518378	3.42111
1172	-0.0213407	0.0516843	3.42325
1173	-0.0209529	0.0515695	3.42197
1174	-0.0208541	0.0515121	3.42124
1175	-0.0208165	0.0514662	3.42087
1176	-0.0209331	0.051428	3.42033
1177	-0.0227236	0.0513017	3.42128
1178	-0.0222222	0.0512749	3.41999
1179	-0.0237606	0.0512666	3.41991
1180	-0.023229	0.051175	3.41942
1181	-0.023368	0.0511502	3.41902
1182	-0.0230411	0.0510276	3.42116
1183	-0.0237996	0.0510232	3.41891
1184	-0.0236952	0.0510232	3.41879
1185	-0.0241485	0.0508914	3.42028
1186	-0.0257715	0.0508842	3.41999
1187	-0.0257241	0.0507628	3.42537
1188	-0.0264785	0.0507394	3.4216
1189	-0.0265128	0.0506186	3.42518
1190	-0.0261377	0.0506186	3.42355
1191	-0.0270363	0.0505991	3.42232
1192	-0.0270527	0.0505614	3.42179
1193	-0.0266199	0.0505614	3.42042
1194	-0.0263324	0.0504413	3.42443
1195	-0.0269999	0.0504341	3.42374
1196	-0.0278857	0.0504281	3.42113
1197	-0.0270355	0.0503086	3.42444
1198	-0.0264851	0.0503086	3.42125
1199	-0.0260184	0.0501506	3.42104
1200	-0.0277127	0.0501483	3.42045
1201	-0.0272774	0.0499903	3.41997
1202	-0.0279717	0.0498524	3.42357
1203	-0.0282781	0.0497037	3.42735
1204	-0.0283695	0.0495345	3.4294
1205	-0.0281798	0.0495345	3.42703
1206	-0.0277147	0.0495158	3.42679
1207	-0.0275901	0.0495028	3.42566
1208	-0.0280215	0.0494941	3.4253
1209	-0.0281646	0.0497294	3.42491
1210	-0.0288455	0.0498627	3.42313
1211	-0.0282532	0.0496697	3.43226
1212	-0.0287039	0.0495279	3.4356
1213	-0.0293498	0.0495244	3.43368
1214	-0.0281855	0.0495244	3.43341
1215	-0.0274377	0.0495244	3.43277
1216	-0.0271458	0.0493809	3.4342
1217	-0.0266794	0.0493809	3.43382
1218	-0.0261869	0.0493809	3.4336
1219	-0.0261272	0.0492269	3.43546
1220	-0.0280005	0.0492249	3.43378
1221	-0.0275844	0.0492249	3.43345
1222	-0.0290308	0.0492189	3.43299
1223	-0.0284332	0.0492189	3.4322
1224	-0.0281611	0.0492189	3.43106
1225	-0.0276041	0.0491044	3.43528
1226	-0.0267171	0.0489905	3.43697
1227	-0.0259978	0.0488771	3.43904
1228	-0.0251803	0.0487642	3.44467
1229	-0.0249261	0.0486332	3.44552
1230	-0.0246859	0.0486332	3.44391
1231	-0.0251078	0.0486112	3.44341
1232	-0.0241389	0.0484994	3.44481
1233	-0.0237369	0.0480397	3.44204
1234	-0.0240481	0.0480327	3.44178
1235	-0.0238718	0.0485164	3.44157
1236	-0.0241227	0.0483773	3.44429
1237	-0.0240515	0.0483773	3.44234
1238	-0.0238404	0.0483437	3.44219
1239	-0.0243783	0.0483202	3.44122
1240	-0.0249215	0.0481878	3.44368
1241	-0.0241575	0.0480778	3.44726
1242	-0.0237938	0.0479256	3.44627
1243	-0.0247252	0.0478137	3.4502
1244	-0.0246052	0.0478137	3.44653
1245	-0.0240682	0.047705	3.45169
1246	-0.0233557	0.047705	3.44909
1247	-0.0235985	0.047705	3.44817
1248	-0.0240741	0.0475725	3.44971
1249	-0.0258326	0.0475655	3.44893
1250	-0.0253815	0.0474579	3.45114
1251	-0.0257457	0.0474473	3.45049
1252	-0.025484	0.0473223	3.45439
1253	-0.0260195	0.0473157	3.45398
1254	-0.0266517	0.0480841	3.45145
1255	-0.0270429	0.0479543	3.45599
1256	-0.0261825	0.0479543	3.45423
1257	-0.0255014	0.0479543	3.45339
1258	-0.0253873	0.0478287	3.45911
1259	-0.0248846	0.0477431	3.45833
1260	-0.0245209	0.0476682	3.45808
1261	-0.0254983	0.047666	3.45692
1262	-0.0252019	0.047666	3.45521
1263	-0.0244248	0.0476511	3.45496
1264	-0.0246924	0.0476412	3.45434
1265	-0.0244919	0.0476276	3.45245
1266	-0.0245091	0.0475206	3.4492
1267	-0.024999	0.0475052	3.44873
1268	-0.0248983	0.0475052	3.44457
1269	-0.0250073	0.0474351	3.44416
1270	-0.0252533	0.0474351	3.4422
1271	-0.0250421	0.0482832	3.44107
1272	-0.024602	0.0482332	3.44006
1273	-0.0249889	0.0490136	3.43885
1274	-0.0250177	0.0490136	3.43799
1275	-0.0247342	0.0490136	3.43435
1276	-0.0244303	0.0489869	3.434
1277	-0.0246157	0.0489733	3.43295
1278	-0.0243401	0.0489549	3.43236
1279	-0.0246073	0.0489114	3.43151
1280	-0.0248323	0.0490444	3.42938
1281	-0.0251187	0.0490444	3.42854
1282	-0.0251613	0.049006	3.42641
1283	-0.02448	0.047433	3.4252
1284	-0.0244795	0.0474191	3.42409
1285	-0.0267981	0.0474146	3.42243
1286	-0.027276	0.0474063	3.4202
1287	-0.0277337	0.0473916	3.41998
1288	-0.0256726	0.0474911	3.41897
1289	-0.0249919	0.0474911	3.41773
1290	-0.0246465	0.0472878	3.41699
1291	-0.0245449	0.0472878	3.41623
1292	-0.0249924	0.0472768	3.4145
1293	-0.0250915	0.0472019	3.41318
1294	-0.0250496	0.0470592	3.41197
1295	-0.0245169	0.0468345	3.41099
1296	-0.0238645	0.0467891	3.40935
1297	-0.0238119	0.0467891	3.40814
1298	-0.0251989	0.046784	3.40656
1299	-0.0249162	0.046784	3.40558
1300	-0.0254187	0.0467642	3.40475
1301	-0.0255485	0.0467107	3.40385
1302	-0.0258485	0.0467029	3.40348
1303	-0.0258317	0.0466851	3.40316
1304	-0.0263302	0.0471751	3.4025
1305	-0.0258756	0.0471751	3.40104
1306	-0.0256525	0.0471216	3.40041
1307	-0.0253086	0.0471216	3.39709
1308	-0.0251168	0.0470887	3.39424
1309	-0.025009	0.0470197	3.39173
1310	-0.0256971	0.0469403	3.39161
1311	-0.0264494	0.0469238	3.39092
1312	-0.0257704	0.0469238	3.38976
1313	-0.0261118	0.0469133	3.38872
1314	-0.0257962	0.0468206	3.38766
1315	-0.0250803	0.0468206	3.38687
1316	-0.0248858	0.0468206	3.38508
1317	-0.0248693	0.0468206	3.38432
1318	-0.0250295	0.0492622	3.38315
1319	-0.0249461	0.0477641	3.38256
1320	-0.02559	0.0477445	3.38228
1321	-0.0255721	0.0478378	3.37912
1322	-0.0264828	0.047762	3.3789
1323	-0.0263686	0.0478046	3.37665
1324	-0.0281223	0.0478029	3.37589
1325	-0.0274172	0.0462299	3.37554
1326	-0.0275276	0.0462299	3.37466
1327	-0.0277532	0.0462299	3.37403
1328	-0.0279764	0.0461871	3.3721
1329	-0.0284506	0.0461715	3.37066
1330	-0.028872	0.0461575	3.36896
1331	-0.0286288	0.0461575	3.36829
1332	-0.0281011	0.0461147	3.36667
