# Supplementary material for: Reconstructing the evolution history of networked complex systems
Source: Nat Commun. 2024 Apr 2;15:2849. doi: 10.1038/s41467-024-47248-x (PMC10987487; doi:10.1038/s41467-024-47248-x)
Supplement: Supplementary file 8 — Source Data [file 41467_2024_47248_MOESM8_ESM.zip › Source Data/figure5/figure5cfi_weaver_restored.xls]

## Sheet: Sheet1
n_edges	assortativity	average_clustering	average_shortest_path_length
1		0	1
2	-1	0	1.33333
3		1	1
4	1	0.6	1
5	-0.25	0.5	1.16667
6	-1	0.428571	1.33333
7	-0.909091	0.375	1.46154
8	-0.655172	0.3	1.42857
9	-0.744898	0.272727	1.4375
10	-0.875	0.545455	1.375
11	-0.588889	0.742424	1.3125
12	-0.263158	0.818182	1.25
13	-0.408333	0.694444	1.31579
14	-0.22807	0.777778	1.26316
15	-0.0180995	0.666667	1.25
16	-0.0666667	0.622222	1.27273
17	0.328063	0.644444	1.22727
18	0.338776	0.711111	1.18182
19	0.62	0.722222	1.13636
20	0.345238	0.677083	1.2
21	0.615561	0.708333	1.16
22	0.7343	0.854167	1.12
23	0.64693	0.764706	1.24138
24	0.708333	0.684211	1.23333
25	0.516908	0.754386	1.16667
26	0.586207	0.68254	1.16129
27	0.702069	0.706349	1.12903
28	0.678161	0.674242	1.15152
29	0.727517	0.704545	1.12121
30	0.813896	0.673913	1.28947
31	0.821223	0.645833	1.34146
32	0.729469	0.743056	1.29268
33	0.428135	0.706667	1.33333
34	0.0576779	0.676923	1.38
35	-0.224388	0.650617	1.42857
36	-0.258252	0.632099	1.35714
37	-0.187654	0.659259	1.33929
38	-0.182461	0.635714	1.43548
39	-0.0575642	0.709524	1.41935
40	0.0334888	0.662222	1.4127
41	0.106651	0.620833	1.40625
42	0.197661	0.633333	1.39062
43	0.284185	0.65625	1.375
44	0.339056	0.617647	1.36923
45	0.384164	0.583333	1.36364
46	0.350624	0.583333	1.4
47	0.300949	0.567568	1.43243
48	0.249787	0.600901	1.37838
49	0.250273	0.585088	1.38158
50	0.257426	0.585088	1.35526
51	0.25715	0.570085	1.35897
52	0.299535	0.542276	1.35443
53	0.2707	0.529365	1.41667
54	0.308151	0.505303	1.41176
55	0.243011	0.505303	1.36471
56	0.141762	0.591667	1.34118
57	0.143573	0.578519	1.34483
58	0.205778	0.587407	1.33333
59	0.270774	0.593333	1.32184
60	0.285165	0.578519	1.50505
61	0.280549	0.645185	1.49495
62	0.241832	0.62029	1.50485
63	0.279937	0.626087	1.47573
64	0.266632	0.612766	1.56757
65	0.262126	0.676596	1.55856
66	0.314448	0.687943	1.52252
67	0.267414	0.69078	1.46847
68	0.263242	0.708511	1.45946
69	0.215819	0.688889	1.51667
70	0.240462	0.661111	1.99355
71	0.280432	0.677083	1.9871
72	0.315504	0.65	1.98077
73	0.35985	0.65	1.96795
74	0.359006	0.71	1.96154
75	0.358394	0.747333	1.94872
76	0.390766	0.762667	1.94231
77	0.396806	0.769333	1.89103
78	0.386614	0.771524	1.87821
79	0.361168	0.764857	2.05114
80	0.390586	0.73544	2.0452
81	0.391732	0.746978	2
82	0.365353	0.755311	1.9209
83	0.400895	0.763004	1.9096
84	0.424536	0.736029	1.98413
85	0.416409	0.754897	1.96825
86	0.442066	0.727446	1.96316
87	0.394234	0.750476	1.91579
88	0.384796	0.749307	1.88421
89	0.390063	0.735927	1.88021
90	0.410802	0.71055	1.87565
91	0.417988	0.692857	1.93689
92	0.42201	0.68131	1.93269
93	0.40613	0.670141	1.92891
94	0.384414	0.657181	1.98222
95	0.375049	0.642517	2.04167
96	0.371548	0.640905	2.00417
97	0.31659	0.643815	1.97083
98	0.287565	0.632713	2.01953
99	0.283838	0.612723	2.01544
100	0.266604	0.600914	2.06884
101	0.263159	0.581995	2.06452
102	0.236236	0.571335	2.10774
103	0.18867	0.586516	2.06397
104	0.139987	0.601802	2.0202
105	0.173045	0.603005	2.01684
106	0.175677	0.591367	2.06329
107	0.179779	0.625184	2.06013
108	0.169677	0.626684	2.02215
109	0.164238	0.63474	1.98418
110	0.162904	0.649233	1.98101
111	0.16562	0.636421	2.02976
112	0.178336	0.634877	2.02381
113	0.174306	0.649163	2.01488
114	0.184811	0.63113	2.01187
115	0.195885	0.634524	2.00593
116	0.188063	0.647917	1.99703
117	0.190442	0.660373	1.99407
118	0.148863	0.674526	1.95252
119	0.176511	0.676279	1.94955
120	0.181603	0.667015	1.95
121	0.192739	0.677517	1.94706
122	0.16041	0.678158	1.91176
123	0.158404	0.687291	1.90882
124	0.149637	0.676716	1.95291
125	0.120432	0.677483	1.92521
126	0.11913	0.661783	1.92329
127	0.11917	0.663264	1.90411
128	0.132463	0.662473	1.90137
129	0.151172	0.661714	1.89863
130	0.157039	0.663294	1.89589
131	0.146406	0.653324	1.93798
132	0.165483	0.655467	1.9354
133	0.186611	0.65501	1.93282
134	0.203918	0.655138	1.93023
135	0.202717	0.666103	1.92765
136	0.214802	0.666396	1.92506
137	0.192225	0.669255	1.89664
138	0.159726	0.669791	1.86305
139	0.153536	0.659856	1.90488
140	0.160504	0.643151	1.90268
141	0.175375	0.646038	1.90024
142	0.192805	0.646845	1.89781
143	0.198605	0.657564	1.89538
144	0.194477	0.669577	1.88078
145	0.204413	0.668	1.87835
146	0.220268	0.663361	1.87591
147	0.22683	0.646982	1.87379
148	0.227733	0.639092	1.875
149	0.228595	0.628953	1.92273
150	0.228796	0.615514	1.9236
151	0.244061	0.613892	1.92135
152	0.250233	0.599615	1.91928
153	0.246291	0.591172	1.96178
154	0.243333	0.589566	1.9448
155	0.246741	0.582866	1.94292
156	0.252629	0.569914	1.94093
157	0.255219	0.56093	1.99
158	0.26091	0.548867	1.98802
159	0.269989	0.543431	1.98603
160	0.283314	0.542459	1.98403
161	0.296636	0.544866	1.97804
162	0.313742	0.545647	1.97605
163	0.263321	0.539537	1.98864
164	0.268636	0.528297	1.98677
165	0.272213	0.52285	1.99251
166	0.284912	0.524189	1.99064
167	0.287809	0.51884	1.98881
168	0.245663	0.529121	1.95709
169	0.258835	0.526489	1.95522
170	0.261681	0.521171	1.95353
171	0.260359	0.521006	1.94796
172	0.261965	0.551309	1.9461
173	0.270946	0.553619	1.94424
174	0.272547	0.583922	1.94238
175	0.272694	0.592339	1.94052
176	0.233124	0.602533	1.90892
177	0.235849	0.596507	1.90741
178	0.236995	0.584001	1.90608
179	0.249978	0.582324	1.90424
180	0.249581	0.5914	1.89871
181	0.254012	0.579916	1.89706
182	0.25534	0.56793	1.89781
183	0.256869	0.556172	1.90054
184	0.259422	0.548409	1.96558
185	0.257975	0.544636	2.10373
186	0.262198	0.53455	2.10194
187	0.260997	0.546895	2.09871
188	0.260237	0.557698	2.09547
189	0.261637	0.585476	2.09385
190	0.27445	0.585157	2.09223
191	0.278517	0.574518	2.09047
192	0.256223	0.576361	2.0727
193	0.220046	0.585504	2.04362
194	0.230519	0.586238	2.042
195	0.230817	0.581693	2.04039
196	0.231892	0.570446	2.03859
197	0.241629	0.569665	2.03698
198	0.245356	0.559582	2.03531
199	0.243871	0.568432	2.0321
200	0.250681	0.570603	2.02568
201	0.248305	0.578918	2.02087
202	0.259383	0.581195	2.01926
203	0.263262	0.580513	2.01766
204	0.266908	0.570418	2.01603
205	0.272088	0.57001	2.01122
206	0.233137	0.564929	2.01685
207	0.232998	0.567227	2.01531
208	0.2312	0.574124	2.01378
209	0.233431	0.569217	2.01221
210	0.235626	0.564393	2.01065
211	0.242724	0.565703	2.00761
212	0.236734	0.573947	1.99543
213	0.236436	0.572817	1.99391
214	0.239905	0.56327	1.9924
215	0.239667	0.55586	1.99247
216	0.238572	0.573767	1.98645
217	0.241962	0.564437	1.98496
218	0.236117	0.572227	1.97895
219	0.241745	0.571423	1.97744
220	0.242276	0.579553	1.97594
221	0.251808	0.579293	1.97444
222	0.255094	0.570025	1.97297
223	0.258322	0.561048	1.97151
224	0.259025	0.556665	1.97015
225	0.260998	0.55235	1.96875
226	0.270941	0.552809	1.96726
227	0.269627	0.554876	1.96429
228	0.272733	0.546405	1.96285
229	0.271606	0.550985	1.96137
230	0.272799	0.573886	1.95988
231	0.275849	0.565256	1.95846
232	0.276471	0.561038	1.95716
233	0.277334	0.561038	1.95742
234	0.278461	0.561038	1.95448
235	0.278346	0.566013	1.95301
236	0.279203	0.556882	1.95175
237	0.289191	0.557579	1.95029
238	0.292073	0.549439	1.94891
239	0.277908	0.551239	1.91971
240	0.279238	0.56827	1.91825
241	0.279674	0.57557	1.91679
242	0.280907	0.576551	1.91533
243	0.282	0.567542	1.92041
244	0.290869	0.567617	1.91896
245	0.299639	0.568628	1.91751
246	0.300933	0.585537	1.91606
247	0.30175	0.581324	1.91655
248	0.302185	0.588518	1.91511
249	0.301321	0.581324	1.94854
250	0.302955	0.577172	1.9473
251	0.301302	0.581219	1.94036
252	0.299364	0.587998	1.93204
253	0.299324	0.59276	1.93065
254	0.305792	0.592217	1.92926
255	0.305416	0.588646	1.9427
256	0.305288	0.582107	1.94166
257	0.306901	0.578008	1.94046
258	0.314425	0.575566	1.93911
259	0.31485	0.591998	1.93234
260	0.314234	0.590824	1.97368
261	0.31385	0.586693	1.97386
262	0.313463	0.581461	1.97269
263	0.313523	0.576831	1.97419
264	0.320684	0.576689	1.9729
265	0.321317	0.572712	1.99363
266	0.321955	0.578459	1.99236
267	0.330862	0.579243	1.99108
268	0.331061	0.582691	1.98981
269	0.329447	0.582002	1.98471
270	0.329065	0.5843	1.98217
271	0.331487	0.576351	1.98092
272	0.331448	0.58202	1.97964
273	0.331201	0.583153	1.97837
274	0.330468	0.576961	1.97724
275	0.329851	0.570852	1.97742
276	0.329745	0.573312	1.97616
277	0.330366	0.58338	1.97365
278	0.330867	0.58338	1.97114
279	0.333226	0.575653	1.96992
280	0.334672	0.571865	1.96875
281	0.33976	0.571233	1.9675
282	0.338945	0.57233	1.96625
283	0.338045	0.578031	1.96375
284	0.339933	0.574253	1.97026
285	0.341711	0.567717	2.16054
286	0.343986	0.560392	2.15924
287	0.341594	0.555579	2.15691
288	0.340389	0.551615	2.15587
289	0.341781	0.548124	2.15444
290	0.340348	0.543838	2.15251
291	0.340284	0.549708	2.15142
292	0.339406	0.547193	2.14924
293	0.339159	0.552224	2.14815
294	0.338933	0.552224	2.14827
295	0.340913	0.551106	2.22222
296	0.341532	0.552783	2.22121
297	0.342614	0.567458	2.2202
298	0.342235	0.567338	2.21919
299	0.340953	0.567967	2.21717
300	0.340755	0.567967	2.21616
301	0.342623	0.559581	2.64292
302	0.341105	0.561049	2.63948
303	0.340611	0.561888	2.63777
304	0.342842	0.554908	2.63636
305	0.341419	0.556771	2.63465
306	0.338895	0.553128	2.63086
307	0.337079	0.556009	2.62916
308	0.338264	0.560418	2.6283
309	0.339467	0.560418	2.6958
310	0.339122	0.555958	2.7137
311	0.33962	0.561479	2.71207
312	0.345346	0.562297	2.70228
313	0.343129	0.570681	2.67292
314	0.342905	0.569746	2.6721
315	0.325938	0.570738	2.63948
316	0.326316	0.572783	2.63295
317	0.32548	0.568071	2.62966
318	0.325116	0.568884	2.62885
319	0.325145	0.568768	2.62804
320	0.32651	0.565321	2.62621
321	0.325543	0.561514	2.6246
322	0.326103	0.571554	2.61817
323	0.325174	0.573562	2.61174
324	0.327335	0.566734	2.61044
325	0.325052	0.562986	2.62033
326	0.325431	0.557321	2.63893
327	0.325181	0.564184	2.60989
328	0.325606	0.560885	2.60767
329	0.327722	0.554401	2.60642
330	0.327289	0.557291	2.60563
331	0.326711	0.557098	2.60485
332	0.328532	0.553896	2.62828
333	0.326594	0.553705	2.62519
334	0.325843	0.554854	2.62442
335	0.329123	0.552938	2.70451
336	0.328968	0.549107	2.70833
337	0.327578	0.547684	2.66164
338	0.3286	0.544554	2.66927
339	0.328128	0.545969	2.66785
340	0.329427	0.542867	2.66619
341	0.330198	0.547981	2.66478
342	0.330247	0.555557	2.66052
343	0.33016	0.560102	2.65982
344	0.329144	0.562375	2.65911
345	0.330641	0.559198	2.6774
346	0.331718	0.563341	2.6767
347	0.332515	0.58029	2.676
348	0.339	0.578747	2.6711
349	0.345561	0.579606	2.6515
350	0.344892	0.584395	2.64801
351	0.344815	0.585336	2.64661
352	0.344058	0.589668	2.64591
353	0.3435	0.593811	2.64521
354	0.344097	0.590475	2.66298
355	0.343514	0.587176	2.66047
356	0.344079	0.583452	2.64325
357	0.344812	0.586431	2.64256
358	0.346823	0.579951	2.64143
359	0.346133	0.579925	2.63524
360	0.344141	0.575758	2.64155
361	0.344724	0.568968	2.63957
362	0.343832	0.569098	2.62602
363	0.341106	0.574719	2.62534
364	0.34007	0.575474	2.62331
365	0.33936	0.576098	2.62263
366	0.33776	0.578505	2.61653
367	0.33688	0.579858	2.61585
368	0.336773	0.580105	2.61111
369	0.336458	0.580131	2.61043
370	0.333452	0.576772	2.61924
371	0.333307	0.572753	2.62019
372	0.331134	0.568778	2.6165
373	0.330497	0.568752	2.61122
374	0.329135	0.571261	2.58944
375	0.337891	0.572244	2.5868
376	0.343101	0.573206	2.58218
377	0.345539	0.583421	2.55578
378	0.347608	0.577214	2.55475
379	0.34883	0.588739	2.55409
380	0.349499	0.594945	2.54881
381	0.350248	0.599377	2.54815
382	0.350545	0.603822	2.54749
383	0.349725	0.604367	2.54288
384	0.349565	0.605102	2.53826
385	0.350191	0.603092	2.52902
386	0.351492	0.599901	2.52767
387	0.351315	0.597382	2.52437
388	0.351486	0.592483	2.54156
389	0.350626	0.592395	2.54026
390	0.351	0.597659	2.53961
391	0.350437	0.598072	2.53896
392	0.35181	0.598273	2.53831
393	0.353851	0.592041	2.53731
394	0.355304	0.591378	2.51201
395	0.355771	0.596586	2.51136
396	0.354756	0.597454	2.50811
397	0.355649	0.597777	2.50746
398	0.35519	0.602117	2.50227
399	0.355213	0.6042	2.49773
400	0.354144	0.600724	2.49839
401	0.353082	0.601752	2.49774
402	0.353373	0.60607	2.4971
403	0.351848	0.607427	2.49645
404	0.350501	0.603952	2.49422
405	0.351917	0.614777	2.49357
406	0.351709	0.619195	2.49293
407	0.353742	0.612877	2.49197
408	0.353939	0.609986	2.49133
409	0.355074	0.619541	2.46564
410	0.354376	0.621226	2.45665
411	0.355206	0.636532	2.45601
412	0.354944	0.638743	2.45536
413	0.35356	0.641294	2.45151
414	0.353579	0.641804	2.45087
415	0.35316	0.643027	2.4438
416	0.35056	0.642687	2.43738
417	0.350577	0.637925	2.42518
418	0.348833	0.633841	2.43291
419	0.346498	0.633671	2.44007
420	0.346699	0.634687	2.43321
421	0.346702	0.635573	2.43134
422	0.347112	0.635654	2.43009
423	0.349171	0.629265	2.4292
424	0.350941	0.626119	2.43626
425	0.350018	0.626313	2.43069
426	0.349269	0.62548	2.42946
427	0.349662	0.629313	2.42884
428	0.350127	0.628825	2.42822
429	0.347057	0.625602	2.42883
430	0.346516	0.626265	2.42822
431	0.346542	0.629582	2.42761
432	0.342167	0.639651	2.41963
433	0.3424	0.64256	2.39571
434	0.342614	0.636904	2.4028
435	0.341873	0.638385	2.40219
436	0.339545	0.639404	2.40037
437	0.339211	0.639133	2.39976
438	0.337014	0.639722	2.39427
439	0.335838	0.640724	2.39244
440	0.331244	0.642629	2.38635
441	0.332799	0.637822	2.3952
442	0.334915	0.631599	2.39436
443	0.335588	0.631773	2.39316
444	0.334941	0.633399	2.39256
445	0.336593	0.63345	2.39196
446	0.338566	0.64338	2.39136
447	0.337473	0.64796	2.38836
448	0.339559	0.6417	2.38752
449	0.339764	0.644288	2.38632
450	0.340431	0.643062	2.38272
451	0.340756	0.641647	2.37732
452	0.340383	0.642613	2.37672
453	0.341236	0.646006	2.37612
454	0.34144	0.64616	2.37552
455	0.3428	0.643053	2.37448
456	0.344146	0.639976	2.37343
457	0.343735	0.64035	2.37104
458	0.342356	0.638515	2.36744
459	0.343941	0.637631	2.36685
460	0.345415	0.641846	2.36026
461	0.346125	0.635615	2.35902
462	0.343034	0.631926	2.35651
463	0.342776	0.629725	2.35591
464	0.347688	0.630174	2.35056
465	0.347834	0.634123	2.34997
466	0.347614	0.635056	2.34938
467	0.348961	0.632061	2.34837
468	0.349846	0.646212	2.34777
469	0.350371	0.643178	2.34656
470	0.344847	0.642189	2.33827
471	0.346522	0.639188	2.35173
472	0.347369	0.633889	2.36009
473	0.348976	0.637987	2.35369
474	0.347872	0.642047	2.35311
475	0.346659	0.641774	2.35079
476	0.344108	0.641198	2.34264
477	0.345291	0.641501	2.3409
478	0.346623	0.638531	2.33992
479	0.348642	0.632673	2.33914
480	0.341787	0.637172	2.33333
481	0.34227	0.637937	2.26887
482	0.337491	0.639503	2.26597
483	0.33781	0.637974	2.25203
484	0.338356	0.635061	2.25101
485	0.337692	0.634852	2.24812
486	0.339027	0.635537	2.24522
487	0.337455	0.631696	2.24365
488	0.3385	0.642302	2.24307
489	0.337842	0.646847	2.24076
490	0.337057	0.64609	2.31333
491	0.337321	0.648059	2.29278
492	0.330331	0.649009	2.28722
493	0.329158	0.653035	2.28667
494	0.330575	0.653359	2.28611
495	0.33146	0.666996	2.28556
496	0.333465	0.660987	2.28484
497	0.334831	0.661416	2.28429
498	0.335534	0.65546	2.28326
499	0.334462	0.655535	2.28215
500	0.334437	0.656069	2.2816
501	0.335212	0.655606	2.28104
502	0.334823	0.655816	2.28049
503	0.334544	0.651631	2.24834
504	0.334353	0.64972	2.24612
505	0.335912	0.64682	2.27014
506	0.333069	0.648584	2.2674
507	0.330661	0.645031	2.26594
508	0.330421	0.645148	2.26322
509	0.332473	0.644795	2.26267
510	0.332955	0.642891	2.25995
511	0.334844	0.642334	2.25722
512	0.335322	0.641914	2.25668
513	0.337357	0.642361	2.25504
514	0.335251	0.643013	2.25395
515	0.337378	0.641843	2.25177
516	0.337677	0.63888	2.25285
517	0.32594	0.635894	2.25268
518	0.327445	0.633093	2.25267
519	0.328685	0.628123	2.2661
520	0.329421	0.62538	2.26684
521	0.330228	0.62538	2.27225
522	0.330751	0.629747	2.27173
523	0.330802	0.63079	2.2712
524	0.330177	0.632246	2.26702
525	0.330728	0.628503	2.27479
526	0.331053	0.624917	2.28739
527	0.330831	0.622752	2.28724
528	0.333484	0.622289	2.28673
529	0.334284	0.619607	2.3109
530	0.331781	0.623582	2.30989
531	0.33375	0.618252	2.30924
532	0.333605	0.615403	2.30472
533	0.335554	0.610188	2.30406
534	0.338023	0.610182	2.30256
535	0.33757	0.610182	2.36123
536	0.337463	0.607607	2.36146
537	0.336969	0.613936	2.36098
538	0.337576	0.614522	2.36049
539	0.337237	0.613819	2.35902
540	0.33701	0.615648	2.35854
541	0.33651	0.61396	2.35122
542	0.338679	0.613964	2.35073
543	0.335564	0.6183	2.34195
544	0.336585	0.628146	2.34146
545	0.337754	0.637288	2.34098
546	0.336626	0.637926	2.33756
547	0.3355	0.637474	2.32829
548	0.336543	0.637796	2.3278
549	0.336177	0.637909	2.32732
550	0.337924	0.639775	2.32683
551	0.340322	0.639598	2.32537
552	0.33994	0.643667	2.32293
553	0.340284	0.64366	2.32244
554	0.339585	0.643238	2.32049
555	0.339132	0.638737	2.32835
556	0.337865	0.64366	2.3269
557	0.337642	0.645488	2.32642
558	0.337751	0.646084	2.32594
559	0.339726	0.640678	2.3253
560	0.339399	0.644165	2.32289
561	0.33873	0.64812	2.32096
562	0.338298	0.647831	2.32048
563	0.338169	0.643465	2.32631
564	0.33741	0.642215	2.31912
565	0.338782	0.642673	2.31864
566	0.338912	0.639499	2.32214
567	0.340529	0.63937	2.32167
568	0.341908	0.636728	2.32438
569	0.341406	0.633834	2.34637
570	0.341287	0.632325	2.34264
571	0.343227	0.627163	2.34202
572	0.342835	0.627843	2.34109
573	0.342364	0.627027	2.6595
574	0.340452	0.628031	2.64475
575	0.338777	0.628271	2.63211
576	0.339212	0.62691	2.59798
577	0.339921	0.63072	2.59587
578	0.341862	0.625613	2.5952
579	0.343222	0.62309	2.59908
580	0.344357	0.622924	2.59656
581	0.344388	0.623596	2.59572
582	0.345345	0.623223	2.59446
583	0.347252	0.618237	2.59379
584	0.345981	0.61637	2.59085
585	0.341914	0.616965	2.58833
586	0.341635	0.616698	2.57658
587	0.339587	0.621673	2.57449
588	0.339523	0.623006	2.57029
589	0.339122	0.619462	2.56886
590	0.338599	0.62411	2.5676
591	0.336709	0.623734	2.54584
592	0.335624	0.628116	2.53244
593	0.336158	0.627186	2.52784
594	0.336053	0.62311	2.52961
595	0.334079	0.624036	2.52877
596	0.331458	0.620998	2.52616
597	0.328607	0.622845	2.5245
598	0.326926	0.622751	2.52326
599	0.326582	0.623598	2.52284
600	0.325744	0.624125	2.51121
601	0.327728	0.623812	2.5108
602	0.326049	0.626936	2.51038
603	0.325504	0.626654	2.50955
604	0.3245	0.6234	2.51117
605	0.323399	0.624824	2.51075
606	0.324739	0.622374	2.50992
607	0.326708	0.617531	2.50929
608	0.328798	0.617476	2.50888
609	0.329319	0.617566	2.50847
610	0.330636	0.615172	2.50764
611	0.327807	0.612827	2.53485
612	0.327525	0.612956	2.53445
613	0.326535	0.616703	2.53365
614	0.328486	0.611959	2.53304
615	0.330226	0.60706	2.55612
616	0.330282	0.603217	2.55803
617	0.328382	0.600489	2.55932
618	0.328234	0.598968	2.56873
619	0.325365	0.596428	2.57044
620	0.324318	0.595671	2.55436
621	0.325064	0.590907	2.55335
622	0.325185	0.594681	2.55182
623	0.325582	0.591818	2.55568
624	0.325914	0.596204	2.55416
625	0.32647	0.59897	2.55378
626	0.326609	0.599039	2.55302
627	0.325827	0.599773	2.55226
628	0.325326	0.60466	2.54808
629	0.32512	0.607927	2.5477
630	0.324145	0.608554	2.54732
631	0.323872	0.609556	2.54694
632	0.320384	0.610161	2.54124
633	0.320524	0.60991	2.54086
634	0.321833	0.607626	2.54007
635	0.322437	0.605359	2.53907
636	0.318557	0.606092	2.53604
637	0.317685	0.605471	2.53225
638	0.316819	0.602777	2.54471
639	0.316328	0.604636	2.54321
640	0.317638	0.602397	2.54243
641	0.319562	0.597967	2.54185
642	0.318579	0.598764	2.54111
643	0.311667	0.598629	2.4843
644	0.312969	0.596436	2.48357
645	0.313435	0.600099	2.4832
646	0.313426	0.600752	2.48096
647	0.314305	0.611741	2.48058
648	0.312774	0.613337	2.46938
649	0.3092	0.615869	2.46751
650	0.307193	0.615485	2.46303
651	0.30561	0.619018	2.46117
652	0.305418	0.617125	2.46079
653	0.305964	0.615953	2.4578
654	0.303457	0.619558	2.45594
655	0.296221	0.619376	2.44847
656	0.294878	0.622821	2.44586
657	0.296208	0.620548	2.44515
658	0.295301	0.627535	2.43955
659	0.288636	0.629093	2.43545
660	0.285897	0.632919	2.43358
661	0.28511	0.633979	2.43321
662	0.285085	0.63713	2.43284
663	0.284611	0.637999	2.43246
664	0.283284	0.635333	2.44297
665	0.283895	0.634836	2.44003
666	0.282588	0.632053	2.46355
667	0.283508	0.642922	2.46318
668	0.285473	0.638297	2.46265
669	0.286803	0.636009	2.46196
670	0.288124	0.633738	2.46126
671	0.288768	0.631483	2.4604
672	0.289656	0.642159	2.46004
673	0.29042	0.637518	2.45918
674	0.290826	0.637244	2.45882
675	0.291586	0.632637	2.45796
676	0.292873	0.630409	2.45727
677	0.293344	0.633846	2.45258
678	0.292949	0.63103	2.45078
679	0.293389	0.630873	2.45041
680	0.294388	0.639089	2.45005
681	0.29626	0.63462	2.44953
682	0.296977	0.634534	2.44665
683	0.29778	0.63	2.446
684	0.297595	0.629928	2.44564
685	0.298324	0.629928	2.445
686	0.298057	0.632251	2.43925
687	0.298909	0.642704	2.43889
688	0.300749	0.638256	2.43838
689	0.300556	0.64287	2.43766
690	0.299696	0.642856	2.4373
691	0.299077	0.640179	2.43615
692	0.300298	0.647421	2.4358
693	0.300606	0.645467	2.43544
694	0.301898	0.643249	2.43497
695	0.30254	0.639333	2.43981
696	0.302672	0.636014	2.43883
697	0.304464	0.631702	2.43832
698	0.304382	0.634903	2.43761
699	0.302147	0.635005	2.43548
700	0.30252	0.632378	2.4455
701	0.302764	0.64026	2.44479
702	0.301292	0.640625	2.44339
703	0.301214	0.642089	2.44304
704	0.300636	0.643328	2.44269
705	0.300622	0.643778	2.44234
706	0.302396	0.641611	2.46545
707	0.303596	0.639458	2.46478
708	0.304529	0.647288	2.46443
709	0.305715	0.645123	2.46377
710	0.306135	0.648467	2.46342
711	0.307117	0.644565	2.46239
712	0.307535	0.64791	2.46204
713	0.306213	0.647464	2.46207
714	0.305287	0.644639	2.46077
715	0.305209	0.644083	2.46043
716	0.306126	0.651861	2.46009
717	0.305686	0.654083	2.45975
718	0.305048	0.657202	2.45701
719	0.306787	0.65285	2.45651
720	0.307573	0.662784	2.45616
721	0.305922	0.660986	2.4576
722	0.30705	0.66127	2.45692
723	0.307046	0.657988	2.45618
724	0.307587	0.660408	2.45584
725	0.308369	0.670309	2.4555
726	0.308179	0.671079	2.45516
727	0.309956	0.668871	2.47347
728	0.310299	0.666679	2.59181
729	0.30863	0.666679	2.59021
730	0.307292	0.663931	2.5887
731	0.308094	0.663873	2.58839
732	0.307665	0.664139	2.58807
733	0.306629	0.66342	2.58679
734	0.30559	0.663558	2.58328
735	0.307122	0.66139	2.58384
736	0.306708	0.662308	2.58352
737	0.307178	0.662308	2.58742
738	0.306667	0.661436	2.58678
739	0.305817	0.662028	2.58615
740	0.305164	0.662578	2.5852
741	0.305423	0.659442	2.58431
742	0.307146	0.655174	2.58381
743	0.305462	0.658318	2.58192
744	0.303625	0.658348	2.58097
745	0.302814	0.659103	2.58066
746	0.30012	0.6632	2.57813
747	0.29903	0.662828	2.57719
748	0.299757	0.662425	2.57687
749	0.29896	0.665553	2.57656
750	0.296261	0.663083	2.57707
751	0.295378	0.660216	2.57696
752	0.295971	0.657537	2.59417
753	0.294293	0.6588	2.59049
754	0.295078	0.6588	2.63514
755	0.295631	0.656688	2.63428
756	0.295553	0.656902	2.63368
757	0.294115	0.656948	2.63249
758	0.293399	0.656785	2.63219
759	0.293951	0.657559	2.6307
760	0.29239	0.656818	2.62891
761	0.292988	0.657566	2.62861
762	0.294164	0.653335	2.62861
763	0.294527	0.653538	2.62831
764	0.293647	0.65368	2.62801
765	0.294351	0.654132	2.62742
766	0.294297	0.654129	2.62712
767	0.291942	0.654793	2.62593
768	0.29205	0.655858	2.61255
769	0.291582	0.659129	2.61136
770	0.288932	0.662195	2.60957
771	0.289684	0.659025	2.61595
772	0.288771	0.659583	2.61566
773	0.289705	0.667014	2.61536
774	0.289442	0.66574	2.76908
775	0.288774	0.665429	2.7688
776	0.288972	0.664939	2.7674
777	0.28923	0.665242	2.76712
778	0.29101	0.661032	2.76663
779	0.290898	0.658259	2.75629
780	0.291734	0.657742	2.75601
781	0.291304	0.658452	2.75573
782	0.289697	0.658724	2.75405
783	0.289488	0.659568	2.75377
784	0.286313	0.657168	2.75125
785	0.288103	0.653048	2.75077
786	0.287833	0.653362	2.75021
787	0.288284	0.650799	2.75512
788	0.290057	0.646757	2.75463
789	0.28966	0.646698	2.75436
790	0.288546	0.647299	2.75408
791	0.287395	0.647683	2.75297
792	0.285075	0.650576	2.7527
793	0.285103	0.647323	2.75469
794	0.285808	0.643267	2.75379
795	0.286273	0.643223	2.75351
796	0.285928	0.643686	2.75324
797	0.285218	0.643907	2.75131
798	0.284509	0.64398	2.75103
799	0.284815	0.650462	2.73726
800	0.283543	0.650925	2.73671
801	0.273652	0.648837	2.74477
802	0.272914	0.64768	2.7502
803	0.271875	0.648354	2.74993
804	0.272227	0.648849	2.74779
805	0.269235	0.648984	2.74618
806	0.268586	0.649584	2.74565
807	0.268281	0.64944	2.74538
808	0.268922	0.64946	2.74511
809	0.269986	0.649035	2.74485
810	0.270024	0.648815	2.74458
811	0.270398	0.648893	2.74324
812	0.26921	0.646611	2.74355
813	0.270114	0.646908	2.74328
814	0.269732	0.643942	3.1263
815	0.268668	0.644906	3.1008
816	0.269538	0.640895	3.10346
817	0.270751	0.641255	3.10322
818	0.270343	0.641779	3.10299
819	0.268733	0.641886	3.10275
820	0.268795	0.639319	3.10542
821	0.269787	0.63931	3.10496
822	0.269252	0.640239	3.10449
823	0.269548	0.639535	3.10332
824	0.270307	0.635564	3.10231
825	0.270816	0.635772	3.10208
826	0.271251	0.633341	3.12595
827	0.271273	0.632306	3.12457
828	0.272176	0.632489	3.12434
829	0.273902	0.632783	3.12411
830	0.273441	0.632206	3.11167
831	0.27526	0.632413	3.11144
832	0.27533	0.633172	3.11052
833	0.276568	0.633211	3.11029
834	0.275915	0.633348	3.01451
835	0.27726	0.633423	3.01428
836	0.278241	0.630503	3.01332
837	0.278724	0.633524	3.01309
838	0.277731	0.631006	3.04551
839	0.275815	0.628706	3.07677
840	0.276544	0.628604	3.07655
841	0.27817	0.628666	3.07521
842	0.277419	0.628233	3.06963
843	0.277171	0.628047	3.0694
844	0.276681	0.628469	3.0578
845	0.277173	0.631472	3.05758
846	0.276471	0.628982	3.05806
847	0.274984	0.628507	3.05628
848	0.27634	0.634695	3.05606
849	0.274223	0.637964	3.05228
850	0.272851	0.638451	3.05095
851	0.27235	0.641029	3.05072
852	0.274087	0.641341	3.0505
853	0.273892	0.638881	3.04986
854	0.274159	0.641153	3.04963
855	0.272734	0.644717	3.04675
856	0.274605	0.640891	3.0463
857	0.275888	0.638995	3.04562
858	0.275235	0.641362	3.03189
859	0.276112	0.650237	3.03167
860	0.274086	0.650856	3.02879
861	0.271554	0.651782	3.02547
862	0.272328	0.647893	3.02456
863	0.274262	0.648498	3.02434
864	0.276599	0.648876	3.02412
865	0.276307	0.648929	3.02368
866	0.275748	0.649082	3.01151
867	0.27674	0.649126	3.01129
868	0.277368	0.649563	3.00996
869	0.278644	0.647652	3.00929
870	0.278561	0.647956	3.00885
871	0.277633	0.648329	3.00686
872	0.278184	0.646368	3.00771
873	0.280089	0.646723	3.00727
874	0.27832	0.649445	3.00529
875	0.277095	0.649994	3.00485
876	0.27837	0.648088	3.00419
877	0.278836	0.650427	3.00397
878	0.277803	0.6509	3.00264
879	0.279455	0.651212	3.00242
880	0.281856	0.651257	3.0022
881	0.28203	0.648865	3.00198
882	0.282242	0.648865	3.00088
883	0.282734	0.648865	3.00153
884	0.282787	0.648664	2.97878
885	0.283198	0.648435	2.97856
886	0.282826	0.648897	2.97834
887	0.282949	0.64841	2.97659
888	0.283493	0.648009	2.97637
889	0.282256	0.647679	2.96762
890	0.282613	0.647377	2.9674
891	0.282665	0.647695	2.96718
892	0.282133	0.647832	2.96653
893	0.280981	0.650594	2.95471
894	0.280732	0.649814	2.96154
895	0.280488	0.649842	2.95959
896	0.280667	0.649842	2.95873
897	0.280881	0.652961	2.957
898	0.280425	0.651722	2.95614
899	0.282052	0.647879	2.98743
900	0.282127	0.646907	2.98508
901	0.282713	0.647198	2.98487
902	0.282572	0.647198	2.98338
903	0.283035	0.645317	2.98257
904	0.282044	0.645608	2.98214
905	0.283371	0.643736	2.98195
906	0.282712	0.64167	2.99141
907	0.28402	0.642176	2.9912
908	0.280506	0.643398	2.98806
909	0.280684	0.645325	2.98785
910	0.278712	0.644374	2.98534
911	0.279067	0.643603	2.98136
912	0.279963	0.644122	2.98094
913	0.281019	0.642265	2.98374
914	0.280556	0.644159	2.98332
915	0.282373	0.640468	2.98291
916	0.284033	0.639861	2.9827
917	0.283898	0.640816	2.98228
918	0.285191	0.640868	2.98208
919	0.286172	0.647554	2.98187
920	0.285327	0.646974	2.98124
921	0.283967	0.647038	2.98083
922	0.282668	0.650014	2.96978
923	0.282843	0.652661	2.96915
924	0.284818	0.653122	2.96728
925	0.282209	0.651013	2.96517
926	0.283327	0.650113	2.96476
927	0.285318	0.650632	2.96455
928	0.28449	0.651213	2.96352
929	0.284791	0.649572	2.9175
930	0.285964	0.649402	2.91729
931	0.283039	0.64948	2.91439
932	0.283912	0.65031	2.91418
933	0.284834	0.650018	2.91376
934	0.283667	0.65267	2.91356
935	0.279166	0.650654	2.93069
936	0.280809	0.650511	2.93028
937	0.280543	0.650857	2.93008
938	0.282342	0.647169	2.92968
939	0.282662	0.647358	2.92682
940	0.284451	0.643711	2.92643
941	0.285698	0.641903	2.92584
942	0.288558	0.641817	2.92523
943	0.289416	0.642258	2.92503
944	0.289615	0.642523	2.92441
945	0.2893	0.643172	2.9236
946	0.289499	0.643192	2.92339
947	0.290327	0.639523	2.92328
948	0.285778	0.6406	2.92022
949	0.285616	0.640852	2.91981
950	0.286178	0.64121	2.9194
951	0.287989	0.641369	2.91879
952	0.289286	0.639577	2.91823
953	0.289924	0.637424	2.9469
954	0.290279	0.643924	2.9465
955	0.292028	0.640357	2.94611
956	0.29253	0.643127	2.94591
957	0.293755	0.642203	3.53077
958	0.287373	0.640321	3.54114
959	0.287386	0.640393	3.54097
960	0.286384	0.640611	3.53876
961	0.287099	0.638846	3.53812
962	0.290416	0.638978	3.53761
963	0.292136	0.635477	3.53718
964	0.295461	0.635715	3.53667
965	0.295571	0.633978	3.53577
966	0.296419	0.630434	3.53473
967	0.294913	0.630793	3.53033
968	0.297727	0.631172	3.52982
969	0.298957	0.636803	3.52965
970	0.298584	0.638075	3.52846
971	0.298622	0.638492	3.5283
972	0.299077	0.636304	3.5874
973	0.299135	0.639475	3.58707
974	0.298493	0.639585	3.58189
975	0.297393	0.639162	3.36731
976	0.297407	0.638602	3.36247
977	0.29622	0.640894	3.35561
978	0.296044	0.642162	3.34275
979	0.294622	0.643068	3.34141
980	0.294302	0.64335	3.34124
981	0.294168	0.644709	3.34108
982	0.295728	0.643547	3.34091
983	0.298208	0.643999	3.34041
984	0.296835	0.6437	3.33798
985	0.297298	0.640601	3.33687
986	0.298423	0.646292	3.3367
987	0.299599	0.644545	3.33609
988	0.298044	0.645472	3.31224
989	0.299255	0.64367	3.31174
990	0.299751	0.642318	3.31735
991	0.295161	0.642628	3.31604
992	0.294661	0.643529	3.31571
993	0.292979	0.642969	3.29076
994	0.289257	0.644152	3.2878
995	0.285224	0.644101	3.25956
996	0.285205	0.644427	3.25726
997	0.285078	0.645599	3.2571
998	0.284618	0.643858	3.25639
999	0.285849	0.642128	3.26057
1000	0.286608	0.642088	3.25714
1001	0.288634	0.642358	3.25698
1002	0.288422	0.64415	3.25502
1003	0.289303	0.644644	3.25486
1004	0.290419	0.650289	3.25469
1005	0.290823	0.648975	3.23592
1006	0.291681	0.647362	3.30465
1007	0.292904	0.645627	3.30404
1008	0.29299	0.650631	3.29984
1009	0.290858	0.650338	3.77387
1010	0.290706	0.650789	3.77359
1011	0.291356	0.650671	3.77345
1012	0.291975	0.651434	3.77331
1013	0.291966	0.653579	3.77318
1014	0.291853	0.653579	3.77304
1015	0.292219	0.659835	3.77276
1016	0.294562	0.659262	3.77098
1017	0.293666	0.66166	3.7707
1018	0.293513	0.661766	3.7696
1019	0.293897	0.661856	3.76795
1020	0.293464	0.662509	3.76713
1021	0.294164	0.6594	3.7937
1022	0.2935	0.660375	3.78501
1023	0.294675	0.658614	3.78439
1024	0.287827	0.657928	3.77787
1025	0.287336	0.658518	3.77773
1026	0.287788	0.661363	3.77705
1027	0.287405	0.658895	3.77547
1028	0.28791	0.661554	3.77534
1029	0.286239	0.659435	3.77245
1030	0.285441	0.658551	3.71936
1031	0.285019	0.658454	3.64567
1032	0.283312	0.65946	3.64134
1033	0.284141	0.660524	3.63985
1034	0.283041	0.663322	3.63768
1035	0.283291	0.660509	3.63627
1036	0.282653	0.658565	3.6578
1037	0.282448	0.658789	3.65326
1038	0.284102	0.655331	3.65291
1039	0.285747	0.651909	3.65255
1040	0.285923	0.653998	3.65242
1041	0.287402	0.654536	3.65068
1042	0.286481	0.654464	3.64667
1043	0.280747	0.658282	3.6452
1044	0.279883	0.656628	3.82469
1045	0.281206	0.658416	3.82456
1046	0.279484	0.656598	3.84658
1047	0.278465	0.65697	3.8462
1048	0.280027	0.656853	3.83967
1049	0.278321	0.656041	3.83063
1050	0.279251	0.652605	3.83083
1051	0.279339	0.652543	3.8302
1052	0.280966	0.649171	3.82985
1053	0.280543	0.649639	3.82972
1054	0.278178	0.650149	3.81844
1055	0.278859	0.652733	3.81832
1056	0.277137	0.650835	3.82341
1057	0.2765	0.653118	3.82329
1058	0.274941	0.654626	3.81512
1059	0.275166	0.656344	3.815
1060	0.275302	0.655645	3.81487
1061	0.275238	0.655547	3.81475
1062	0.274152	0.654675	3.85948
1063	0.271435	0.657847	3.83219
1064	0.270986	0.656849	3.82822
1065	0.271822	0.664581	3.8281
1066	0.270756	0.662679	3.81784
1067	0.271967	0.663108	3.81749
1068	0.270979	0.664593	3.81738
1069	0.271325	0.663734	3.81528
1070	0.27295	0.660331	3.81495
1071	0.271827	0.661489	3.79522
1072	0.273443	0.658114	3.79489
1073	0.272408	0.655985	3.79311
1074	0.269472	0.656277	3.78325
1075	0.271083	0.652954	3.78293
1076	0.272532	0.652954	3.7827
1077	0.271677	0.655214	3.78258
1078	0.272069	0.652297	3.78164
1079	0.272506	0.654644	3.78118
1080	0.272808	0.653634	3.78137
1081	0.274372	0.653634	3.90429
1082	0.275507	0.651988	3.90376
1083	0.275346	0.65669	3.90057
1084	0.27421	0.657191	3.87967
1085	0.27534	0.655539	3.87915
1086	0.274211	0.657119	3.87772
1087	0.27021	0.655371	3.88901
1088	0.268603	0.655477	3.88879
1089	0.268133	0.65636	3.8876
1090	0.268863	0.65636	3.88678
1091	0.269704	0.65612	3.88667
1092	0.270561	0.65448	3.88606
1093	0.270962	0.65373	3.88595
1094	0.270203	0.654824	3.88552
1095	0.271369	0.653191	3.8849
1096	0.272096	0.649908	3.88418
1097	0.272861	0.646641	3.88337
1098	0.27307	0.646434	3.88326
1099	0.271647	0.646365	3.87416
1100	0.271447	0.6464	3.87405
1101	0.271971	0.646727	3.87394
1102	0.270832	0.646362	3.87102
1103	0.270858	0.646566	3.87091
1104	0.271671	0.64414	3.86972
1105	0.27169	0.643845	3.86929
1106	0.272339	0.642256	3.86858
1107	0.272135	0.641021	3.86671
1108	0.27216	0.644313	3.86649
1109	0.272502	0.641905	3.86549
1110	0.272843	0.640328	3.86473
1111	0.273208	0.646061	3.86452
1112	0.272326	0.646634	3.86366
1113	0.27328	0.651958	3.86355
1114	0.270067	0.651572	3.86227
1115	0.270947	0.648341	3.86338
1116	0.271164	0.646348	3.86247
1117	0.269485	0.647135	3.83039
1118	0.269935	0.646809	3.82996
1119	0.268976	0.646401	3.81906
1120	0.270512	0.643256	3.81876
1121	0.270335	0.642503	3.81672
1122	0.269201	0.642245	3.81344
1123	0.270729	0.639134	3.81314
1124	0.270382	0.641879	3.81293
1125	0.26951	0.64174	3.75273
1126	0.26751	0.640911	3.75061
1127	0.268412	0.640911	3.7504
1128	0.269058	0.641164	3.75029
1129	0.269163	0.640961	3.73016
1130	0.270679	0.637872	3.72987
1131	0.271017	0.640282	3.72977
1132	0.272097	0.638742	3.72929
1133	0.265219	0.637078	3.82278
1134	0.265585	0.63788	3.82268
1135	0.264938	0.638137	3.8208
1136	0.265671	0.638124	3.80194
1137	0.26546	0.637758	3.79906
1138	0.266305	0.643367	3.79896
1139	0.26779	0.640289	3.79868
1140	0.267314	0.640061	3.7955
1141	0.266311	0.64121	3.79364
1142	0.262855	0.64676	3.78445
1143	0.260335	0.647584	3.78249
1144	0.259433	0.645887	3.7792
1145	0.260238	0.645421	3.779
1146	0.261166	0.643884	3.77847
1147	0.259585	0.648482	3.77526
1148	0.2592	0.648086	3.77478
1149	0.260347	0.646546	3.77728
1150	0.258837	0.644909	3.77381
1151	0.258938	0.643329	3.77246
1152	0.258751	0.643724	3.77207
1153	0.259431	0.643848	3.76841
1154	0.26059	0.645843	3.76802
1155	0.261254	0.648265	3.76773
1156	0.26094	0.651504	3.76735
1157	0.261152	0.651899	3.76686
1158	0.261334	0.654268	3.76677
1159	0.262233	0.652091	3.77394
1160	0.259919	0.652836	3.76821
1161	0.260921	0.652712	3.76802
1162	0.261293	0.651924	3.76792
1163	0.261095	0.651057	3.76764
1164	0.258231	0.650207	3.76678
1165	0.257483	0.648224	3.76526
1166	0.257498	0.648617	3.76517
1167	0.258274	0.646307	3.76428
1168	0.259326	0.64479	3.76385
1169	0.258941	0.645416	3.76366
1170	0.258369	0.643681	3.76243
1171	0.259235	0.64212	3.7594
1172	0.258948	0.642269	3.7558
1173	0.260204	0.640768	3.75792
1174	0.259821	0.641347	3.75717
1175	0.260691	0.64129	3.75708
1176	0.261072	0.64347	3.75698
1177	0.261565	0.647364	3.75642
1178	0.261579	0.645467	3.75526
1179	0.26116	0.646244	3.75432
1180	0.26079	0.646743	3.75414
1181	0.261018	0.648884	3.75376
1182	0.261249	0.647065	3.75362
1183	0.262676	0.644069	3.75337
1184	0.263957	0.641042	3.76696
1185	0.264445	0.639098	3.76494
1186	0.264143	0.639823	3.76476
1187	0.264477	0.639338	3.76218
1188	0.264163	0.64151	3.76162
1189	0.264511	0.642278	3.76153
1190	0.264197	0.642015	3.76098
1191	0.2635	0.64122	3.76079
1192	0.262009	0.641487	3.75886
1193	0.261325	0.641998	3.75839
1194	0.262085	0.642996	3.74834
1195	0.262005	0.643589	3.74825
1196	0.260262	0.644452	3.74557
1197	0.261291	0.642971	3.74516
1198	0.262157	0.643053	3.74507
1199	0.262206	0.643141	3.74497
1200	0.262226	0.641054	3.74399
1201	0.261807	0.641229	3.74316
1202	0.26109	0.639445	3.7426
1203	0.259288	0.639954	3.73984
1204	0.260356	0.640071	3.73975
1205	0.260776	0.640682	3.7297
1206	0.260709	0.639536	3.80926
1207	0.260583	0.639181	3.81426
1208	0.259166	0.641576	3.81126
1209	0.258982	0.6422	3.81117
1210	0.259973	0.642148	3.81055
1211	0.260539	0.642148	3.80834
1212	0.260107	0.64253	3.80789
1213	0.259893	0.642869	3.80754
1214	0.256733	0.643983	3.80665
1215	0.256151	0.643708	3.80586
1216	0.256104	0.646537	3.79577
1217	0.254857	0.646998	3.79391
1218	0.25527	0.648139	3.79382
1219	0.255492	0.646993	3.79529
1220	0.255442	0.647138	3.7952
1221	0.253719	0.648095	3.79335
1222	0.251434	0.647951	3.78426
1223	0.248682	0.650528	3.78143
1224	0.24897	0.648124	3.78082
1225	0.24839	0.648226	3.78056
1226	0.24753	0.647845	3.78003
1227	0.247563	0.648021	3.77994
1228	0.249007	0.645068	3.7797
1229	0.249042	0.645085	3.77961
1230	0.248988	0.645504	3.77952
1231	0.249493	0.6456	3.77943
1232	0.248489	0.64534	3.77771
1233	0.24838	0.645567	3.77762
1234	0.248889	0.647194	3.77753
1235	0.248512	0.645502	3.88143
1236	0.249402	0.648621	3.88126
1237	0.248661	0.649641	3.88101
1238	0.248691	0.649901	3.87659
1239	0.2492	0.648879	3.87643
1240	0.248515	0.649866	3.87609
1241	0.24977	0.646874	3.87492
1242	0.250378	0.645359	3.87359
1243	0.250779	0.645307	3.8735
1244	0.25222	0.642387	3.87327
1245	0.252192	0.64065	3.87062
1246	0.252062	0.641209	3.86624
1247	0.251275	0.640971	3.86475
1248	0.251183	0.64067	3.86401
1249	0.248218	0.641439	3.86196
1250	0.244823	0.641391	3.86114
1251	0.244683	0.64568	3.85982
1252	0.245377	0.64582	3.85768
1253	0.245113	0.646153	3.85752
1254	0.243887	0.650526	3.85415
1255	0.240296	0.652431	3.85267
1256	0.240048	0.652312	3.85201
1257	0.240561	0.651549	3.85193
1258	0.236991	0.651898	3.85135
1259	0.235711	0.652264	3.84247
1260	0.235923	0.651283	3.84214
1261	0.235557	0.651255	3.84198
1262	0.23644	0.651495	3.84149
1263	0.236013	0.6515	3.84132
1264	0.23517	0.651799	3.84099
1265	0.234765	0.652767	3.84091
1266	0.232865	0.653005	3.83976
1267	0.228372	0.653677	3.8391
1268	0.223935	0.654195	3.83795
1269	0.225354	0.65437	3.83779
1270	0.225216	0.656627	3.83754
1271	0.225298	0.655875	3.82036
1272	0.22602	0.655414	3.82003
1273	0.224568	0.654373	3.79536
1274	0.223509	0.654743	3.79512
1275	0.224384	0.651767	3.79687
1276	0.223573	0.652051	3.79654
1277	0.223806	0.652416	3.79638
1278	0.224042	0.652986	3.79572
1279	0.22374	0.653786	3.79499
1280	0.224098	0.654095	3.79433
1281	0.223715	0.654508	3.78564
1282	0.223425	0.653958	3.72386
1283	0.222735	0.653556	3.72058
1284	0.221912	0.65379	3.7205
1285	0.221583	0.65459	3.71878
1286	0.220396	0.654801	3.70559
1287	0.221278	0.654801	3.70793
1288	0.221666	0.655033	3.70736
1289	0.221438	0.654663	3.70426
1290	0.221426	0.654437	3.70329
1291	0.221622	0.654137	3.69824
1292	0.221586	0.654137	3.698
1293	0.22131	0.653889	3.69588
1294	0.219743	0.654774	3.6936
1295	0.219353	0.655075	3.69344
1296	0.218678	0.655153	3.69312
1297	0.219846	0.655596	3.69295
1298	0.219618	0.655428	3.69287
1299	0.218634	0.656619	3.69124
1300	0.218288	0.656613	3.68913
1301	0.216026	0.656517	3.68229
1302	0.215558	0.657004	3.68221
1303	0.215007	0.65714	3.6779
1304	0.214456	0.657281	3.67676
1305	0.215267	0.658429	3.67651
1306	0.215618	0.658429	3.67424
1307	0.215291	0.658545	3.67114
1308	0.215582	0.658546	3.67106
1309	0.214732	0.658784	3.66683
1310	0.214752	0.659985	3.66585
1311	0.212402	0.659253	3.66423
1312	0.211188	0.659377	3.66366
1313	0.208069	0.659975	3.66211
1314	0.208223	0.660169	3.66203
1315	0.206406	0.661422	3.66146
1316	0.20612	0.661694	3.66032
1317	0.206236	0.6618	3.66024
1318	0.206407	0.664728	3.65731
1319	0.201997	0.664083	3.6547
1320	0.197353	0.665567	3.65243
1321	0.197641	0.665755	3.65234
1322	0.197287	0.665798	3.65015
1323	0.198033	0.666034	3.64998
1324	0.196794	0.668255	3.64526
1325	0.197606	0.668509	3.64518
1326	0.197246	0.668497	3.6451
1327	0.197866	0.669033	3.64494
1328	0.197482	0.669161	3.64486
1329	0.198284	0.669163	3.64478
1330	0.19841	0.669796	3.64445
1331	0.198922	0.670439	3.64429
1332	0.199066	0.668505	3.64288
