# Supplementary material for: Reconstructing the evolution history of networked complex systems
Source: Nat Commun. 2024 Apr 2;15:2849. doi: 10.1038/s41467-024-47248-x (PMC10987487; doi:10.1038/s41467-024-47248-x)
Supplement: Supplementary file 8 — Source Data [file 41467_2024_47248_MOESM8_ESM.zip › Source Data/figure5/figure5cfi_weaver_real.xls]

## Sheet: Sheet1
n_edges	assortativity	average_clustering	average_shortest_path_length
50	0.162393	0.738889	2.56835
248	0.301117	0.734266	2.44317
437	0.279661	0.724857	2.26356
593	0.25683	0.672681	2.85089
840	0.283451	0.676395	2.84006
1069	0.245431	0.659037	3.84175
1213	0.243502	0.666915	3.75047
1332	0.199066	0.668505	3.64288
