# Supplementary material for: Reconstructing the evolution history of networked complex systems
Source: Nat Commun. 2024 Apr 2;15:2849. doi: 10.1038/s41467-024-47248-x (PMC10987487; doi:10.1038/s41467-024-47248-x)
Supplement: Supplementary file 8 — Source Data [file 41467_2024_47248_MOESM8_ESM.zip › Source Data/figure5/figure5beg_WTW_generatedPA.xls]

## Sheet: Sheet1
n_edges	assortativity	average_clustering	average_shortest_path_length
1		0	1
2		0	1
3	-0.5	0	1.25
4	-0.6	0	1.42857
5	-0.315789	0	1.72727
6	-0.476923	0	1.8125
7	-0.289474	0	2.04545
8	-0.166667	0	2
9	-0.25	0	1.96
10	-0.270492	0	2.5
11	-0.360424	0	2.66071
12	-0.417989	0	2.64179
13	-0.553459	0	2.95604
14	-0.512938	0.0595238	2.75824
15	-0.424936	0.0891156	2.49451
16	-0.382716	0.0831746	2.69524
17	-0.410587	0.0779762	2.84167
18	-0.451744	0.0726891	2.81618
19	-0.373122	0.0650376	2.80292
20	-0.412018	0.0613889	2.77922
21	-0.372584	0.0584656	2.81395
22	-0.391184	0.121958	2.72093
23	-0.405128	0.121958	2.68605
24	-0.411458	0.0902116	2.97619
25	-0.487163	0.0902116	2.7619
26	-0.435711	0.0902116	2.68095
27	-0.416551	0.117196	2.66667
28	-0.425722	0.113568	2.55714
29	-0.45855	0.142139	2.52857
30	-0.476077	0.175472	2.45714
31	-0.504854	0.173885	2.41429
32	-0.50977	0.158012	2.36667
33	-0.546012	0.149964	2.41991
34	-0.500649	0.161472	2.38095
35	-0.524628	0.176623	2.36364
36	-0.50251	0.183333	2.35065
37	-0.459678	0.246104	2.33333
38	-0.406108	0.279201	2.2987
39	-0.391383	0.279201	2.26407
40	-0.39538	0.311669	2.24242
41	-0.387828	0.290457	2.22944
42	-0.397009	0.274722	2.26877
43	-0.384143	0.26023	2.26087
44	-0.388922	0.271664	2.22134
45	-0.375268	0.312347	2.21739
46	-0.366138	0.299407	2.21344
47	-0.352807	0.302033	2.20158
48	-0.335689	0.314734	2.18577
49	-0.351448	0.321636	2.16601
50	-0.382123	0.331228	2.13043
51	-0.393991	0.341446	2.10672
52	-0.415226	0.350383	2.08696
53	-0.40771	0.36108	2.083
54	-0.433155	0.359674	2.05138
55	-0.437763	0.340834	2.03557
56	-0.417388	0.314264	2.03162
57	-0.423927	0.298139	2.07971
58	-0.419597	0.302871	2.07246
59	-0.450587	0.306827	2.03986
60	-0.473281	0.293342	2.07333
61	-0.437775	0.30176	2.06
62	-0.429714	0.338304	2.05
63	-0.451416	0.378372	2.02667
64	-0.475597	0.418465	1.99667
65	-0.482474	0.416228	1.96333
66	-0.479301	0.442967	1.95333
67	-0.487506	0.446774	1.94667
68	-0.503056	0.445778	1.90333
69	-0.50289	0.446124	1.88
70	-0.522629	0.477098	1.86
71	-0.522465	0.477654	1.84
72	-0.513158	0.485543	1.83667
73	-0.531791	0.466023	1.88308
74	-0.532841	0.472858	1.87692
75	-0.54023	0.459924	1.86769
76	-0.537212	0.472269	1.86462
77	-0.530775	0.478483	1.86154
78	-0.529045	0.470791	1.85846
79	-0.522548	0.454432	1.85538
80	-0.527463	0.470644	1.84615
81	-0.524139	0.495185	1.84308
82	-0.520517	0.491455	1.82154
83	-0.526068	0.495122	1.81846
84	-0.541642	0.476119	1.85755
85	-0.544345	0.479408	1.8547
86	-0.532466	0.491503	1.85185
87	-0.535856	0.497195	1.84615
88	-0.543438	0.496537	1.83761
89	-0.534765	0.555026	1.83191
90	-0.542393	0.55824	1.82336
91	-0.536207	0.558975	1.82051
92	-0.512406	0.554526	1.81766
93	-0.510984	0.557441	1.81481
94	-0.520135	0.575615	1.80627
95	-0.50854	0.563431	1.80342
96	-0.511027	0.573478	1.79772
97	-0.519854	0.56765	1.78917
98	-0.505024	0.558082	1.78632
99	-0.502082	0.552489	1.78348
100	-0.491893	0.553751	1.78063
101	-0.478154	0.546403	1.77778
102	-0.460774	0.541932	1.77493
103	-0.453665	0.533574	1.77208
104	-0.459031	0.536573	1.76923
105	-0.46201	0.5483	1.76638
106	-0.46399	0.559126	1.75783
107	-0.458611	0.556877	1.75499
108	-0.460684	0.558836	1.75214
109	-0.463646	0.558804	1.74929
110	-0.46974	0.563037	1.74644
111	-0.472966	0.563952	1.74359
112	-0.474898	0.566737	1.74074
113	-0.477995	0.56727	1.73789
114	-0.488305	0.582386	1.73219
115	-0.485887	0.593167	1.72934
116	-0.487825	0.599671	1.7265
117	-0.490693	0.603909	1.7208
118	-0.494442	0.628028	1.7151
119	-0.499811	0.664272	1.69516
120	-0.504977	0.700629	1.67521
121	-0.509753	0.737082	1.65527
122	-0.512626	0.745816	1.65242
123	-0.514288	0.744647	1.64957
124	-0.51669	0.750764	1.64672
125	-0.518834	0.75641	1.64387
126	-0.522151	0.755645	1.64103
127	-0.5249	0.76138	1.63818
128	-0.526606	0.763476	1.63533
129	-0.529932	0.762969	1.63248
130	-0.533039	0.763135	1.62963
131	-0.531811	0.76127	1.62678
132	-0.525973	0.761145	1.62393
133	-0.518957	0.755395	1.62108
134	-0.518801	0.757196	1.61823
135	-0.520449	0.758592	1.61538
136	-0.520398	0.759102	1.61254
137	-0.52049	0.763926	1.60969
138	-0.521288	0.763834	1.60684
139	-0.522956	0.767951	1.60399
140	-0.525993	0.77334	1.60114
141	-0.527999	0.774834	1.59829
142	-0.530578	0.786878	1.59544
143	-0.532455	0.786066	1.59259
144	-0.534284	0.79457	1.58974
145	-0.53657	0.793912	1.58689
146	-0.539195	0.793371	1.58405
147	-0.541461	0.795718	1.5812
148	-0.544219	0.795352	1.57835
149	-0.550359	0.800748	1.5755
150	-0.553997	0.798178	1.57265
151	-0.551918	0.819457	1.5698
152	-0.5543	0.819121	1.56695
153	-0.557904	0.822143	1.5641
154	-0.560225	0.82194	1.56125
155	-0.557766	0.819716	1.5584
156	-0.552167	0.81909	1.55556
157	-0.545211	0.814271	1.55271
158	-0.542166	0.812856	1.54986
159	-0.53829	0.80874	1.54701
160	-0.535873	0.804936	1.54416
161	-0.540154	0.806047	1.54131
162	-0.541714	0.803354	1.53846
163	-0.54458	0.820639	1.53561
164	-0.546652	0.822752	1.53276
165	-0.548626	0.823937	1.52991
166	-0.549714	0.823112	1.52707
167	-0.553173	0.826846	1.52422
168	-0.55519	0.826214	1.52137
169	-0.558476	0.827946	1.51852
170	-0.560998	0.828293	1.51567
171	-0.564439	0.830625	1.51282
172	-0.558364	0.830531	1.50997
173	-0.556824	0.831387	1.50712
174	-0.549625	0.829959	1.50427
175	-0.547137	0.829429	1.50142
176	-0.547978	0.83101	1.49858
177	-0.543979	0.829596	1.49573
178	-0.542714	0.827551	1.49288
179	-0.543412	0.826759	1.49003
180	-0.543017	0.826292	1.48718
181	-0.5451	0.828218	1.48433
182	-0.547249	0.829113	1.48148
183	-0.55037	0.830999	1.47863
184	-0.552312	0.830517	1.47578
185	-0.55462	0.830429	1.47293
186	-0.557568	0.836332	1.47009
187	-0.560349	0.838033	1.46724
188	-0.562998	0.839944	1.46439
189	-0.564414	0.839664	1.46154
190	-0.566126	0.839468	1.45869
191	-0.568805	0.840874	1.45584
192	-0.562191	0.839636	1.45299
193	-0.559057	0.83943	1.45014
194	-0.546436	0.838582	1.44729
195	-0.539811	0.839048	1.44444
196	-0.533462	0.836497	1.4416
197	-0.53218	0.836105	1.43875
198	-0.527843	0.833493	1.4359
199	-0.525256	0.833437	1.43305
200	-0.521951	0.833309	1.4302
201	-0.518877	0.832673	1.42735
202	-0.51905	0.830523	1.4245
203	-0.523297	0.83625	1.42165
204	-0.52571	0.838331	1.4188
205	-0.525514	0.837931	1.41595
206	-0.52877	0.840033	1.41311
207	-0.529664	0.839778	1.41026
208	-0.532262	0.841505	1.40741
209	-0.535179	0.843068	1.40456
210	-0.53778	0.844294	1.40171
211	-0.533516	0.843445	1.39886
212	-0.527067	0.841102	1.39601
213	-0.519205	0.839637	1.39316
214	-0.519423	0.842191	1.39031
215	-0.512658	0.841475	1.38746
216	-0.512583	0.84317	1.38462
217	-0.510349	0.842548	1.38177
218	-0.508789	0.841848	1.37892
219	-0.506442	0.841434	1.37607
220	-0.506885	0.842585	1.37322
221	-0.508426	0.841848	1.37037
222	-0.51092	0.844912	1.36752
223	-0.513628	0.847921	1.36467
224	-0.514453	0.847784	1.36182
225	-0.517061	0.849152	1.35897
226	-0.518735	0.849152	1.35613
227	-0.512379	0.84859	1.35328
228	-0.509272	0.848099	1.35043
229	-0.509263	0.850047	1.34758
230	-0.508276	0.849805	1.34473
231	-0.506618	0.849968	1.34188
232	-0.505251	0.849777	1.33903
233	-0.50534	0.850113	1.33618
234	-0.505594	0.850086	1.33333
235	-0.507566	0.85132	1.33048
236	-0.508925	0.851417	1.32764
237	-0.511405	0.853095	1.32479
238	-0.509034	0.854073	1.32194
239	-0.505923	0.853989	1.31909
240	-0.503852	0.853981	1.31624
241	-0.504247	0.854074	1.31339
242	-0.503837	0.854187	1.31054
243	-0.504195	0.854365	1.30769
244	-0.505506	0.854978	1.30484
245	-0.507874	0.856767	1.30199
246	-0.510457	0.858212	1.29915
247	-0.504614	0.859002	1.2963
248	-0.498979	0.859185	1.29345
249	-0.496541	0.860648	1.2906
250	-0.493086	0.860819	1.28775
251	-0.491349	0.86147	1.2849
252	-0.489862	0.861711	1.28205
253	-0.491003	0.863594	1.2792
254	-0.491791	0.864446	1.27635
255	-0.492383	0.864785	1.2735
256	-0.493571	0.865174	1.27066
257	-0.495687	0.866434	1.26781
258	-0.489705	0.866445	1.26496
259	-0.482483	0.867019	1.26211
260	-0.476597	0.867515	1.25926
261	-0.474195	0.867323	1.25641
262	-0.470638	0.867773	1.25356
263	-0.47272	0.869556	1.25071
264	-0.471391	0.870369	1.24786
265	-0.47218	0.872254	1.24501
266	-0.471846	0.872688	1.24217
267	-0.472318	0.873164	1.23932
268	-0.474106	0.87416	1.23647
269	-0.475818	0.875041	1.23362
270	-0.47109	0.875967	1.23077
271	-0.463793	0.876704	1.22792
272	-0.45781	0.877368	1.22507
273	-0.453895	0.878429	1.22222
274	-0.451787	0.879902	1.21937
275	-0.449145	0.880464	1.21652
276	-0.447593	0.881048	1.21368
277	-0.447931	0.882439	1.21083
278	-0.448105	0.883055	1.20798
279	-0.449096	0.883704	1.20513
280	-0.450859	0.884719	1.20228
281	-0.444079	0.885618	1.19943
282	-0.439451	0.886882	1.19658
283	-0.435077	0.887655	1.19373
284	-0.432554	0.888808	1.19088
285	-0.430392	0.889553	1.18803
286	-0.429298	0.890312	1.18519
287	-0.429194	0.89109	1.18234
288	-0.429982	0.891891	1.17949
289	-0.431545	0.892718	1.17664
290	-0.422306	0.894155	1.17379
291	-0.413027	0.895592	1.17094
292	-0.406372	0.896575	1.16809
293	-0.400908	0.897439	1.16524
294	-0.39564	0.898498	1.16239
295	-0.39175	0.899511	1.15954
296	-0.389927	0.900227	1.1567
297	-0.388585	0.901204	1.15385
298	-0.388509	0.902182	1.151
299	-0.389618	0.903167	1.14815
300	-0.392477	0.905839	1.1453
301	-0.382873	0.90742	1.14245
302	-0.375832	0.909247	1.1396
303	-0.368991	0.910529	1.13675
304	-0.363618	0.91174	1.1339
305	-0.359734	0.912906	1.13105
306	-0.357869	0.914388	1.12821
307	-0.356796	0.915503	1.12536
308	-0.357321	0.916937	1.12251
309	-0.358848	0.918048	1.11966
310	-0.353065	0.919512	1.11681
311	-0.348738	0.920904	1.11396
312	-0.345894	0.922249	1.11111
313	-0.344541	0.923564	1.10826
314	-0.344651	0.924862	1.10541
315	-0.346154	0.926154	1.10256
316	-0.335718	0.928205	1.09972
317	-0.326697	0.930061	1.09687
318	-0.319176	0.931779	1.09402
319	-0.313263	0.933397	1.09117
320	-0.309073	0.934946	1.08832
321	-0.306713	0.936449	1.08547
322	-0.30625	0.93792	1.08262
323	-0.307692	0.939373	1.07977
324	-0.296595	0.941538	1.07692
325	-0.286972	0.943527	1.07407
326	-0.279027	0.945388	1.07123
327	-0.273016	0.947156	1.06838
328	-0.269217	0.948858	1.06553
329	-0.267894	0.950513	1.06268
330	-0.269231	0.952137	1.05983
331	-0.257204	0.954416	1.05698
332	-0.246726	0.956535	1.05413
333	-0.238241	0.958535	1.05128
334	-0.232324	0.960448	1.04843
335	-0.22963	0.962298	1.04558
336	-0.230769	0.964103	1.04274
337	-0.217406	0.966496	1.03989
338	-0.20568	0.968742	1.03704
339	-0.196596	0.970879	1.03419
340	-0.191576	0.972934	1.03134
341	-0.192308	0.974929	1.02849
342	-0.176912	0.977436	1.02564
343	-0.163275	0.979809	1.02279
344	-0.154078	0.98208	1.01994
345	-0.153846	0.984274	1.01709
346	-0.134999	0.986895	1.01425
347	-0.118332	0.989392	1.0114
348	-0.115385	0.991795	1.00855
349	-0.0889236	0.99453	1.0057
350	-0.0769231	0.997151	1.00285
351		1	1
352	-0.0766965	0.96164	1.06878
353	-0.0779892	0.994912	1.06614
354	-0.0792683	0.992674	1.06349
355	-0.0805327	0.990639	1.06085
356	-0.0817809	0.988807	1.0582
357	-0.0830116	0.987179	1.05556
358	-0.0842227	0.985755	1.05291
359	-0.0854119	0.984534	1.05026
360	-0.0865766	0.983516	1.04762
361	-0.0877134	0.982702	1.04497
362	-0.0888181	0.982092	1.04233
363	-0.0898855	0.981685	1.03968
364	-0.0909091	0.981481	1.03704
365	-0.0918803	0.981481	1.03439
366	-0.0927882	0.981685	1.03175
367	-0.0936181	0.982092	1.0291
368	-0.0943498	0.982702	1.02646
369	-0.0949555	0.983516	1.02381
370	-0.0953947	0.984534	1.02116
371	-0.0956072	0.985755	1.01852
372	-0.0954985	0.987179	1.01587
373	-0.0949119	0.988807	1.01323
374	-0.0935673	0.990639	1.01058
375	-0.0909091	0.992674	1.00794
376	-0.0856593	0.994912	1.00529
377	-0.0740741	0.997354	1.00265
378		1	1
379	-0.0738717	0.963054	1.0665
380	-0.0750773	0.995256	1.06404
381	-0.0762712	0.993158	1.06158
382	-0.0774525	0.991242	1.05911
383	-0.07862	0.989509	1.05665
384	-0.0797726	0.987958	1.05419
385	-0.0809086	0.98659	1.05172
386	-0.0820263	0.985404	1.04926
387	-0.0831234	0.984401	1.0468
388	-0.0841974	0.98358	1.04433
389	-0.0852449	0.982941	1.04187
390	-0.086262	0.982485	1.03941
391	-0.0872437	0.982211	1.03695
392	-0.0881836	0.98212	1.03448
393	-0.0890736	0.982211	1.03202
394	-0.0899032	0.982485	1.02956
395	-0.0906581	0.982941	1.02709
396	-0.0913191	0.98358	1.02463
397	-0.0918592	0.984401	1.02217
398	-0.0922397	0.985404	1.0197
399	-0.0924025	0.98659	1.01724
400	-0.0922567	0.987958	1.01478
401	-0.0916515	0.989509	1.01232
402	-0.0903173	0.991242	1.00985
403	-0.0877193	0.993158	1.00739
404	-0.0826262	0.995256	1.00493
405	-0.0714286	0.997537	1.00246
406		1	1
407	-0.0712471	0.964368	1.06437
408	-0.072374	0.995567	1.06207
409	-0.0734908	0.993596	1.05977
410	-0.0745968	0.99179	1.05747
411	-0.075691	0.990148	1.05517
412	-0.0767723	0.98867	1.05287
413	-0.0778396	0.987356	1.05057
414	-0.0788913	0.986207	1.04828
415	-0.0799257	0.985222	1.04598
416	-0.0809406	0.984401	1.04368
417	-0.0819336	0.983744	1.04138
418	-0.0829016	0.983251	1.03908
419	-0.0838405	0.982923	1.03678
420	-0.0847458	0.982759	1.03448
421	-0.0856111	0.982759	1.03218
422	-0.0864288	0.982923	1.02989
423	-0.0871886	0.983251	1.02759
424	-0.0878768	0.983744	1.02529
425	-0.088475	0.984401	1.02299
426	-0.0889571	0.985222	1.02069
427	-0.0892857	0.986207	1.01839
428	-0.089405	0.987356	1.01609
429	-0.0892274	0.98867	1.01379
430	-0.0886076	0.990148	1.01149
431	-0.0872856	0.99179	1.0092
432	-0.0847458	0.993596	1.0069
433	-0.0798005	0.995567	1.0046
434	-0.0689655	0.997701	1.0023
435		1	1
436	-0.0688021	0.965591	1.06237
437	-0.0698578	0.995847	1.06022
438	-0.0709046	0.993993	1.05806
439	-0.0719421	0.992288	1.05591
440	-0.0729694	0.99073	1.05376
441	-0.0739857	0.989321	1.05161
442	-0.0749899	0.988061	1.04946
443	-0.0759808	0.986948	1.04731
444	-0.076957	0.985984	1.04516
445	-0.0779168	0.985169	1.04301
446	-0.0788582	0.984501	1.04086
447	-0.0797788	0.983982	1.03871
448	-0.0806754	0.983611	1.03656
449	-0.0815445	0.983389	1.03441
450	-0.0823812	0.983315	1.03226
451	-0.0831799	0.983389	1.03011
452	-0.0839329	0.983611	1.02796
453	-0.0846303	0.983982	1.02581
454	-0.085259	0.984501	1.02366
455	-0.0858011	0.985169	1.02151
456	-0.0862315	0.985984	1.01935
457	-0.0865143	0.986948	1.0172
458	-0.0865955	0.988061	1.01505
459	-0.0863905	0.989321	1.0129
460	-0.0857592	0.99073	1.01075
461	-0.0844507	0.992288	1.0086
462	-0.0819672	0.993993	1.00645
463	-0.0771617	0.995847	1.0043
464	-0.0666667	0.997849	1.00215
465		1	1
466	-0.066519	0.966734	1.06048
467	-0.0675099	0.996102	1.05847
468	-0.0684932	0.994355	1.05645
469	-0.0694682	0.992742	1.05444
470	-0.0704344	0.991263	1.05242
471	-0.0713911	0.989919	1.0504
472	-0.0723373	0.98871	1.04839
473	-0.0732722	0.987634	1.04637
474	-0.0741945	0.986694	1.04435
475	-0.0751029	0.985887	1.04234
476	-0.0759957	0.985215	1.04032
477	-0.076871	0.984677	1.03831
478	-0.0777264	0.984274	1.03629
479	-0.0785589	0.984005	1.03427
480	-0.0793651	0.983871	1.03226
481	-0.0801404	0.983871	1.03024
482	-0.0808791	0.984005	1.02823
483	-0.0815739	0.984274	1.02621
484	-0.0822153	0.984677	1.02419
485	-0.0827907	0.985215	1.02218
486	-0.0832827	0.985887	1.02016
487	-0.0836671	0.986694	1.01815
488	-0.0839092	0.987634	1.01613
489	-0.0839568	0.98871	1.01411
490	-0.0837283	0.989919	1.0121
491	-0.0830882	0.991263	1.01008
492	-0.0817942	0.992742	1.00806
493	-0.0793651	0.994355	1.00605
494	-0.0746918	0.996102	1.00403
495	-0.0645161	0.997984	1.00202
496		1	1
497	-0.0643823	0.967803	1.05871
498	-0.0653141	0.996334	1.05682
499	-0.0662393	0.994685	1.05492
500	-0.0671573	0.993157	1.05303
501	-0.0680676	0.991752	1.05114
502	-0.0689696	0.990469	1.04924
503	-0.0698626	0.989308	1.04735
504	-0.0707457	0.98827	1.04545
505	-0.071618	0.987353	1.04356
506	-0.0724785	0.986559	1.04167
507	-0.0733256	0.985887	1.03977
508	-0.0680641	0.955052	1.09626
509	-0.0793147	0.982872	1.09269
510	-0.0751884	0.981267	1.09091
511	-0.0720852	0.979781	1.08913
512	-0.0696285	0.978414	1.08734
513	-0.0776079	0.977278	1.08556
514	-0.0846406	0.976254	1.08378
515	-0.0822041	0.975235	1.082
516	-0.0800421	0.974335	1.08021
517	-0.0780637	0.973553	1.07843
518	-0.0842296	0.972985	1.07665
519	-0.0822744	0.972437	1.07487
520	-0.0803676	0.972008	1.07308
521	-0.0860782	0.971781	1.0713
522	-0.0915798	0.971666	1.06952
523	-0.0969197	0.971663	1.06774
524	-0.0948413	0.971697	1.06595
525	-0.100015	0.97192	1.06417
526	-0.0977915	0.972187	1.06239
527	-0.0954166	0.972574	1.06061
528	-0.0928462	0.973079	1.05882
529	-0.0900369	0.973702	1.05704
530	-0.0946814	0.974497	1.05526
531	-0.0991435	0.975402	1.05348
532	-0.0956747	0.976374	1.05169
533	-0.0918421	0.977465	1.04991
534	-0.0876372	0.978674	1.04813
535	-0.0830782	0.980002	1.04635
536	-0.0782185	0.981449	1.04456
537	-0.0811899	0.983041	1.04278
538	-0.0759856	0.984721	1.041
539	-0.0708301	0.98652	1.03922
540	-0.0716219	0.985963	1.03743
541	-0.0663332	0.956061	1.09244
542	-0.0628337	0.983009	1.09076
543	0.0909463	0.959565	1.08739
544	0.0762008	0.962812	1.08571
545	0.0538257	0.967645	1.08403
546	0.0356427	0.969723	1.08235
547	0.0204244	0.970677	1.08067
548	0.0161981	0.969586	1.07899
549	0.012527	0.940969	1.13175
550	-0.00758186	0.967392	1.12698
551	-0.00792929	0.965913	1.1254
552	-0.00792416	0.964539	1.12381
553	-0.00761741	0.963271	1.12222
554	-0.0140744	0.962222	1.12063
555	-0.012955	0.961161	1.11905
556	-0.0174354	0.960297	1.11746
557	-0.0157437	0.959444	1.11587
558	-0.0199252	0.958797	1.11429
559	-0.0236151	0.95825	1.1127
560	-0.0262416	0.957786	1.11111
561	-0.0340249	0.957501	1.10952
562	-0.0310148	0.957158	1.10794
563	-0.0278342	0.956921	1.10635
564	-0.0244581	0.956788	1.10476
565	-0.0255584	0.956826	1.10317
566	-0.0263464	0.956963	1.10159
567	-0.0268281	0.957198	1.1
568	-0.0270069	0.957533	1.09841
569	-0.0223777	0.957914	1.09683
570	-0.022728	0.958466	1.09524
571	-0.0175836	0.959054	1.09365
572	-0.0166617	0.959791	1.09206
573	-0.0110112	0.960587	1.09048
574	-0.00959573	0.961525	1.08889
575	-0.00354597	0.962528	1.0873
576	-0.00177429	0.963668	1.08571
577	0.0044542	0.964878	1.08413
578	0.00122234	0.966252	1.08254
579	0.00731252	0.967667	1.08095
580	0.0131279	0.969187	1.07937
581	0.0144213	0.968873	1.07778
582	0.00777196	0.969222	1.07619
583	0.0047004	0.970882	1.0746
584	0.00243794	0.943052	1.12613
585	-0.00683558	0.968686	1.12312
586	-0.00718743	0.967286	1.12162
587	-0.013853	0.966077	1.12012
588	-0.0262058	0.965053	1.11712
589	-0.0247741	0.963934	1.11562
590	-0.0238779	0.93702	1.16501
591	-0.029125	0.961993	1.16216
592	-0.033568	0.960738	1.16074
593	-0.0368822	0.959559	1.15789
594	-0.044816	0.958559	1.15647
595	0.0362373	0.926654	1.24157
596	0.0227048	0.952252	1.19973
597	0.020132	0.942284	1.19838
598	0.0139272	0.941046	1.19703
599	0.00792657	0.944595	1.19568
600	-0.000958439	0.943619	1.19298
601	-0.00898311	0.942968	1.19163
602	-0.00915817	0.942293	1.19028
603	-0.00919748	0.94171	1.18893
604	-0.00910889	0.941197	1.18758
605	-0.0125426	0.942573	1.18623
606	-0.0153208	0.917642	1.23077
607	-0.0178079	0.941363	1.22821
608	-0.0195975	0.940156	1.22564
609	-0.0216755	0.939054	1.22308
610	-0.0198513	0.937929	1.22179
611	-0.0180174	0.936894	1.22051
612	-0.019012	0.936028	1.21923
613	-0.0170298	0.935169	1.21795
614	-0.0237538	0.934627	1.21538
615	-0.0296807	0.934151	1.2141
616	-0.0271883	0.933545	1.21282
617	-0.0317552	0.909539	1.25488
618	-0.0386241	0.932843	1.25244
619	-0.0361752	0.931571	1.25122
620	-0.0393482	0.93056	1.24878
621	-0.0368972	0.929457	1.24756
622	-0.0370924	0.928529	1.24634
623	-0.0399711	0.927769	1.2439
624	-0.0398806	0.927	1.24268
625	-0.0468125	0.926514	1.24024
626	-0.0440862	0.925827	1.23902
627	-0.0437979	0.925312	1.2378
628	-0.0463015	0.902061	1.27875
629	-0.0490565	0.924748	1.27526
630	-0.0463573	0.923507	1.2741
631	-0.0483321	0.922516	1.27178
632	-0.0478587	0.921522	1.27062
633	-0.0452891	0.92053	1.26945
634	-0.0472235	0.919788	1.26597
635	-0.0215102	0.911116	1.26481
636	-0.0220855	0.911902	1.26365
637	-0.0224609	0.911493	1.26249
638	-0.0249316	0.911221	1.26132
639	-0.0342463	0.889057	1.2979
640	-0.0360183	0.911191	1.29679
641	-0.0354716	0.910064	1.29568
642	-0.0349228	0.909016	1.29347
643	-0.0390142	0.88728	1.33087
644	-0.0407887	0.908932	1.3277
645	-0.0421637	0.907918	1.32452
646	-0.043384	0.906976	1.32241
647	-0.0462047	0.906168	1.3203
648	-0.016494	0.893326	1.31924
649	-0.0185806	0.893171	1.31818
650	-0.0183717	0.872105	1.35657
651	-0.0180231	0.89318	1.35455
652	-0.0177039	0.892113	1.35253
653	-0.0208852	0.891271	1.34949
654	-0.0253354	0.890551	1.34848
655	-0.0260556	0.889763	1.34747
656	-0.0308586	0.869455	1.38164
657	-0.0301722	0.89007	1.38068
658	-0.0311938	0.889104	1.37874
659	-0.0304569	0.888131	1.37681
660	-0.0296263	0.887227	1.37488
661	-0.0323493	0.867346	1.40888
662	-0.0347123	0.887673	1.40611
663	-0.0152927	0.870458	1.40426
664	-0.0152458	0.872974	1.40241
665	-0.0181417	0.874293	1.40056
666	-0.0205594	0.876725	1.3987
667	-0.0227403	0.878001	1.39778
668	-0.0222289	0.877501	1.39685
669	-0.0231672	0.877151	1.395
670	-0.0262224	0.876941	1.39408
671	-0.0265555	0.877408	1.39315
672	-0.0281357	0.877852	1.3913
673	-0.0284769	0.877583	1.39038
674	-0.0287196	0.877976	1.38945
675	-0.0311917	0.877906	1.38853
676	-0.0196205	0.872994	1.3876
677	-0.0199534	0.873496	1.38668
678	-0.0204529	0.854226	1.4211
679	-0.0237488	0.874187	1.41755
680	-0.0243054	0.873267	1.41578
681	-0.024381	0.872386	1.41401
682	-0.0260723	0.871664	1.41135
683	-0.0261564	0.87093	1.40957
684	-0.0282995	0.870354	1.4078
685	-0.0318159	0.869907	1.40603
686	-0.0143918	0.849443	1.45918
687	-0.0190978	0.869274	1.43622
688	-0.0236264	0.86167	1.43452
689	-0.0242477	0.864454	1.43282
690	-0.0269447	0.865362	1.43112
691	-0.0297226	0.865668	1.42857
692	-0.0309863	0.86441	1.42687
693	-0.029911	0.86343	1.42602
694	-0.034833	0.845367	1.45551
695	-0.0358603	0.864465	1.45388
696	-0.0190347	0.847576	1.45224
697	-0.0207172	0.85008	1.4498
698	-0.0244474	0.85141	1.44735
699	-0.0247036	0.851969	1.44653
700	-0.0281831	0.852378	1.44408
701	-0.030241	0.852546	1.44245
702	-0.0312422	0.852572	1.44163
703	-0.0183567	0.849604	1.44
704	-0.0198105	0.850298	1.43918
705	-0.0244612	0.832857	1.46824
706	-0.028875	0.851752	1.46588
707	-0.0295873	0.850925	1.4651
708	-0.0314471	0.850229	1.46275
709	-0.0308475	0.849456	1.46118
710	-0.0333711	0.848917	1.45804
711	-0.0366044	0.848471	1.45647
712	-0.0384908	0.8313	1.48643
713	-0.0422177	0.849829	1.4819
714	-0.0426221	0.849015	1.48039
715	-0.0448722	0.848366	1.47888
716	-0.045163	0.847675	1.47662
717	-0.0454159	0.847046	1.47511
718	-0.0449681	0.830106	1.50581
719	-0.0484943	0.848299	1.50218
720	-0.0489343	0.847522	1.5
721	-0.0529737	0.846987	1.49637
722	-0.038514	0.837307	1.49565
723	-0.0391862	0.837261	1.49492
724	-0.0395762	0.837162	1.49347
725	-0.0409247	0.820831	1.52201
726	-0.0423	0.838585	1.51922
727	-0.0333795	0.837171	1.51712
728	-0.0349801	0.833376	1.51502
729	-0.0363735	0.832099	1.51363
730	-0.0375995	0.832864	1.51293
731	-0.0379712	0.832082	1.51083
732	-0.0391536	0.83159	1.50943
733	-0.0413872	0.815721	1.5367
734	-0.0408227	0.833036	1.53535
735	-0.042778	0.832389	1.53266
736	-0.0463093	0.831876	1.52929
737	-0.0469832	0.831269	1.52862
738	-0.046929	0.830671	1.52593
739	-0.0497952	0.81515	1.55195
740	-0.0507417	0.83227	1.5487
741	-0.0514813	0.831573	1.54675
742	-0.0531273	0.830991	1.54545
743	-0.0569497	0.830567	1.54286
744	-0.0457724	0.821497	1.54156
745	-0.0466856	0.821807	1.54026
746	-0.0481231	0.821989	1.53961
747	-0.0508366	0.823164	1.53766
748	-0.0412698	0.82159	1.53701
749	-0.0416263	0.821373	1.53636
750	-0.043694	0.821312	1.53571
751	-0.0337452	0.804943	1.57769
752	-0.0270142	0.803543	1.56892
753	-0.0282662	0.808724	1.5589
754	-0.0301372	0.81422	1.55764
755	-0.0321849	0.814398	1.55514
756	-0.0339888	0.81452	1.55388
757	-0.0355643	0.799761	1.57955
758	-0.0386258	0.816418	1.57471
759	-0.0398932	0.815788	1.5729
760	-0.0402536	0.815154	1.57108
761	-0.0442336	0.81477	1.56866
762	-0.0337889	0.807115	1.56806
763	-0.034673	0.792694	1.5938
764	-0.036765	0.809029	1.5903
765	-0.0416281	0.808601	1.58562
766	-0.0426794	0.808033	1.58445
767	-0.0373802	0.801879	1.58328
768	-0.0373026	0.801837	1.58212
769	-0.0402712	0.801953	1.57978
770	-0.0418375	0.801965	1.57919
771	-0.0420815	0.801876	1.57861
772	-0.0427965	0.801819	1.57802
773	-0.0440507	0.801803	1.57744
774	-0.0446588	0.801766	1.57686
775	-0.0360813	0.786401	1.61582
776	-0.0369427	0.785667	1.60056
777	-0.0383429	0.796315	1.59887
778	-0.0402344	0.795755	1.59605
779	-0.0414838	0.795761	1.59379
780	-0.0375588	0.79087	1.59209
781	-0.0394488	0.791358	1.59153
782	-0.0311643	0.787214	1.59096
783	-0.0337543	0.788113	1.58927
784	-0.0338988	0.789152	1.5887
785	-0.0339393	0.789612	1.58814
786	-0.0365843	0.790076	1.58588
787	-0.0385703	0.790452	1.58475
788	-0.0402666	0.791142	1.58305
789	-0.0413627	0.791742	1.58249
790	-0.042532	0.791992	1.58192
791	-0.0427071	0.792279	1.58136
792	-0.0330295	0.777105	1.62404
793	-0.0342069	0.776415	1.60383
794	-0.0366403	0.78132	1.60109
795	-0.0384749	0.783511	1.59836
796	-0.0416632	0.786748	1.59617
797	-0.0424087	0.786779	1.59508
798	-0.0431603	0.787951	1.59454
799	-0.0425785	0.787627	1.59399
800	-0.0453484	0.788408	1.5918
801	-0.0466739	0.788211	1.59126
802	-0.0420411	0.785083	1.59016
803	-0.0416304	0.78492	1.58962
804	-0.041936	0.771551	1.61449
805	-0.0444747	0.787165	1.60973
806	-0.035094	0.77334	1.60867
807	-0.0360443	0.775442	1.60603
808	-0.0290897	0.772062	1.60497
809	-0.0336269	0.77279	1.60233
810	-0.0334327	0.774119	1.60127
811	-0.0335354	0.761115	1.6257
812	-0.0353564	0.776445	1.62212
813	-0.036421	0.7759	1.62007
814	-0.0375358	0.775406	1.61751
815	-0.0384901	0.774947	1.61598
816	-0.0397697	0.76223	1.63889
817	-0.041532	0.777325	1.63591
818	-0.0425304	0.776793	1.63343
819	-0.0351965	0.7699	1.63244
820	-0.0373271	0.771806	1.63095
821	-0.0374402	0.759253	1.65433
822	-0.0401455	0.774173	1.64952
823	-0.043106	0.773763	1.64712
824	-0.0370472	0.76465	1.64519
825	-0.0302056	0.761318	1.64471
826	-0.0223455	0.754871	1.64375
827	-0.0162161	0.753538	1.64327
828	-0.0113009	0.751409	1.64279
829	-0.0132472	0.752002	1.64135
830	-0.0154807	0.752577	1.64087
831	-0.0166953	0.753571	1.6399
832	-0.0172929	0.74152	1.66247
833	-0.0195845	0.756192	1.65921
834	-0.0216187	0.755748	1.65548
835	-0.0233138	0.755319	1.65361
836	-0.0271178	0.755044	1.65082
837	-0.0277149	0.754643	1.65035
838	-0.0282242	0.742754	1.67255
839	-0.028798	0.75711	1.66983
840	-0.0316637	0.756725	1.66621
841	-0.0333622	0.756318	1.66531
842	-0.0340211	0.755887	1.6635
843	-0.0350868	0.755529	1.66214
844	-0.0359909	0.755198	1.66033
845	-0.0354764	0.754808	1.65943
846	-0.036258	0.754557	1.65853
847	-0.0372587	0.742897	1.67998
848	-0.0384939	0.757097	1.67647
849	-0.0387634	0.756568	1.67471
850	-0.0407798	0.756196	1.67296
851	-0.0348989	0.7504	1.67252
852	-0.0360819	0.751661	1.67032
853	-0.0387297	0.751532	1.66901
854	-0.0397074	0.752092	1.66725
855	-0.0414919	0.751917	1.66594
856	-0.0422039	0.751745	1.6655
857	-0.0463472	0.740483	1.68372
858	-0.0487091	0.754558	1.68031
859	-0.0505364	0.754149	1.67818
860	-0.050896	0.753684	1.67732
861	-0.0521286	0.753319	1.67604
862	-0.0523943	0.752928	1.67519
863	-0.0534245	0.752632	1.67477
864	-0.0543187	0.752367	1.67391
865	-0.0546743	0.752107	1.67349
866	-0.0556514	0.751919	1.67221
867	-0.0571583	0.740692	1.69234
868	-0.0589781	0.754552	1.6882
869	-0.0589384	0.754025	1.68737
870	-0.0593221	0.75358	1.68571
871	-0.0604228	0.753221	1.68364
872	-0.0612602	0.752882	1.6824
873	-0.0547886	0.747184	1.68199
874	-0.0555162	0.747207	1.68075
875	-0.0574283	0.747285	1.6795
876	-0.0580301	0.747275	1.67909
877	-0.0589316	0.747292	1.67785
878	-0.055027	0.744641	1.67702
879	-0.0516172	0.742924	1.67619
880	-0.0532064	0.743909	1.67578
881	-0.0548001	0.74435	1.67536
882	-0.0559423	0.744755	1.67495
883	-0.0553289	0.745032	1.67453
884	-0.0500937	0.733751	1.70905
885	-0.052351	0.7476	1.69175
886	-0.0520634	0.742317	1.69014
887	-0.0529998	0.744423	1.68893
888	-0.0549731	0.743617	1.68652
889	-0.0560547	0.74326	1.6841
890	-0.0581939	0.743141	1.6833
891	-0.0520222	0.736535	1.68249
892	-0.0543082	0.725888	1.7011
893	-0.0542311	0.739238	1.69914
894	-0.0549252	0.738802	1.69757
895	-0.0559271	0.738421	1.69523
896	-0.0567579	0.738068	1.69405
897	-0.0574963	0.727455	1.71385
898	-0.0572305	0.740603	1.71157
899	-0.0593212	0.740267	1.7089
900	-0.0595114	0.739838	1.70738
901	-0.0529472	0.731162	1.70624
902	-0.0550222	0.731796	1.70472
903	-0.0557143	0.732119	1.70282
904	-0.0568983	0.732349	1.70167
905	-0.0522671	0.729281	1.70091
906	-0.0478441	0.726327	1.70053
907	-0.0492254	0.727693	1.69977
908	-0.0511559	0.727867	1.69863
909	-0.0531485	0.728445	1.69787
910	-0.046037	0.71474	1.73454
911	-0.0407313	0.713375	1.7264
912	-0.0422105	0.712916	1.71529
913	-0.0448718	0.717333	1.71159
914	-0.0400434	0.713729	1.71011
915	-0.0346916	0.702659	1.7409
916	-0.0363947	0.702237	1.72721
917	-0.0379118	0.70628	1.72432
918	-0.0342925	0.703423	1.72216
919	-0.0292588	0.702585	1.7218
920	-0.0302641	0.704133	1.71964
921	-0.0249415	0.698418	1.71856
922	-0.0265973	0.698703	1.71784
923	-0.0284702	0.689111	1.73579
924	-0.0294318	0.701845	1.73298
925	-0.0325572	0.701581	1.72947
926	-0.0279561	0.696056	1.72912
927	-0.0281214	0.696065	1.72772
928	-0.0240074	0.69305	1.72667
929	-0.0258972	0.694122	1.72561
930	-0.0267969	0.695479	1.72421
931	-0.0215217	0.685622	1.75701
932	-0.017398	0.684277	1.74778
933	-0.0193047	0.683875	1.73821
934	-0.0204459	0.687907	1.7365
935	-0.0218508	0.68841	1.73513
936	-0.0221338	0.68985	1.73411
937	-0.0231215	0.690026	1.7324
938	-0.0242558	0.690213	1.73103
939	-0.0262111	0.690437	1.73035
940	-0.0262573	0.690918	1.73001
941	-0.0229969	0.689232	1.72967
942	-0.020651	0.688477	1.72932
943	-0.0220189	0.679243	1.74725
944	-0.0242108	0.691734	1.74326
945	-0.0251219	0.691355	1.74226
946	-0.0264355	0.691044	1.74059
947	-0.0228202	0.687745	1.73959
948	-0.0241264	0.678639	1.75722
949	-0.026483	0.690987	1.75365
950	-0.0268786	0.690581	1.75235
951	-0.0215876	0.682323	1.75138
952	-0.0229727	0.683281	1.74943
953	-0.0182603	0.679905	1.74846
954	-0.0207427	0.671081	1.76456
955	-0.0168089	0.670073	1.76297
956	-0.018645	0.678204	1.76076
957	-0.0201467	0.680099	1.75886
958	-0.0223219	0.680812	1.75696
959	-0.0181197	0.671254	1.78457
960	-0.0199931	0.670898	1.77191
961	-0.0204534	0.678851	1.76975
962	-0.0215017	0.678503	1.7679
963	-0.0231404	0.678641	1.76636
964	-0.0232001	0.678696	1.76512
965	-0.0236906	0.67876	1.76451
966	-0.0248053	0.67944	1.76358
967	-0.025883	0.67076	1.78049
968	-0.0221146	0.669688	1.77898
969	-0.0225596	0.67333	1.77718
970	-0.0237213	0.677191	1.77567
971	-0.0243907	0.677268	1.77386
972	-0.0213907	0.676249	1.77326
973	-0.0229592	0.676012	1.77115
974	-0.0246067	0.676479	1.76995
975	-0.0262034	0.676865	1.76935
976	-0.0259184	0.677413	1.76905
977	-0.027507	0.677953	1.76874
978	-0.0229766	0.668106	1.79724
979	-0.0237159	0.667687	1.7849
980	-0.0249904	0.671358	1.78254
981	-0.0262922	0.673059	1.78049
982	-0.0280432	0.66471	1.79604
983	-0.0282872	0.676205	1.79432
984	-0.0290872	0.675872	1.7926
985	-0.0294888	0.67554	1.79116
986	-0.0260511	0.669797	1.7903
987	-0.0234109	0.669177	1.78973
988	-0.0211386	0.667005	1.78944
989	-0.0223667	0.668605	1.78858
990	-0.0231139	0.668395	1.78744
991	-0.0193358	0.66529	1.78686
992	-0.0156427	0.661238	1.78629
993	-0.0168257	0.661568	1.78514
994	-0.0177151	0.661876	1.78428
995	-0.0189588	0.663078	1.78342
996	-0.020762	0.664294	1.78256
997	-0.0213957	0.665377	1.7817
998	-0.022666	0.665668	1.78084
999	-0.0229407	0.657401	1.79776
1000	-0.0240179	0.668831	1.79496
1001	-0.0194374	0.659307	1.79384
1002	-0.0205754	0.660963	1.79188
1003	-0.0226355	0.652983	1.80684
1004	-0.0245767	0.664335	1.8041
1005	-0.0258299	0.66405	1.80219
1006	-0.0271918	0.663796	1.79945
1007	-0.0292125	0.663606	1.79808
1008	-0.0298393	0.663362	1.79726
1009	-0.0320773	0.65546	1.81182
1010	-0.0276439	0.653726	1.81075
1011	-0.0279487	0.657169	1.80914
1012	-0.0291896	0.658798	1.80727
1013	-0.0314763	0.65975	1.80567
1014	-0.0326237	0.660276	1.8046
1015	-0.0338564	0.6615	1.80353
1016	-0.0342659	0.661545	1.80246
1017	-0.0358572	0.66165	1.80139
1018	-0.0368678	0.661713	1.80059
1019	-0.0372701	0.661734	1.80005
1020	-0.0337191	0.659133	1.79952
1021	-0.0336942	0.659169	1.79925
1022	-0.0356945	0.651396	1.81374
1023	-0.0329223	0.650946	1.81165
1024	-0.0353557	0.658405	1.80878
1025	-0.0363841	0.658115	1.80773
1026	-0.0381107	0.659532	1.80643
1027	-0.0342384	0.655781	1.80617
1028	-0.0353409	0.655767	1.80512
1029	-0.036467	0.655831	1.80408
1030	-0.0368041	0.655867	1.80355
1031	-0.0337758	0.654343	1.80329
1032	-0.0316577	0.65352	1.80303
1033	-0.0334858	0.654074	1.80199
1034	-0.0337219	0.654036	1.80146
1035	-0.0350127	0.654351	1.80094
1036	-0.0358085	0.654408	1.80042
1037	-0.0332918	0.653676	1.7999
1038	-0.0337844	0.654333	1.79963
1039	-0.0353648	0.646685	1.81435
1040	-0.036392	0.657616	1.8118
1041	-0.0322848	0.648341	1.81078
1042	-0.0337147	0.649953	1.80899
1043	-0.0349578	0.650838	1.80746
1044	-0.0351737	0.651295	1.80669
1045	-0.0367546	0.643771	1.82122
1046	-0.0386838	0.654637	1.81823
1047	-0.0398317	0.654374	1.81623
1048	-0.0365534	0.647808	1.81573
1049	-0.0371288	0.649903	1.81473
1050	-0.0386025	0.650079	1.81373
1051	-0.0364597	0.648823	1.81323
1052	-0.0380155	0.648789	1.81199
1053	-0.0384654	0.648753	1.81174
1054	-0.0363877	0.647523	1.81149
1055	-0.0337509	0.645299	1.81124
1056	-0.0313438	0.643212	1.81049
1057	-0.0322876	0.644038	1.80974
1058	-0.0345684	0.636721	1.82344
1059	-0.0365742	0.647478	1.82051
1060	-0.0368777	0.647159	1.81954
1061	-0.0366106	0.646814	1.81905
1062	-0.0323641	0.640909	1.8188
1063	-0.0336754	0.633646	1.83301
1064	-0.0349023	0.644247	1.82991
1065	-0.0309294	0.638702	1.82967
1066	-0.0322158	0.638454	1.82848
1067	-0.0332567	0.63992	1.82704
1068	-0.0302721	0.63672	1.8268
1069	-0.0307067	0.637437	1.82561
1070	-0.0308811	0.637834	1.82465
1071	-0.0316142	0.637739	1.82418
1072	-0.0333347	0.638131	1.82298
1073	-0.0311467	0.636478	1.82274
1074	-0.0296648	0.635683	1.82226
1075	-0.0305747	0.635934	1.82179
1076	-0.0316285	0.63612	1.82131
1077	-0.0290851	0.63324	1.82083
1078	-0.0293329	0.633411	1.82035
1079	-0.0296857	0.633666	1.82011
1080	-0.0315076	0.626599	1.8338
1081	-0.0327975	0.637091	1.8317
1082	-0.0331141	0.636787	1.83029
1083	-0.0351737	0.636618	1.82842
1084	-0.0328691	0.629428	1.85198
1085	-0.0346461	0.639914	1.84054
1086	-0.0352588	0.636062	1.83871
1087	-0.0364789	0.635825	1.83665
1088	-0.0371586	0.635932	1.83505
1089	-0.0353593	0.634401	1.83436
1090	-0.0337696	0.633744	1.83413
1091	-0.0309795	0.631668	1.83368
1092	-0.0315788	0.631863	1.83299
1093	-0.0322787	0.632405	1.8323
1094	-0.0323083	0.632504	1.83162
1095	-0.0333134	0.632897	1.83093
1096	-0.035192	0.63329	1.83024
1097	-0.0328246	0.631463	1.83002
1098	-0.0338902	0.632076	1.82956
1099	-0.0347195	0.632281	1.82933
1100	-0.0356037	0.632324	1.82887
1101	-0.0376865	0.625443	1.84188
1102	-0.0394796	0.635752	1.83942
1103	-0.0399364	0.635473	1.8374
1104	-0.0364181	0.630506	1.83718
1105	-0.0371595	0.623633	1.85132
1106	-0.0373487	0.633723	1.84956
1107	-0.0397353	0.633562	1.84627
1108	-0.0408262	0.633355	1.84518
1109	-0.042318	0.626575	1.85825
1110	-0.0439541	0.636669	1.85546
1111	-0.0464439	0.636514	1.85288
1112	-0.0466665	0.636248	1.85202
1113	-0.0483023	0.636099	1.85095
1114	-0.0488568	0.63591	1.84987
1115	-0.0465291	0.63395	1.84966
1116	-0.0474218	0.634246	1.8488
1117	-0.0481356	0.634073	1.84794
1118	-0.0489162	0.634273	1.84751
1119	-0.0502213	0.627545	1.86051
1120	-0.046897	0.636665	1.86009
1121	-0.0435547	0.628648	1.85946
1122	-0.0442726	0.632259	1.85819
1123	-0.0461769	0.632714	1.85609
1124	-0.0474799	0.633058	1.85483
1125	-0.0483617	0.63267	1.85293
1126	-0.0486473	0.633015	1.85272
1127	-0.0493345	0.626336	1.86642
1128	-0.0500992	0.636179	1.86415
1129	-0.0514452	0.635984	1.86188
1130	-0.0528168	0.635809	1.86003
1131	-0.0538216	0.635638	1.85838
1132	-0.0541292	0.635442	1.85714
1133	-0.0543931	0.635263	1.85591
1134	-0.0553441	0.635155	1.85549
1135	-0.0536047	0.632999	1.85508
1136	-0.053652	0.63296	1.85467
1137	-0.0501926	0.62625	1.88182
1138	-0.0516845	0.636505	1.86646
1139	-0.0524168	0.632911	1.86465
1140	-0.0533292	0.632687	1.86364
1141	-0.0509508	0.625752	1.88277
1142	-0.0535171	0.62558	1.87406
1143	-0.0548789	0.628666	1.87168
1144	-0.0554613	0.630075	1.8705
1145	-0.0517851	0.626121	1.8703
1146	-0.0504907	0.625035	1.8699
1147	-0.0518205	0.625875	1.86871
1148	-0.0494592	0.624461	1.86752
1149	-0.0508765	0.625024	1.86594
1150	-0.0519828	0.625204	1.86535
1151	-0.052432	0.618785	1.87866
1152	-0.0540732	0.628402	1.87556
1153	-0.0558112	0.628241	1.87362
1154	-0.0571375	0.628079	1.87206
1155	-0.0538424	0.624118	1.87187
1156	-0.0551706	0.624297	1.8707
1157	-0.0562843	0.625382	1.86993
1158	-0.0568011	0.625345	1.86954
1159	-0.0538336	0.621127	1.86896
1160	-0.0515291	0.619614	1.86876
1161	-0.0529604	0.613384	1.88102
1162	-0.053552	0.622843	1.87931
1163	-0.0503149	0.614868	1.87874
1164	-0.0519685	0.616322	1.87626
1165	-0.0528887	0.617106	1.87474
1166	-0.051471	0.615374	1.87417
1167	-0.0527326	0.615784	1.87322
1168	-0.0496493	0.612278	1.87302
1169	-0.0501778	0.612839	1.87169
1170	-0.0508593	0.613855	1.87055
1171	-0.0523865	0.607749	1.88256
1172	-0.0494574	0.606584	1.882
1173	-0.0470959	0.609215	1.88107
1174	-0.0445198	0.606602	1.88013
1175	-0.0454225	0.608909	1.87883
1176	-0.0464829	0.609534	1.87715
1177	-0.0469678	0.6094	1.8764
1178	-0.0480387	0.609471	1.87472
1179	-0.0460091	0.609149	1.87435
1180	-0.0436142	0.606356	1.87379
1181	-0.0408411	0.600158	1.89597
1182	-0.0380721	0.599259	1.89304
1183	-0.0396656	0.599053	1.8837
1184	-0.0402981	0.600391	1.8826
1185	-0.0418538	0.602668	1.88059
1186	-0.0422448	0.603077	1.87985
1187	-0.0402952	0.602555	1.87949
1188	-0.0386161	0.602376	1.8793
1189	-0.040094	0.602682	1.87839
1190	-0.0381137	0.596412	1.89686
1191	-0.0356453	0.595548	1.89416
1192	-0.0345744	0.598381	1.89164
1193	-0.0318042	0.595094	1.89075
1194	-0.0328852	0.596272	1.88751
1195	-0.0337117	0.595726	1.88625
1196	-0.0321444	0.595417	1.88553
1197	-0.032993	0.595613	1.88446
1198	-0.0337561	0.596978	1.88356
1199	-0.0314153	0.590714	1.90196
1200	-0.0322345	0.590471	1.89473
1201	-0.0335887	0.593397	1.89279
1202	-0.0351154	0.59645	1.89102
1203	-0.0357469	0.596568	1.89014
1204	-0.037226	0.597477	1.88891
1205	-0.0378752	0.597417	1.88785
1206	-0.0350224	0.593643	1.88767
1207	-0.0329209	0.587428	1.9062
1208	-0.02968	0.584341	1.90377
1209	-0.0315688	0.584168	1.89737
1210	-0.0323776	0.58766	1.89616
1211	-0.0339715	0.588125	1.8946
1212	-0.034773	0.588562	1.89373
1213	-0.0359804	0.588955	1.89218
1214	-0.0334459	0.587987	1.892
1215	-0.0341302	0.588689	1.89166
1216	-0.0359874	0.588823	1.88975
1217	-0.0338981	0.586748	1.88906
1218	-0.0326664	0.586208	1.88872
1219	-0.0333168	0.586938	1.88837
1220	-0.0306963	0.580849	1.90809
1221	-0.0283576	0.580071	1.90435
1222	-0.0258961	0.582503	1.90333
1223	-0.0275621	0.577031	1.91426
1224	-0.0289444	0.585946	1.91193
1225	-0.0266195	0.582339	1.91159
1226	-0.0239029	0.57765	1.91109
1227	-0.0249189	0.572232	1.92252
1228	-0.0254581	0.581016	1.92072
1229	-0.027681	0.580901	1.91843
1230	-0.0254324	0.575539	1.91794
1231	-0.0229218	0.574569	1.91761
1232	-0.0215575	0.573892	1.91712
1233	-0.0222982	0.574858	1.91613
1234	-0.0205721	0.573244	1.91515
1235	-0.0216153	0.573551	1.91433
1236	-0.0224813	0.573571	1.91384
1237	-0.0226693	0.573805	1.91335
1238	-0.0229924	0.573837	1.91302
1239	-0.024055	0.574112	1.91269
1240	-0.0224917	0.573848	1.91204
1241	-0.0214554	0.572973	1.91188
1242	-0.0221107	0.573276	1.91106
1243	-0.02125	0.572646	1.91089
1244	-0.0196476	0.567066	1.92841
1245	-0.0209247	0.575862	1.92101
1246	-0.0226257	0.572736	1.91844
1247	-0.0242192	0.574144	1.91667
1248	-0.0250231	0.574628	1.91602
1249	-0.0228768	0.5713	1.91554
1250	-0.0236139	0.571912	1.91474
1251	-0.0248229	0.571909	1.91393
1252	-0.0228819	0.570078	1.91377
1253	-0.0212543	0.569122	1.91345
1254	-0.0219685	0.569466	1.91264
1255	-0.0223416	0.569502	1.91216
1256	-0.0230446	0.569584	1.91168
1257	-0.0236572	0.569675	1.9112
1258	-0.025245	0.569821	1.91071
1259	-0.0261514	0.570387	1.91023
1260	-0.0267813	0.570615	1.91007
1261	-0.0241825	0.564434	1.92999
1262	-0.0214487	0.562749	1.92715
1263	-0.022204	0.562523	1.92051
1264	-0.0232745	0.563813	1.91814
1265	-0.0236283	0.564771	1.91672
1266	-0.0250667	0.566323	1.9153
1267	-0.0254951	0.561114	1.92719
1268	-0.0271384	0.569743	1.92439
1269	-0.028716	0.569612	1.92284
1270	-0.026171	0.565476	1.92253
1271	-0.0243895	0.563487	1.92191
1272	-0.0259649	0.558423	1.93227
1273	-0.0269346	0.566941	1.93059
1274	-0.0250299	0.563636	1.93013
1275	-0.0257698	0.563458	1.9286
1276	-0.0247792	0.558268	1.94348
1277	-0.0251949	0.566687	1.93898
1278	-0.0235696	0.566249	1.93853
1279	-0.0252141	0.566199	1.93673
1280	-0.0229054	0.562627	1.93628
1281	-0.0251004	0.561662	1.93403
1282	-0.0257168	0.561904	1.93343
1283	-0.0241307	0.561305	1.93298
1284	-0.0252189	0.556322	1.94356
1285	-0.0228994	0.555468	1.94282
1286	-0.0210268	0.557754	1.94209
1287	-0.0221899	0.55759	1.94047
1288	-0.0197241	0.552058	1.96031
1289	-0.0206356	0.551862	1.95075
1290	-0.0210773	0.554472	1.94944
1291	-0.0187078	0.548879	1.96881
1292	-0.0166051	0.548132	1.96639
1293	-0.0174212	0.54793	1.95855
1294	-0.0153634	0.548665	1.95841
1295	-0.0131255	0.546344	1.95784
1296	-0.014957	0.547166	1.95556
1297	-0.0161314	0.548147	1.95385
1298	-0.0177587	0.54834	1.952
1299	-0.0163075	0.547411	1.95157
1300	-0.0174305	0.547572	1.95086
1301	-0.0172808	0.547648	1.95058
1302	-0.015613	0.545764	1.94915
1303	-0.0161494	0.546422	1.94844
1304	-0.0167613	0.547046	1.94787
1305	-0.0172815	0.547643	1.94744
1306	-0.0184543	0.547972	1.94716
1307	-0.0201747	0.543264	1.95686
1308	-0.0216153	0.551457	1.95462
1309	-0.0231695	0.551337	1.95322
1310	-0.0207991	0.546179	1.9528
1311	-0.0189391	0.545384	1.9521
1312	-0.0205822	0.545834	1.9507
1313	-0.0207517	0.546129	1.95
1314	-0.0215389	0.546411	1.9493
1315	-0.0195804	0.54443	1.94916
1316	-0.0198601	0.545453	1.9486
1317	-0.0203986	0.545574	1.94818
1318	-0.0211347	0.545706	1.94762
1319	-0.0196129	0.544374	1.94706
1320	-0.0178762	0.539427	1.96419
1321	-0.0196938	0.539292	1.95565
1322	-0.0200861	0.541839	1.95413
1323	-0.0208824	0.543054	1.95331
1324	-0.0213142	0.543716	1.95234
1325	-0.0189947	0.540331	1.95207
1326	-0.0173686	0.538886	1.95165
1327	-0.0182235	0.539352	1.95055
1328	-0.0167099	0.538987	1.95028
1329	-0.017298	0.539229	1.94945
1330	-0.0192047	0.534682	1.95868
1331	-0.0175971	0.542565	1.95786
1332	-0.0184567	0.539666	1.95624
1333	-0.0190955	0.539502	1.95488
1334	-0.0174659	0.536776	1.95461
1335	-0.015425	0.535293	1.95434
1336	-0.0161721	0.535539	1.95312
1337	-0.0166315	0.535779	1.95258
1338	-0.0169378	0.536309	1.95177
1339	-0.0178599	0.536913	1.95109
1340	-0.01893	0.5373	1.95028
1341	-0.0173633	0.536344	1.95001
1342	-0.0179232	0.536624	1.9496
1343	-0.0165404	0.535646	1.94933
1344	-0.0176992	0.535756	1.94865
1345	-0.0182119	0.535841	1.94852
1346	-0.0188146	0.536605	1.94838
1347	-0.0198806	0.532077	1.95855
1348	-0.0183504	0.531585	1.95762
1349	-0.0189106	0.534111	1.95615
1350	-0.0195417	0.535307	1.95482
1351	-0.0174008	0.532423	1.95455
1352	-0.0182064	0.533102	1.95349
1353	-0.016385	0.531141	1.95309
1354	-0.0155125	0.530851	1.95269
1355	-0.0159698	0.531355	1.95202
1356	-0.0142413	0.529839	1.95135
1357	-0.0150266	0.525387	1.96171
1358	-0.0131891	0.524841	1.96092
1359	-0.0112275	0.526656	1.96066
1360	-0.0122583	0.527978	1.95843
1361	-0.0131525	0.523583	1.96839
1362	-0.0142354	0.531437	1.96671
1363	-0.0132301	0.531183	1.96568
1364	-0.0141865	0.529715	1.96426
1365	-0.0152144	0.52535	1.9741
1366	-0.0157705	0.533112	1.97244
1367	-0.0155571	0.532881	1.9713
1368	-0.0160578	0.532737	1.97016
1369	-0.0172601	0.532649	1.96889
1370	-0.0156359	0.530834	1.96838
1371	-0.0165187	0.53082	1.96762
1372	-0.0152869	0.530186	1.96737
1373	-0.0161115	0.530107	1.96686
1374	-0.0168034	0.530082	1.96559
1375	-0.0173033	0.53008	1.96533
1376	-0.0156388	0.528314	1.96483
1377	-0.0163283	0.52841	1.96432
1378	-0.0179809	0.524126	1.97338
1379	-0.0194504	0.531881	1.9715
1380	-0.0200452	0.531729	1.97025
1381	-0.0208165	0.531603	1.96938
1382	-0.0184733	0.526204	1.96913
1383	-0.0163089	0.522267	1.96888
1384	-0.0146949	0.520667	1.96813
1385	-0.0156319	0.521122	1.96713
1386	-0.016599	0.521499	1.96638
1387	-0.0169721	0.522135	1.96575
1388	-0.0151343	0.520683	1.96525
1389	-0.0137186	0.519447	1.96513
1390	-0.0127111	0.519059	1.96463
1391	-0.0119705	0.51918	1.964
1392	-0.010971	0.518386	1.9635
1393	-0.0100444	0.517567	1.963
1394	-0.00884019	0.51314	1.97785
1395	-0.00996364	0.512993	1.97158
1396	-0.0118523	0.518143	1.96961
1397	-0.0129053	0.519366	1.96801
1398	-0.0135893	0.518976	1.96715
1399	-0.0146992	0.518884	1.96629
1400	-0.0158092	0.51888	1.96531
1401	-0.01369	0.517584	1.96506
1402	-0.0122417	0.516133	1.96469
1403	-0.0126569	0.511936	1.97493
1404	-0.0137546	0.519556	1.97299
1405	-0.0148076	0.519437	1.97154
1406	-0.013675	0.516538	1.97093
1407	-0.0116228	0.513179	1.97045
1408	-0.00976971	0.508703	1.98772
1409	-0.00883929	0.508391	1.98318
1410	-0.0104254	0.508271	1.97794
1411	-0.0116615	0.509429	1.97627
1412	-0.0102943	0.505141	1.99107
1413	-0.0113192	0.504994	1.98462
1414	-0.0122112	0.507398	1.98285
1415	-0.0136426	0.50857	1.98133
1416	-0.0120356	0.506419	1.98074
1417	-0.0130389	0.508272	1.97992
1418	-0.0140477	0.508471	1.97898
1419	-0.0151268	0.508996	1.97816
1420	-0.0159971	0.509373	1.97757
1421	-0.014498	0.507794	1.97733
1422	-0.0158995	0.503823	1.98612
1423	-0.0166497	0.511253	1.98462
1424	-0.0151129	0.505973	1.98404
1425	-0.0160308	0.508498	1.98277
1426	-0.0148531	0.504279	1.9967
1427	-0.0131208	0.503473	1.99453
1428	-0.0143712	0.503344	1.99043
1429	-0.0131688	0.502939	1.98952
1430	-0.0146739	0.49907	1.99798
1431	-0.0138567	0.506292	1.99686
1432	-0.011815	0.500322	1.99652
1433	-0.0126269	0.50145	1.99551
1434	-0.0109169	0.500086	1.99506
1435	-0.00952423	0.498518	1.9945
1436	-0.0102776	0.498526	1.99338
1437	-0.0115679	0.499141	1.99237
1438	-0.0124187	0.499862	1.99158
1439	-0.013174	0.49994	1.99091
1440	-0.0141337	0.500526	1.98979
1441	-0.0125495	0.498496	1.98956
1442	-0.0131058	0.498569	1.98923
1443	-0.0134054	0.49864	1.98867
1444	-0.014435	0.498862	1.98822
1445	-0.013793	0.498435	1.98788
1446	-0.0141053	0.498504	1.98777
1447	-0.0124898	0.494238	2.00232
1448	-0.0133597	0.494091	1.99624
1449	-0.0144044	0.496436	1.9948
1450	-0.0125684	0.493967	1.99425
1451	-0.0130404	0.494808	1.99337
1452	-0.0138279	0.496	1.99215
1453	-0.0141476	0.496294	1.99138
1454	-0.0127233	0.494984	1.99104
1455	-0.0139735	0.495517	1.99027
1456	-0.0151216	0.496087	1.98928
1457	-0.0139885	0.495031	1.98905
1458	-0.01509	0.495355	1.98817
1459	-0.0157038	0.495636	1.98784
1460	-0.0169022	0.49605	1.98729
1461	-0.015863	0.495689	1.98706
1462	-0.0168613	0.491911	1.99597
1463	-0.0153496	0.491551	1.99532
1464	-0.0164553	0.493885	1.99336
1465	-0.0176361	0.496335	1.99161
1466	-0.0185357	0.492573	2.00043
1467	-0.0173194	0.499544	1.99989
1468	-0.0159275	0.494185	1.99936
1469	-0.0163633	0.494027	1.99796
1470	-0.0178229	0.490337	2.00614
1471	-0.0157483	0.497346	2.00592
1472	-0.016225	0.494777	2.00465
1473	-0.01737	0.494677	2.00317
1474	-0.0180584	0.494807	2.00233
1475	-0.0189407	0.494964	2.00106
1476	-0.0197271	0.495093	2.00011
1477	-0.0202664	0.491374	2.00918
1478	-0.0216814	0.498474	2.00699
1479	-0.0225647	0.498365	2.00553
1480	-0.0238863	0.498288	2.00386
1481	-0.0248141	0.498209	2.00271
1482	-0.0256433	0.494515	2.01151
1483	-0.0268944	0.501558	2.00946
1484	-0.028002	0.501463	2.00812
1485	-0.0290692	0.50138	2.00689
1486	-0.0279842	0.499042	2.00647
1487	-0.0266373	0.495123	2.02036
1488	-0.0271936	0.494969	2.01489
1489	-0.0256187	0.49431	2.01439
1490	-0.027091	0.496718	2.01216
1491	-0.0254933	0.495737	2.01196
1492	-0.023756	0.493137	2.01155
1493	-0.024789	0.494208	2.01064
1494	-0.0260103	0.4943	2.00902
1495	-0.0269588	0.494446	2.008
1496	-0.0257632	0.493479	2.0078
1497	-0.0247133	0.492874	2.0077
1498	-0.0257959	0.493353	2.00689
1499	-0.0250726	0.493147	2.00648
1500	-0.0257906	0.494145	2.00608
1501	-0.0259246	0.494133	2.00588
1502	-0.0254703	0.494168	2.00567
1503	-0.0247591	0.493318	2.00496
1504	-0.023559	0.489551	2.01848
1505	-0.0220773	0.489181	2.01658
1506	-0.0230963	0.48906	2.01179
1507	-0.0236816	0.491336	2.01049
1508	-0.0235209	0.491611	2.00999
1509	-0.0237852	0.49195	2.00939
1510	-0.024125	0.492711	2.00879
1511	-0.0247756	0.492886	2.00779
1512	-0.0234959	0.491317	2.00759
1513	-0.0228694	0.490743	2.00719
1514	-0.0233015	0.491052	2.00669
1515	-0.0223134	0.490341	2.00649
1516	-0.0225986	0.490438	2.00609
1517	-0.0234187	0.486879	2.01468
1518	-0.0239059	0.493735	2.0134
1519	-0.0227407	0.491306	2.01261
1520	-0.0218749	0.488758	2.01202
1521	-0.0213136	0.489044	2.01143
1522	-0.0222268	0.489951	2.01034
1523	-0.0229181	0.489785	2.00946
1524	-0.0220248	0.48921	2.00906
1525	-0.0231531	0.489663	2.00808
1526	-0.0235731	0.489817	2.00778
1527	-0.0243982	0.490028	2.00729
1528	-0.0252347	0.490047	2.0064
1529	-0.0241283	0.489023	2.0063
1530	-0.0227813	0.487426	2.00621
1531	-0.02183	0.486965	2.00611
1532	-0.0220642	0.486987	2.00581
1533	-0.0229149	0.48348	2.01418
1534	-0.0237458	0.49031	2.01253
1535	-0.0249671	0.49023	2.01068
1536	-0.025363	0.490115	2.00971
1537	-0.0256243	0.490006	2.00913
1538	-0.0246235	0.487931	2.00864
1539	-0.0252403	0.488054	2.00787
1540	-0.0263029	0.488175	2.0069
1541	-0.0266415	0.488488	2.00651
1542	-0.0267867	0.488498	2.00622
1543	-0.0256008	0.487401	2.00612
1544	-0.0245606	0.486578	2.00602
1545	-0.0252508	0.486671	2.00573
1546	-0.0240274	0.48569	2.00563
1547	-0.0254173	0.482247	2.01351
1548	-0.0262672	0.489033	2.01216
1549	-0.0268183	0.488919	2.01082
1550	-0.0272479	0.488809	2.00987
1551	-0.0255693	0.485812	2.00977
1552	-0.0242229	0.483805	2.00929
1553	-0.0247923	0.484565	2.00881
1554	-0.0234042	0.483142	2.00862
1555	-0.0224074	0.482044	2.00824
1556	-0.0234255	0.482828	2.00728
1557	-0.0240363	0.483144	2.0067
1558	-0.0245948	0.483516	2.00613
1559	-0.0237387	0.483171	2.00584
1560	-0.0240277	0.483222	2.00546
1561	-0.0226327	0.479622	2.02107
1562	-0.0212918	0.479145	2.01738
1563	-0.0206388	0.478905	2.01502
1564	-0.0218471	0.478801	2.01143
1565	-0.0228258	0.479384	2.0102
1566	-0.0239511	0.480522	2.00897
1567	-0.0247646	0.481252	2.00822
1568	-0.0251976	0.481833	2.00746
1569	-0.026392	0.482298	2.0068
1570	-0.0254702	0.481698	2.00661
1571	-0.0252444	0.481729	2.00652
1572	-0.0241777	0.481267	2.00624
1573	-0.0245339	0.481336	2.00548
1574	-0.0233301	0.480724	2.0051
1575	-0.0220248	0.477014	2.01799
1576	-0.0210395	0.476844	2.01621
1577	-0.0197702	0.476326	2.01482
1578	-0.0202531	0.47737	2.01249
1579	-0.0187622	0.47579	2.01221
1580	-0.0175714	0.474876	2.01146
1581	-0.0169072	0.474506	2.01062
1582	-0.0170103	0.47449	2.00978
1583	-0.0179081	0.47491	2.00867
1584	-0.0185393	0.475297	2.00801
1585	-0.0182847	0.475182	2.00764
1586	-0.0175522	0.474924	2.00746
1587	-0.0168424	0.474546	2.00708
1588	-0.0174102	0.474821	2.00652
1589	-0.018162	0.475205	2.00624
1590	-0.0187688	0.475387	2.00578
1591	-0.0178177	0.472038	2.01976
1592	-0.0185534	0.471915	2.01315
1593	-0.0178724	0.473948	2.01232
1594	-0.0167478	0.472389	2.01195
1595	-0.0157349	0.471548	2.01149
1596	-0.0148507	0.470965	2.01122
1597	-0.0134078	0.469485	2.01066
1598	-0.0126399	0.469385	2.01039
1599	-0.0119069	0.468883	2.01002
1600	-0.0116482	0.468978	2.00938
1601	-0.0110109	0.468488	2.00901
1602	-0.0122329	0.468422	2.008
1603	-0.0128347	0.469031	2.00735
1604	-0.0123915	0.468759	2.00689
1605	-0.0116284	0.468111	2.00671
1606	-0.012743	0.469458	2.00607
1607	-0.0127914	0.46613	2.01506
1608	-0.0116628	0.465761	2.01433
1609	-0.0122259	0.470157	2.01279
1610	-0.0108566	0.467296	2.01233
1611	-0.00965199	0.46667	2.01188
1612	-0.00875971	0.465657	2.01143
1613	-0.00757996	0.465015	2.01106
1614	-0.00667148	0.464248	2.01079
1615	-0.00794164	0.464336	2.00916
1616	-0.00898993	0.464488	2.00825
1617	-0.0100154	0.465011	2.00735
1618	-0.0106437	0.465305	2.00698
1619	-0.0110998	0.465636	2.00653
1620	-0.0101032	0.464599	2.00617
1621	-0.00968483	0.464595	2.0059
1622	-0.0101476	0.465119	2.00544
1623	-0.0112045	0.461918	2.01342
1624	-0.0103051	0.461629	2.01262
1625	-0.0110984	0.463747	2.01163
1626	-0.0118128	0.465904	2.01065
1627	-0.0103798	0.465651	2.01056
1628	-0.00917011	0.464129	2.01047
1629	-0.0101906	0.464387	2.00949
1630	-0.0102117	0.464578	2.00868
1631	-0.00983645	0.464204	2.00832
1632	-0.0109228	0.464339	2.00725
1633	-0.0114974	0.464506	2.00689
1634	-0.0117086	0.464599	2.00644
1635	-0.0120134	0.4647	2.00582
1636	-0.0111859	0.464283	2.00564
1637	-0.0100505	0.463188	2.00537
1638	-0.00897497	0.461862	2.00492
1639	-0.00727626	0.457542	2.01987
1640	-0.00653723	0.457283	2.01598
1641	-0.00743615	0.457174	2.0121
1642	-0.00835977	0.454061	2.02004
1643	-0.00953681	0.460556	2.01812
1644	-0.0106472	0.460479	2.01708
1645	-0.00999012	0.459213	2.01629
1646	-0.0114288	0.456129	2.02365
1647	-0.0123669	0.462574	2.02193
1648	-0.011386	0.460229	2.02141
1649	-0.00978412	0.457179	2.02107
1650	-0.00911098	0.456948	2.02021
1651	-0.00806877	0.455892	2.01987
1652	-0.00689895	0.45472	2.01944
1653	-0.00771796	0.454862	2.01858
1654	-0.00818961	0.45528	2.01806
1655	-0.00891331	0.455657	2.01754
1656	-0.0100461	0.455838	2.01686
1657	-0.00879068	0.454039	2.01651
1658	-0.00944353	0.454466	2.01625
1659	-0.00881201	0.454227	2.01591
1660	-0.00949955	0.451162	2.02394
1661	-0.0107128	0.457578	2.0219
1662	-0.0115421	0.457493	2.02088
1663	-0.0101764	0.454766	2.02071
1664	-0.0098033	0.454261	2.02012
1665	-0.010827	0.454645	2.01927
1666	-0.00962842	0.453577	2.01893
1667	-0.00845685	0.452697	2.01867
1668	-0.00720649	0.451089	2.01825
1669	-0.00802941	0.448071	2.02606
1670	-0.00858389	0.454409	2.02472
1671	-0.00949058	0.454329	2.02313
1672	-0.00885049	0.452006	2.02262
1673	-0.00963428	0.452146	2.0217
1674	-0.0108335	0.452313	2.02078
1675	-0.0108108	0.45239	2.02044
1676	-0.0109511	0.452727	2.01994
1677	-0.00952405	0.450259	2.01969
1678	-0.00870774	0.450109	2.01935
1679	-0.00941076	0.450163	2.01877
1680	-0.00846716	0.44968	2.01852
1681	-0.00754687	0.448921	2.01835
1682	-0.00653776	0.448281	2.0181
1683	-0.00737166	0.448469	2.01768
1684	-0.0065232	0.447891	2.0176
1685	-0.00761938	0.44493	2.02514
1686	-0.00874349	0.451262	2.02316
1687	-0.00920568	0.451158	2.022
1688	-0.0101311	0.45109	2.02101
1689	-0.010645	0.451011	2.02026
1690	-0.00949415	0.449427	2.0201
1691	-0.010221	0.4498	2.01952
1692	-0.00912678	0.448574	2.01944
1693	-0.00855745	0.447904	2.01886
1694	-0.00809631	0.447082	2.01869
1695	-0.00728804	0.446493	2.01853
1696	-0.00674349	0.446393	2.01836
1697	-0.00721106	0.446934	2.01811
1698	-0.00799298	0.447338	2.01778
1699	-0.00854404	0.44437	2.02589
1700	-0.00963714	0.450662	2.02384
1701	-0.00855504	0.448225	2.02344
1702	-0.0073471	0.44557	2.02311
1703	-0.00838251	0.447306	2.0218
1704	-0.00714471	0.445389	2.02156
1705	-0.0078813	0.445862	2.02074
1706	-0.00888506	0.446579	2.01968
1707	-0.0095199	0.446593	2.01894
1708	-0.0104027	0.446863	2.01862
1709	-0.0110737	0.447148	2.01813
1710	-0.0111972	0.447167	2.01805
1711	-0.0103751	0.446548	2.01797
1712	-0.0111047	0.446801	2.01764
1713	-0.0103921	0.446461	2.01748
1714	-0.00982608	0.446049	2.01739
1715	-0.0110817	0.443145	2.02467
1716	-0.0112362	0.449338	2.02362
1717	-0.0123081	0.44927	2.02225
1718	-0.0113836	0.446952	2.02177
1719	-0.0126156	0.447111	2.02032
1720	-0.0136139	0.447271	2.01959
1721	-0.0131368	0.446406	2.01943
1722	-0.0140879	0.446512	2.01854
1723	-0.0143938	0.446819	2.01822
1724	-0.0149279	0.447066	2.01782
1725	-0.0157086	0.447118	2.0175
1726	-0.0147071	0.446439	2.01733
1727	-0.0148906	0.446576	2.01725
1728	-0.0151639	0.446957	2.01717
1729	-0.0164229	0.44407	2.02444
1730	-0.0171616	0.450267	2.02277
1731	-0.0180081	0.450191	2.02173
1732	-0.0166445	0.446284	2.02157
1733	-0.0169821	0.447547	2.02062
1734	-0.0160405	0.446686	2.02022
1735	-0.0167967	0.447142	2.01943
1736	-0.0168249	0.447445	2.01919
1737	-0.0172799	0.447711	2.01879
1738	-0.0165686	0.446899	2.01863
1739	-0.0172643	0.447246	2.01807
1740	-0.0177338	0.447249	2.01775
1741	-0.0179507	0.447383	2.01736
1742	-0.0185365	0.447527	2.01688
1743	-0.0195185	0.444642	2.02437
1744	-0.020703	0.450823	2.02233
1745	-0.0216598	0.450753	2.02068
1746	-0.0204502	0.448256	2.0206
1747	-0.0212836	0.448398	2.0195
1748	-0.0205758	0.447211	2.01895
1749	-0.0211318	0.447377	2.01855
1750	-0.0221015	0.447558	2.01777
1751	-0.0231178	0.448173	2.01753
1752	-0.0234089	0.448424	2.01722
1753	-0.0227485	0.447693	2.01706
1754	-0.0233815	0.447889	2.01682
1755	-0.0224489	0.447643	2.01675
1756	-0.0218596	0.447141	2.01667
1757	-0.020933	0.446433	2.01643
1758	-0.0215276	0.443551	2.02422
1759	-0.0206761	0.443301	2.02345
1760	-0.0192648	0.444606	2.02337
1761	-0.0197455	0.444502	2.02213
1762	-0.0205584	0.444842	2.02104
1763	-0.0191835	0.443396	2.02089
1764	-0.0203356	0.443972	2.01972
1765	-0.0195527	0.444076	2.01949
1766	-0.0207421	0.444342	2.01863
1767	-0.0198675	0.443698	2.01832
1768	-0.0192829	0.443159	2.01809
1769	-0.0184712	0.442331	2.01778
1770	-0.017592	0.44142	2.01724
1771	-0.0184887	0.441713	2.01661
1772	-0.0191182	0.44236	2.01599
1773	-0.0179897	0.439195	2.02837
1774	-0.0193251	0.439126	2.02247
1775	-0.020327	0.44111	2.02063
1776	-0.0193351	0.440807	2.02009
1777	-0.0203927	0.441155	2.01871
1778	-0.0193345	0.440391	2.01863
1779	-0.0181531	0.439487	2.01848
1780	-0.0190838	0.440311	2.01787
1781	-0.0197159	0.440662	2.01741
1782	-0.0189039	0.440131	2.01725
1783	-0.0177588	0.438311	2.01695
1784	-0.0171099	0.437641	2.01679
1785	-0.0165008	0.437284	2.01633
1786	-0.0170822	0.437594	2.01603
1787	-0.0179895	0.437784	2.01564
1788	-0.0184964	0.438332	2.01526
1789	-0.0194707	0.43556	2.02265
1790	-0.0185679	0.435274	2.02212
1791	-0.0198734	0.437259	2.02022
1792	-0.0193617	0.434408	2.03097
1793	-0.0184028	0.434067	2.02918
1794	-0.0173321	0.433594	2.02851
1795	-0.0183031	0.430885	2.03585
1796	-0.0172556	0.436592	2.0354
1797	-0.0186304	0.434515	2.03356
1798	-0.0196662	0.43182	2.04053
1799	-0.0208027	0.43778	2.03848
1800	-0.0215159	0.437705	2.03731
1801	-0.0220548	0.434983	2.0448
1802	-0.02236	0.440864	2.04365
1803	-0.0233698	0.440804	2.0422
1804	-0.0241109	0.440742	2.04119
1805	-0.0249469	0.440693	2.04004
1806	-0.0241405	0.438446	2.03961
1807	-0.0228326	0.436795	2.03932
1808	-0.021966	0.435925	2.0391
1809	-0.0225462	0.436132	2.03867
1810	-0.0216622	0.435484	2.03838
1811	-0.0223676	0.435664	2.03795
1812	-0.0217804	0.435468	2.03766
1813	-0.0222418	0.435743	2.03744
1814	-0.0214479	0.435268	2.03723
1815	-0.0206015	0.434465	2.03708
1816	-0.0209725	0.434638	2.03665
1817	-0.0221177	0.43198	2.04341
1818	-0.0235055	0.437878	2.04149
1819	-0.0244517	0.437817	2.04049
1820	-0.0253151	0.43776	2.03928
1821	-0.0243066	0.435048	2.03892
1822	-0.0246238	0.435827	2.03849
1823	-0.0239017	0.434721	2.03821
1824	-0.0249417	0.43515	2.03764
1825	-0.0252011	0.435231	2.03721
1826	-0.0255769	0.435513	2.03685
1827	-0.0249313	0.435001	2.03664
1828	-0.0251712	0.435046	2.0365
1829	-0.0253951	0.435102	2.03636
1830	-0.0244918	0.434583	2.03628
1831	-0.0235966	0.433926	2.03614
1832	-0.0240107	0.434192	2.03579
1833	-0.0228414	0.431041	2.0472
1834	-0.0232803	0.430936	2.04297
1835	-0.0222707	0.430536	2.04234
1836	-0.0227971	0.427906	2.04963
1837	-0.0219511	0.427655	2.04915
1838	-0.0208767	0.427179	2.04873
1839	-0.0213619	0.428068	2.04748
1840	-0.0219121	0.429413	2.04671
1841	-0.022812	0.430623	2.04574
1842	-0.0237127	0.431005	2.04455
1843	-0.0229048	0.430263	2.04448
1844	-0.0234634	0.43048	2.04386
1845	-0.0240887	0.430689	2.04316
1846	-0.0243793	0.4307	2.04281
1847	-0.0243071	0.430977	2.0426
1848	-0.0237376	0.430334	2.04246
1849	-0.0241624	0.430378	2.04219
1850	-0.0233919	0.430189	2.04205
1851	-0.0244623	0.427604	2.04878
1852	-0.0251062	0.433373	2.04733
1853	-0.026424	0.433328	2.04589
1854	-0.025388	0.431005	2.04575
1855	-0.0265153	0.428433	2.05236
1856	-0.0256171	0.428153	2.05175
1857	-0.0264969	0.432003	2.05046
1858	-0.0273736	0.432952	2.0491
1859	-0.0279898	0.432694	2.04821
1860	-0.0273907	0.431411	2.04787
1861	-0.0282867	0.431478	2.04726
1862	-0.0294607	0.431837	2.04665
1863	-0.02874	0.431308	2.04651
1864	-0.0296815	0.431667	2.04617
1865	-0.028926	0.431176	2.04597
1866	-0.0294785	0.431558	2.0457
1867	-0.0293244	0.4315	2.04542
1868	-0.0282983	0.430683	2.04529
1869	-0.0276241	0.43041	2.04502
1870	-0.0291273	0.42787	2.05115
1871	-0.0283964	0.433474	2.05061
1872	-0.0284762	0.431429	2.04974
1873	-0.0280789	0.429346	2.04907
1874	-0.0288616	0.430267	2.04812
1875	-0.0295087	0.430806	2.04745
1876	-0.0298621	0.43085	2.04691
1877	-0.0288312	0.429646	2.04685
1878	-0.0295751	0.429767	2.04631
1879	-0.0287734	0.429237	2.04618
1880	-0.0294529	0.429526	2.0455
1881	-0.0291905	0.429104	2.04523
1882	-0.0296647	0.429553	2.04497
1883	-0.0289648	0.429183	2.04483
1884	-0.029627	0.429503	2.04443
1885	-0.0286692	0.428605	2.04423
1886	-0.0274315	0.425471	2.05667
1887	-0.0277576	0.425365	2.05143
1888	-0.0282907	0.427199	2.0501
1889	-0.0290213	0.428093	2.04883
1890	-0.0300312	0.425581	2.05537
1891	-0.0303644	0.431202	2.05419
1892	-0.0296941	0.428591	2.06519
1893	-0.0302076	0.428501	2.06032
1894	-0.0316494	0.430351	2.05838
1895	-0.0308563	0.427673	2.06818
1896	-0.0295077	0.426166	2.0678
1897	-0.0300117	0.426075	2.06471
1898	-0.0293157	0.423479	2.07491
1899	-0.0296353	0.423377	2.07097
1900	-0.0301449	0.420922	2.07765
1901	-0.0291862	0.420566	2.07733
1902	-0.0295979	0.422343	2.0762
1903	-0.03048	0.419927	2.0825
1904	-0.0313143	0.425419	2.08101
1905	-0.0322358	0.425365	2.07983
1906	-0.0326074	0.42292	2.08656
1907	-0.0338002	0.428397	2.08465
1908	-0.0343021	0.428327	2.08355
1909	-0.0351043	0.425903	2.08985
1910	-0.0340443	0.42542	2.08955
1911	-0.0347265	0.42302	2.09584
1912	-0.0355666	0.428424	2.09416
1913	-0.0359785	0.42835	2.09338
1914	-0.0348752	0.425659	2.10579
1915	-0.0338083	0.423096	2.11727
1916	-0.0332585	0.420695	2.12682
1917	-0.0341193	0.418379	2.13271
1918	-0.0344181	0.418414	2.13265
1919	-0.0348167	0.418625	2.13231
1920	-0.0344828	0.418516	2.13219
1921	-0.035038	0.419344	2.13024
1922	-0.0359758	0.420188	2.12863
1923	-0.0366464	0.42013	2.12754
1924	-0.0366488	0.420223	2.12719
1925	-0.0360776	0.419953	2.12708
1926	-0.0367911	0.420196	2.12656
1927	-0.03719	0.421435	2.12575
1928	-0.0378177	0.422141	2.12524
1929	-0.0371104	0.421839	2.12501
1930	-0.0377202	0.422425	2.1242
1931	-0.0371807	0.421814	2.12403
1932	-0.0372344	0.422485	2.12363
1933	-0.0363994	0.421085	2.12334
1934	-0.0368602	0.421319	2.12282
1935	-0.0374749	0.421481	2.12236
1936	-0.0379304	0.421616	2.12202
1937	-0.0381784	0.421702	2.1219
1938	-0.0384195	0.421772	2.12161
1939	-0.0375051	0.419763	2.12138
1940	-0.0384221	0.4199	2.12023
1941	-0.0377945	0.419697	2.11949
1942	-0.0373708	0.419232	2.11914
1943	-0.0376491	0.419106	2.11851
1944	-0.0372923	0.418678	2.11822
1945	-0.0373787	0.41905	2.11811
1946	-0.0365616	0.418706	2.11776
1947	-0.0359619	0.41853	2.1173
1948	-0.0360808	0.418802	2.11696
1949	-0.0364315	0.41884	2.11644
1950	-0.0360817	0.418595	2.11627
1951	-0.0354583	0.418279	2.11609
1952	-0.0357805	0.418571	2.11592
1953	-0.0366817	0.41911	2.11494
1954	-0.0361369	0.41876	2.11483
1955	-0.0368569	0.418719	2.11408
1956	-0.0362918	0.418898	2.11397
1957	-0.0372539	0.418859	2.11276
1958	-0.0376394	0.418948	2.11213
1959	-0.0381849	0.419059	2.11195
1960	-0.0374059	0.419025	2.11178
1961	-0.0368272	0.418544	2.11172
1962	-0.03753	0.419666	2.11115
1963	-0.0382433	0.419829	2.11075
1964	-0.0378952	0.419398	2.11046
1965	-0.0382298	0.419403	2.10988
1966	-0.0387409	0.419503	2.10937
1967	-0.0395766	0.419438	2.10293
1968	-0.0395391	0.419622	2.10287
1969	-0.0398686	0.419914	2.10264
1970	-0.039421	0.419762	2.10258
1971	-0.0406562	0.419731	2.10132
1972	-0.0407108	0.41996	2.10126
1973	-0.0409311	0.42042	2.1008
1974	-0.0411503	0.420673	2.10057
1975	-0.0420823	0.420985	2.09942
1976	-0.0424834	0.421111	2.09925
1977	-0.0419324	0.420221	2.09902
1978	-0.0411059	0.419355	2.09879
1979	-0.0407401	0.419188	2.09861
1980	-0.0401451	0.418809	2.09844
1981	-0.0400002	0.418775	2.09827
1982	-0.0392757	0.41769	2.09798
1983	-0.038515	0.416583	2.09764
1984	-0.0387298	0.416828	2.09746
1985	-0.038229	0.416493	2.09718
1986	-0.037498	0.414473	2.09683
1987	-0.0381621	0.414607	2.0966
1988	-0.0387781	0.414967	2.09614
1989	-0.0385081	0.414617	2.09562
1990	-0.0384526	0.414646	2.09551
1991	-0.0388054	0.414859	2.09539
1992	-0.0396175	0.415097	2.09499
1993	-0.0401681	0.415506	2.09482
1994	-0.0398866	0.415176	2.0947
1995	-0.0399853	0.415305	2.09453
1996	-0.0404752	0.415558	2.0943
1997	-0.0398082	0.415381	2.0916
1998	-0.0401215	0.415488	2.09143
1999	-0.0396779	0.415575	2.09108
[truncated: 1,250 more rows]
