# Supplementary material for: Reconstructing the evolution history of networked complex systems
Source: Nat Commun. 2024 Apr 2;15:2849. doi: 10.1038/s41467-024-47248-x (PMC10987487; doi:10.1038/s41467-024-47248-x)
Supplement: Supplementary file 8 — Source Data [file 41467_2024_47248_MOESM8_ESM.zip › Source Data/figure5/figure5beg_WTW_real.xls]

## Sheet: Sheet1
n_edges	assortativity	average_clustering	average_shortest_path_length
2629	-0.603292	0.822894	1.83504
2745	-0.61612	0.824687	1.82776
2868	-0.625445	0.82283	1.83456
2956	-0.633975	0.828117	1.82736
2996	-0.637061	0.825054	1.82478
3029	-0.639486	0.817448	1.82502
3069	-0.642942	0.815764	1.82021
3094	-0.645285	0.813068	1.81866
3110	-0.646664	0.809684	1.81765
3125	-0.648153	0.808074	1.81664
3163	-0.651326	0.807195	1.81639
3185	-0.654127	0.805389	1.81498
3201	-0.655224	0.805352	1.81616
3216	-0.65682	0.804366	1.81529
3223	-0.657593	0.803946	1.81488
3231	-0.658303	0.800017	1.81669
3249	-0.659578	0.79747	1.81565
