# Supplementary material for: Reconstructing the evolution history of networked complex systems
Source: Nat Commun. 2024 Apr 2;15:2849. doi: 10.1038/s41467-024-47248-x (PMC10987487; doi:10.1038/s41467-024-47248-x)
Supplement: Supplementary file 8 — Source Data [file 41467_2024_47248_MOESM8_ESM.zip › Source Data/figure2/figure2d_complex_networks_real_distribution.xls]

## Sheet: Sheet1
D	D_E	probability	probability_density
-340	-0.823245	0.000794189	0.328
-339	-0.820823	0.000816949	0.3374
-338	-0.818402	0.000810169	0.3346
-308	-0.745763	0.00123971	0.512
-307	-0.743341	0.0011816	0.488
-296	-0.716707	0.000461985	0.1908
-295	-0.714286	0.000489104	0.202
-294	-0.711864	0.000503632	0.208
-293	-0.709443	0.00100194	0.4138
-292	-0.707022	0.000969976	0.4006
-291	-0.7046	0.000467312	0.193
-290	-0.702179	0.000473608	0.1956
-289	-0.699758	0.000475061	0.1962
-264	-0.639225	0.000778692	0.3216
-263	-0.636804	0.000843099	0.3482
-262	-0.634383	0.000799516	0.3302
-248	-0.600484	0.00119661	0.4942
-247	-0.598063	0.0012247	0.5058
-220	-0.532688	0.000256659	0.106
-219	-0.530266	0.000240194	0.0992
-218	-0.527845	0.00022954	0.0948
-217	-0.525424	0.000231961	0.0958
-216	-0.523002	0.000539467	0.2228
-215	-0.520581	0.000545763	0.2254
-214	-0.51816	0.000575787	0.2378
-213	-0.515738	0.000525424	0.217
-212	-0.513317	0.000552542	0.2282
-211	-0.510896	0.000551574	0.2278
-210	-0.508475	0.00028523	0.1178
-209	-0.506053	0.000308475	0.1274
-207	-0.501211	0.000633414	0.2616
-206	-0.498789	0.000600484	0.248
-205	-0.496368	0.000589346	0.2434
-204	-0.493947	0.000598063	0.247
-198	-0.479419	0.000468765	0.1936
-197	-0.476998	0.000457627	0.189
-196	-0.474576	0.000490557	0.2026
-195	-0.472155	0.000497337	0.2054
-194	-0.469734	0.00170605	0.7046
-193	-0.467312	0.00122228	0.5048
-191	-0.46247	0.000411138	0.1698
-190	-0.460048	0.00080339	0.3318
-189	-0.457627	0.0020431	0.8438
-188	-0.455206	0.00197191	0.8144
-187	-0.452785	0.000833414	0.3442
-186	-0.450363	0.000802421	0.3314
-185	-0.447942	0.000398547	0.1646
-177	-0.428571	0.000324455	0.134
-176	-0.42615	0.000291041	0.1202
-175	-0.423729	0.000292494	0.1208
-174	-0.421308	0.000311864	0.1288
-173	-0.418886	0.000298789	0.1234
-172	-0.416465	0.00031477	0.13
-171	-0.414044	0.000299758	0.1238
-170	-0.411622	0.000288136	0.119
-166	-0.401937	0.0012184	0.5032
-165	-0.399516	0.00122324	0.5052
-164	-0.397094	0.00118257	0.4884
-163	-0.394673	0.000417918	0.1726
-162	-0.392252	0.000419855	0.1734
-161	-0.389831	0.00038063	0.1572
-160	-0.387409	0.000489104	0.202
-159	-0.384988	0.000463923	0.1916
-158	-0.382567	0.000483777	0.1998
-157	-0.380145	0.000481356	0.1988
-156	-0.377724	0.000503148	0.2078
-153	-0.37046	0.00122228	0.5048
-152	-0.368039	0.00119903	0.4952
-147	-0.355932	0.000345278	0.1426
-146	-0.353511	0.000338015	0.1396
-145	-0.35109	0.000346731	0.1432
-144	-0.348668	0.000354479	0.1464
-143	-0.346247	0.000343341	0.1418
-142	-0.343826	0.000343341	0.1418
-141	-0.341404	0.00074431	0.3074
-140	-0.338983	0.000409685	0.1692
-139	-0.336562	0.00156271	0.6454
-138	-0.33414	0.00163535	0.6754
-137	-0.331719	0.000420339	0.1736
-136	-0.329298	0.000420339	0.1736
-128	-0.309927	0.00120678	0.4984
-127	-0.307506	0.00121453	0.5016
-123	-0.297821	0.00121598	0.5022
-122	-0.2954	0.00120533	0.4978
-116	-0.280872	0.00121114	0.5002
-115	-0.27845	0.00121017	0.4998
-111	-0.268765	0.000393705	0.1626
-110	-0.266344	0.000416465	0.172
-109	-0.263923	0.0004	0.1652
-108	-0.261501	0.00163777	0.6764
-107	-0.25908	0.00158692	0.6554
-106	-0.256659	0.0010276	0.4244
-105	-0.254237	0.000605811	0.2502
-104	-0.251816	0.00140872	0.5818
-103	-0.249395	0.00165763	0.6846
-102	-0.246973	0.00104891	0.4332
-101	-0.244552	0.000256174	0.1058
-100	-0.242131	0.000238257	0.0984
-99	-0.239709	0.000242131	0.1
-98	-0.237288	0.000876029	0.3618
-97	-0.234867	0.00156368	0.6458
-96	-0.232446	0.00154237	0.637
-95	-0.230024	0.0017908	0.7396
-94	-0.227603	0.00123874	0.5116
-93	-0.225182	0.000968523	0.4
-92	-0.22276	0.000477482	0.1972
-91	-0.220339	0.00046247	0.191
-90	-0.217918	0.000485714	0.2006
-89	-0.215496	0.000456659	0.1886
-88	-0.213075	0.00048862	0.2018
-87	-0.210654	0.000280387	0.1158
-86	-0.208232	0.000240194	0.0992
-82	-0.198547	0.0012063	0.4982
-81	-0.196126	0.00121501	0.5018
-75	-0.181598	0.000278935	0.1152
-74	-0.179177	0.000892978	0.3688
-73	-0.176755	0.00133317	0.5506
-72	-0.174334	0.00128232	0.5296
-71	-0.171913	0.00125133	0.5168
-70	-0.169492	0.000632446	0.2612
-69	-0.16707	0.00066586	0.275
-68	-0.164649	0.000646973	0.2672
-67	-0.162228	0.000279903	0.1156
-66	-0.159806	0.000350605	0.1448
-65	-0.157385	0.000356901	0.1474
-64	-0.154964	0.000362228	0.1496
-63	-0.152542	0.00111525	0.4606
-62	-0.150121	0.00164262	0.6784
-61	-0.1477	0.00287022	1.1854
-60	-0.145278	0.00204504	0.8446
-59	-0.142857	0.000446973	0.1846
-58	-0.140436	0.000796126	0.3288
-57	-0.138015	0.000307506	0.127
-56	-0.135593	0.000296852	0.1226
-55	-0.133172	0.000314286	0.1298
-54	-0.130751	0.000689104	0.2846
-53	-0.128329	0.00196562	0.8118
-52	-0.125908	0.00187651	0.775
-51	-0.123487	0.00102421	0.423
-50	-0.121065	0.000679903	0.2808
-49	-0.118644	0.000725908	0.2998
-48	-0.116223	0.000300242	0.124
-47	-0.113801	0.00031477	0.13
-46	-0.11138	0.000285714	0.118
-45	-0.108959	0.000301211	0.1244
-44	-0.106538	0.000302663	0.125
-38	-0.0920097	0.000458596	0.1894
-37	-0.0895884	0.00208717	0.862
-36	-0.0871671	0.00254383	1.0506
-35	-0.0847458	0.00126295	0.5216
-34	-0.0823245	0.00132978	0.5492
-33	-0.0799031	0.000816465	0.3372
-32	-0.0774818	0.00128232	0.5296
-31	-0.0750605	0.00362712	1.498
-30	-0.0726392	0.000774818	0.32
-29	-0.0702179	0.000794189	0.328
-28	-0.0677966	0.00135593	0.56
-27	-0.0653753	0.0086615	3.5772
-26	-0.062954	0.00624358	2.5786
-25	-0.0605327	0.00266247	1.0996
-24	-0.0581114	0.00900775	3.7202
-23	-0.0556901	0.00850266	3.5116
-22	-0.0532688	0.0187695	7.7518
-21	-0.0508475	0.0187782	7.7554
-20	-0.0484262	0.0157971	6.5242
-19	-0.0460048	0.0207036	8.5506
-18	-0.0435835	0.019986	8.2542
-17	-0.0411622	0.0192659	7.9568
-16	-0.0387409	0.0155424	6.419
-15	-0.0363196	0.017108	7.0656
-14	-0.0338983	0.0183138	7.5636
-13	-0.031477	0.0279191	11.5306
-12	-0.0290557	0.0205157	8.473
-11	-0.0266344	0.0167554	6.92
-10	-0.0242131	0.0186634	7.708
-9	-0.0217918	0.0169327	6.9932
-8	-0.0193705	0.0135235	5.5852
-7	-0.0169492	0.010414	4.301
-6	-0.0145278	0.0165172	6.8216
-5	-0.0121065	0.010385	4.289
-4	-0.00968523	0.0112596	4.6502
-3	-0.00726392	0.0112092	4.6294
-2	-0.00484262	0.015092	6.233
-1	-0.00242131	0.0155855	6.4368
0	0	0.00782131	3.2302
1	0.00242131	0.015524	6.4114
2	0.00484262	0.0209666	8.6592
3	0.00726392	0.0171477	7.082
4	0.00968523	0.00593172	2.4498
5	0.0121065	0.00599274	2.475
6	0.0145278	0.0120969	4.996
7	0.0169492	0.0106392	4.394
8	0.0193705	0.0117617	4.8576
9	0.0217918	0.011245	4.6442
10	0.0242131	0.0139119	5.7456
11	0.0266344	0.0136663	5.6442
12	0.0290557	0.0182441	7.5348
13	0.031477	0.013231	5.4644
14	0.0338983	0.014431	5.96
15	0.0363196	0.0140431	5.7998
16	0.0387409	0.0111496	4.6048
17	0.0411622	0.0109777	4.5338
18	0.0435835	0.0168571	6.962
19	0.0460048	0.0141429	5.841
20	0.0484262	0.0140015	5.7826
21	0.0508475	0.0124426	5.1388
22	0.0532688	0.00733269	3.0284
23	0.0556901	0.0047845	1.976
24	0.0581114	0.0040891	1.6888
25	0.0605327	0.00235303	0.9718
26	0.062954	0.00238257	0.984
27	0.0653753	0.00228668	0.9444
28	0.0677966	0.00165424	0.6832
29	0.0702179	0.00138596	0.5724
30	0.0726392	0.000864891	0.3572
31	0.0750605	0.0020799	0.859
32	0.0774818	0.00205521	0.8488
33	0.0799031	0.00209637	0.8658
34	0.0823245	0.00202228	0.8352
35	0.0847458	0.000883293	0.3648
36	0.0871671	0.000444068	0.1834
37	0.0895884	0.0004523	0.1868
38	0.0920097	0.00165521	0.6836
39	0.094431	0.00287651	1.188
40	0.0968523	0.00165617	0.684
41	0.0992736	0.000455206	0.188
42	0.101695	0.000442131	0.1826
43	0.104116	0.000450363	0.186
44	0.106538	0.000439225	0.1814
45	0.108959	0.00143874	0.5942
46	0.11138	0.00147506	0.6092
47	0.113801	0.00022954	0.0948
48	0.116223	0.000753995	0.3114
49	0.118644	0.000717676	0.2964
50	0.121065	0.00169879	0.7016
51	0.123487	0.00167458	0.6916
52	0.125908	0.000486683	0.201
54	0.130751	0.000803874	0.332
55	0.133172	0.00180436	0.7452
56	0.135593	0.00180823	0.7468
57	0.138015	0.00100339	0.4144
58	0.140436	0.00153995	0.636
59	0.142857	0.0031414	1.2974
60	0.145278	0.0030862	1.2746
61	0.1477	0.00287603	1.1878
62	0.150121	0.00209104	0.8636
63	0.152542	0.00159274	0.6578
64	0.154964	0.000818886	0.3382
65	0.157385	0.000193705	0.08
66	0.159806	0.000215496	0.089
67	0.162228	0.000200484	0.0828
68	0.164649	0.0002	0.0826
69	0.16707	0.000217433	0.0898
70	0.169492	0.000198547	0.082
72	0.174334	0.000331719	0.137
73	0.176755	0.000360775	0.149
74	0.179177	0.00189831	0.784
75	0.181598	0.0018891	0.7802
76	0.184019	0.000704116	0.2908
77	0.186441	0.000685714	0.2832
78	0.188862	0.00068523	0.283
79	0.191283	0.000361743	0.1494
80	0.193705	0.0012615	0.521
81	0.196126	0.000889588	0.3674
82	0.198547	0.000856659	0.3538
83	0.200969	0.000844068	0.3486
84	0.20339	0.000916707	0.3786
85	0.205811	0.00066247	0.2736
86	0.208232	0.000246005	0.1016
87	0.210654	0.000239225	0.0988
88	0.213075	0.000237772	0.0982
89	0.215496	0.000243584	0.1006
90	0.217918	0.00116804	0.4824
91	0.220339	0.00123632	0.5106
92	0.22276	0.00122373	0.5054
93	0.225182	0.00122421	0.5056
94	0.227603	0.00120387	0.4972
95	0.230024	0.00121065	0.5
96	0.232446	0.00121065	0.5
99	0.239709	0.000224697	0.0928
100	0.242131	0.00025569	0.1056
101	0.244552	0.000241162	0.0996
102	0.246973	0.000251332	0.1038
103	0.249395	0.00108039	0.4462
104	0.251816	0.00102276	0.4224
105	0.254237	0.00105521	0.4358
106	0.256659	0.000238741	0.0986
107	0.25908	0.000571913	0.2362
108	0.261501	0.000578208	0.2388
109	0.263923	0.0015293	0.6316
110	0.266344	0.00159564	0.659
111	0.268765	0.00071477	0.2952
112	0.271186	0.000787893	0.3254
113	0.273608	0.000742373	0.3066
114	0.276029	0.00198547	0.82
115	0.27845	0.00196659	0.8122
116	0.280872	0.000750121	0.3098
117	0.283293	0.0019753	0.8158
118	0.285714	0.00195448	0.8072
119	0.288136	0.00192736	0.796
120	0.290557	0.000955932	0.3948
121	0.292978	0.000591283	0.2442
122	0.2954	0.00108523	0.4482
123	0.297821	0.00108765	0.4492
124	0.300242	0.000484746	0.2002
125	0.302663	0.0005046	0.2084
126	0.305085	0.000475545	0.1964
127	0.307506	0.000252785	0.1044
128	0.309927	0.000244552	0.101
129	0.312349	0.000238257	0.0984
130	0.31477	0.00022954	0.0948
131	0.317191	0.00022276	0.092
132	0.319613	0.00022615	0.0934
133	0.322034	0.00146005	0.603
134	0.324455	0.0018523	0.765
135	0.326877	0.000661501	0.2732
136	0.329298	0.00065569	0.2708
137	0.331719	0.000405327	0.1674
138	0.33414	0.00113995	0.4708
139	0.336562	0.00112591	0.465
140	0.338983	0.000753511	0.3112
141	0.341404	0.000722518	0.2984
142	0.343826	0.000716223	0.2958
143	0.346247	0.000241646	0.0998
144	0.348668	0.000234867	0.097
145	0.35109	0.000243584	0.1006
146	0.353511	0.000834383	0.3446
147	0.355932	0.000850363	0.3512
148	0.358354	0.000592736	0.2448
149	0.360775	0.000623245	0.2574
151	0.365617	0.000409201	0.169
152	0.368039	0.00040678	0.168
153	0.37046	0.00102082	0.4216
154	0.372881	0.0018	0.7434
155	0.375303	0.00183632	0.7584
156	0.377724	0.0017908	0.7396
157	0.380145	0.000329298	0.136
158	0.382567	0.00116659	0.4818
159	0.384988	0.00116513	0.4812
160	0.387409	0.00113705	0.4696
161	0.389831	0.000350121	0.1446
162	0.392252	0.000356901	0.1474
163	0.394673	0.0011724	0.4842
164	0.397094	0.000813075	0.3358
165	0.399516	0.000773366	0.3194
167	0.404358	0.000482809	0.1994
168	0.40678	0.000495884	0.2048
169	0.409201	0.000496852	0.2052
170	0.411622	0.000482809	0.1994
171	0.414044	0.000462954	0.1912
174	0.421308	0.000793705	0.3278
175	0.423729	0.000812591	0.3356
176	0.42615	0.000815012	0.3366
198	0.479419	0.000569007	0.235
199	0.48184	0.000638741	0.2638
200	0.484262	0.000619855	0.256
201	0.486683	0.000593705	0.2452
212	0.513317	0.000621792	0.2568
213	0.515738	0.00059661	0.2464
214	0.51816	0.0006	0.2478
215	0.520581	0.000602906	0.249
216	0.523002	0.000196126	0.081
217	0.525424	0.000201453	0.0832
218	0.527845	0.000205327	0.0848
219	0.530266	0.000189346	0.0782
220	0.532688	0.000605811	0.2502
221	0.535109	0.000608232	0.2512
222	0.53753	0.000630024	0.2602
223	0.539952	0.00111138	0.459
224	0.542373	0.00189153	0.7812
225	0.544794	0.00187264	0.7734
226	0.547215	0.00149007	0.6154
227	0.549637	0.000683293	0.2822
235	0.569007	0.000483293	0.1996
236	0.571429	0.000461501	0.1906
237	0.57385	0.000481356	0.1988
238	0.576271	0.000513317	0.212
239	0.578692	0.00048184	0.199
244	0.590799	0.000493462	0.2038
245	0.59322	0.000454722	0.1878
246	0.595642	0.000505085	0.2086
247	0.598063	0.000483293	0.1996
248	0.600484	0.00170169	0.7028
249	0.602906	0.00120436	0.4974
342	0.828087	0.000496852	0.2052
343	0.830508	0.000493462	0.2038
344	0.83293	0.000460533	0.1902
345	0.835351	0.000484262	0.2
346	0.837772	0.000486199	0.2008
