# Supplementary material for: Reconstructing the evolution history of networked complex systems
Source: Nat Commun. 2024 Apr 2;15:2849. doi: 10.1038/s41467-024-47248-x (PMC10987487; doi:10.1038/s41467-024-47248-x)
Supplement: Supplementary file 8 — Source Data [file 41467_2024_47248_MOESM8_ESM.zip › Source Data/figure2/figure2e_fungi_real_distribution.xls]

## Sheet: Sheet1
D	D_E	probability	probability_density
-5969	-0.994833	3.33333e-07	0.002
-5968	-0.994667	3.66667e-07	0.0022
-5967	-0.9945	3.33333e-07	0.002
-5966	-0.994333	3.66667e-07	0.0022
-5965	-0.994167	4e-07	0.0024
-5964	-0.994	2.66667e-07	0.0016
-5963	-0.993833	3e-07	0.0018
-5962	-0.993667	1.33333e-07	0.0008
-5961	-0.9935	4.33333e-07	0.0026
-5960	-0.993333	3.66667e-07	0.0022
-5959	-0.993167	3.66667e-07	0.0022
-5958	-0.993	3e-07	0.0018
-5957	-0.992833	4e-07	0.0024
-5956	-0.992667	2.66667e-07	0.0016
-5955	-0.9925	3e-07	0.0018
-5954	-0.992333	3.33333e-07	0.002
-5953	-0.992167	2.33333e-07	0.0014
-5952	-0.992	1.66667e-07	0.001
-5951	-0.991833	4.33333e-07	0.0026
-5950	-0.991667	2.33333e-07	0.0014
-5949	-0.9915	1.66667e-07	0.001
-5948	-0.991333	2.33333e-07	0.0014
-5947	-0.991167	2e-07	0.0012
-5946	-0.991	3.33333e-07	0.002
-5945	-0.990833	2.66667e-07	0.0016
-5944	-0.990667	3e-07	0.0018
-5943	-0.9905	4.33333e-07	0.0026
-5942	-0.990333	3e-07	0.0018
-5941	-0.990167	2.66667e-07	0.0016
-5940	-0.99	4e-07	0.0024
-5939	-0.989833	2.66667e-07	0.0016
-5938	-0.989667	2.66667e-07	0.0016
-5937	-0.9895	3.66667e-07	0.0022
-5936	-0.989333	2.33333e-07	0.0014
-5935	-0.989167	2.33333e-07	0.0014
-5934	-0.989	2.33333e-07	0.0014
-5933	-0.988833	4e-07	0.0024
-5932	-0.988667	3.33333e-07	0.002
-5931	-0.9885	2.66667e-07	0.0016
-5930	-0.988333	2e-07	0.0012
-5929	-0.988167	3.33333e-07	0.002
-5928	-0.988	2.66667e-07	0.0016
-5927	-0.987833	5.66667e-07	0.0034
-5926	-0.987667	8e-07	0.0048
-5925	-0.9875	7.33333e-07	0.0044
-5924	-0.987333	5e-07	0.003
-5923	-0.987167	4.66667e-07	0.0028
-5922	-0.987	6e-07	0.0036
-5921	-0.986833	5.66667e-07	0.0034
-5920	-0.986667	7e-07	0.0042
-5919	-0.9865	9.66667e-07	0.0058
-5918	-0.986333	5.66667e-07	0.0034
-5917	-0.986167	4.33333e-07	0.0026
-5916	-0.986	5.66667e-07	0.0034
-5915	-0.985833	5.66667e-07	0.0034
-5914	-0.985667	5e-07	0.003
-5913	-0.9855	5.33333e-07	0.0032
-5912	-0.985333	7.66667e-07	0.0046
-5911	-0.985167	6.33333e-07	0.0038
-5910	-0.985	5.33333e-07	0.0032
-5909	-0.984833	6.33333e-07	0.0038
-5908	-0.984667	7e-07	0.0042
-5907	-0.9845	4.33333e-07	0.0026
-5906	-0.984333	5e-07	0.003
-5905	-0.984167	6e-07	0.0036
-5904	-0.984	9e-07	0.0054
-5903	-0.983833	7.33333e-07	0.0044
-5902	-0.983667	5.33333e-07	0.0032
-5901	-0.9835	7.33333e-07	0.0044
-5900	-0.983333	3.66667e-07	0.0022
-5899	-0.983167	6.66667e-07	0.004
-5898	-0.983	6.33333e-07	0.0038
-5897	-0.982833	6.33333e-07	0.0038
-5896	-0.982667	5e-07	0.003
-5895	-0.9825	1.13333e-06	0.0068
-5894	-0.982333	6.66667e-07	0.004
-5893	-0.982167	6e-07	0.0036
-5892	-0.982	3.66667e-07	0.0022
-5891	-0.981833	7e-07	0.0042
-5890	-0.981667	4.66667e-07	0.0028
-5889	-0.9815	4.66667e-07	0.0028
-5888	-0.981333	6.33333e-07	0.0038
-5887	-0.981167	7.33333e-07	0.0044
-5886	-0.981	7e-07	0.0042
-5885	-0.980833	4.66667e-07	0.0028
-5884	-0.980667	5e-07	0.003
-5883	-0.9805	7e-07	0.0042
-5882	-0.980333	5.66667e-07	0.0034
-5881	-0.980167	6.33333e-07	0.0038
-5880	-0.98	6.66667e-07	0.004
-5879	-0.979833	4e-07	0.0024
-5878	-0.979667	6.66667e-07	0.004
-5877	-0.9795	5e-07	0.003
-5876	-0.979333	8.66667e-07	0.0052
-5875	-0.979167	5.66667e-07	0.0034
-5874	-0.979	1e-06	0.006
-5873	-0.978833	5.33333e-07	0.0032
-5872	-0.978667	3e-07	0.0018
-5871	-0.9785	3.33333e-07	0.002
-5870	-0.978333	5e-07	0.003
-5869	-0.978167	6.66667e-07	0.004
-5868	-0.978	5.66667e-07	0.0034
-5867	-0.977833	3e-07	0.0018
-5866	-0.977667	4.33333e-07	0.0026
-5865	-0.9775	5.66667e-07	0.0034
-5864	-0.977333	6.33333e-07	0.0038
-5863	-0.977167	6.66667e-07	0.004
-5862	-0.977	6.33333e-07	0.0038
-5861	-0.976833	6.66667e-07	0.004
-5860	-0.976667	8.33333e-07	0.005
-5859	-0.9765	4.66667e-07	0.0028
-5858	-0.976333	6.33333e-07	0.0038
-5857	-0.976167	6e-07	0.0036
-5856	-0.976	5.33333e-07	0.0032
-5855	-0.975833	8.33333e-07	0.005
-5854	-0.975667	5e-07	0.003
-5853	-0.9755	4.66667e-07	0.0028
-5852	-0.975333	5e-07	0.003
-5851	-0.975167	9e-07	0.0054
-5850	-0.975	6e-07	0.0036
-5849	-0.974833	6.33333e-07	0.0038
-5848	-0.974667	4.66667e-07	0.0028
-5847	-0.9745	5.33333e-07	0.0032
-5846	-0.974333	5.66667e-07	0.0034
-5845	-0.974167	7.33333e-07	0.0044
-5844	-0.974	8.66667e-07	0.0052
-5843	-0.973833	6.66667e-07	0.004
-5842	-0.973667	7.66667e-07	0.0046
-5841	-0.9735	6e-07	0.0036
-5840	-0.973333	6.33333e-07	0.0038
-5839	-0.973167	7.33333e-07	0.0044
-5838	-0.973	4.33333e-07	0.0026
-5837	-0.972833	8.33333e-07	0.005
-5836	-0.972667	6.33333e-07	0.0038
-5835	-0.9725	3.66667e-07	0.0022
-5834	-0.972333	3.66667e-07	0.0022
-5833	-0.972167	5.33333e-07	0.0032
-5832	-0.972	4.33333e-07	0.0026
-5831	-0.971833	5.33333e-07	0.0032
-5830	-0.971667	4.33333e-07	0.0026
-5829	-0.9715	6e-07	0.0036
-5828	-0.971333	7e-07	0.0042
-5827	-0.971167	4.66667e-07	0.0028
-5826	-0.971	6e-07	0.0036
-5825	-0.970833	5.66667e-07	0.0034
-5824	-0.970667	7.33333e-07	0.0044
-5823	-0.9705	5.66667e-07	0.0034
-5822	-0.970333	6.66667e-07	0.004
-5821	-0.970167	6.66667e-07	0.004
-5820	-0.97	3.66667e-07	0.0022
-5819	-0.969833	4e-07	0.0024
-5818	-0.969667	5e-07	0.003
-5817	-0.9695	8e-07	0.0048
-5816	-0.969333	5.33333e-07	0.0032
-5815	-0.969167	5e-07	0.003
-5814	-0.969	6.66667e-07	0.004
-5813	-0.968833	7.66667e-07	0.0046
-5812	-0.968667	1.03333e-06	0.0062
-5811	-0.9685	5.33333e-07	0.0032
-5810	-0.968333	4e-07	0.0024
-5809	-0.968167	6e-07	0.0036
-5808	-0.968	7e-07	0.0042
-5807	-0.967833	6e-07	0.0036
-5806	-0.967667	7.66667e-07	0.0046
-5805	-0.9675	7e-07	0.0042
-5804	-0.967333	4e-07	0.0024
-5803	-0.967167	5e-07	0.003
-5802	-0.967	6e-07	0.0036
-5801	-0.966833	6.66667e-07	0.004
-5800	-0.966667	4.66667e-07	0.0028
-5799	-0.9665	6.66667e-07	0.004
-5798	-0.966333	7.33333e-07	0.0044
-5797	-0.966167	8e-07	0.0048
-5796	-0.966	6.33333e-07	0.0038
-5795	-0.965833	5.66667e-07	0.0034
-5794	-0.965667	5.66667e-07	0.0034
-5793	-0.9655	7.33333e-07	0.0044
-5792	-0.965333	7e-07	0.0042
-5791	-0.965167	4.33333e-07	0.0026
-5790	-0.965	6.33333e-07	0.0038
-5789	-0.964833	7.33333e-07	0.0044
-5788	-0.964667	8.66667e-07	0.0052
-5787	-0.9645	6e-07	0.0036
-5786	-0.964333	6e-07	0.0036
-5785	-0.964167	5e-07	0.003
-5784	-0.964	7e-07	0.0042
-5783	-0.963833	4e-07	0.0024
-5782	-0.963667	4.66667e-07	0.0028
-5781	-0.9635	3.66667e-07	0.0022
-5780	-0.963333	7.66667e-07	0.0046
-5779	-0.963167	4.66667e-07	0.0028
-5778	-0.963	7.66667e-07	0.0046
-5777	-0.962833	5.66667e-07	0.0034
-5776	-0.962667	5.66667e-07	0.0034
-5775	-0.9625	6.33333e-07	0.0038
-5774	-0.962333	6.33333e-07	0.0038
-5773	-0.962167	5e-07	0.003
-5772	-0.962	5.33333e-07	0.0032
-5771	-0.961833	4.66667e-07	0.0028
-5770	-0.961667	9.66667e-07	0.0058
-5769	-0.9615	5.33333e-07	0.0032
-5768	-0.961333	5e-07	0.003
-5767	-0.961167	5e-07	0.003
-5766	-0.961	4.33333e-07	0.0026
-5765	-0.960833	4.66667e-07	0.0028
-5764	-0.960667	5.33333e-07	0.0032
-5763	-0.9605	7e-07	0.0042
-5762	-0.960333	6.66667e-07	0.004
-5761	-0.960167	5.66667e-07	0.0034
-5760	-0.96	8e-07	0.0048
-5759	-0.959833	8e-07	0.0048
-5758	-0.959667	4.66667e-07	0.0028
-5757	-0.9595	6e-07	0.0036
-5756	-0.959333	5e-07	0.003
-5755	-0.959167	6.66667e-07	0.004
-5754	-0.959	5e-07	0.003
-5753	-0.958833	5.66667e-07	0.0034
-5752	-0.958667	4.66667e-07	0.0028
-5751	-0.9585	7e-07	0.0042
-5750	-0.958333	7.66667e-07	0.0046
-5749	-0.958167	8e-07	0.0048
-5748	-0.958	6.33333e-07	0.0038
-5747	-0.957833	4.33333e-07	0.0026
-5746	-0.957667	5.33333e-07	0.0032
-5745	-0.9575	6.66667e-07	0.004
-5744	-0.957333	8.33333e-07	0.005
-5743	-0.957167	7e-07	0.0042
-5742	-0.957	6.33333e-07	0.0038
-5741	-0.956833	5.66667e-07	0.0034
-5740	-0.956667	7.33333e-07	0.0044
-5739	-0.9565	5.66667e-07	0.0034
-5738	-0.956333	5e-07	0.003
-5737	-0.956167	7e-07	0.0042
-5736	-0.956	7e-07	0.0042
-5735	-0.955833	5.33333e-07	0.0032
-5734	-0.955667	3.33333e-07	0.002
-5733	-0.9555	5.66667e-07	0.0034
-5732	-0.955333	4.33333e-07	0.0026
-5731	-0.955167	6.33333e-07	0.0038
-5730	-0.955	6e-07	0.0036
-5729	-0.954833	4.33333e-07	0.0026
-5728	-0.954667	6e-07	0.0036
-5727	-0.9545	6.33333e-07	0.0038
-5726	-0.954333	7e-07	0.0042
-5725	-0.954167	5.66667e-07	0.0034
-5724	-0.954	7.33333e-07	0.0044
-5723	-0.953833	6e-07	0.0036
-5722	-0.953667	6.33333e-07	0.0038
-5721	-0.9535	6e-07	0.0036
-5720	-0.953333	3.33333e-07	0.002
-5719	-0.953167	4.33333e-07	0.0026
-5718	-0.953	5.33333e-07	0.0032
-5717	-0.952833	6.66667e-07	0.004
-5716	-0.952667	5e-07	0.003
-5715	-0.9525	3e-07	0.0018
-5714	-0.952333	6.66667e-07	0.004
-5713	-0.952167	5e-07	0.003
-5712	-0.952	6.66667e-07	0.004
-5711	-0.951833	5.33333e-07	0.0032
-5710	-0.951667	5.33333e-07	0.0032
-5709	-0.9515	5.66667e-07	0.0034
-5708	-0.951333	7.66667e-07	0.0046
-5707	-0.951167	5.33333e-07	0.0032
-5706	-0.951	6.33333e-07	0.0038
-5705	-0.950833	5e-07	0.003
-5704	-0.950667	5.33333e-07	0.0032
-5703	-0.9505	6.66667e-07	0.004
-5702	-0.950333	5e-07	0.003
-5701	-0.950167	6.66667e-07	0.004
-5700	-0.95	7.33333e-07	0.0044
-5699	-0.949833	7.33333e-07	0.0044
-5698	-0.949667	7.66667e-07	0.0046
-5697	-0.9495	4.33333e-07	0.0026
-5696	-0.949333	9e-07	0.0054
-5695	-0.949167	5.33333e-07	0.0032
-5694	-0.949	7e-07	0.0042
-5693	-0.948833	5.66667e-07	0.0034
-5692	-0.948667	4e-07	0.0024
-5691	-0.9485	6.33333e-07	0.0038
-5690	-0.948333	6.66667e-07	0.004
-5689	-0.948167	5e-07	0.003
-5688	-0.948	9.33333e-07	0.0056
-5687	-0.947833	6.33333e-07	0.0038
-5686	-0.947667	7.33333e-07	0.0044
-5685	-0.9475	5.66667e-07	0.0034
-5684	-0.947333	6.33333e-07	0.0038
-5683	-0.947167	4e-07	0.0024
-5682	-0.947	8e-07	0.0048
-5681	-0.946833	3e-07	0.0018
-5680	-0.946667	7.33333e-07	0.0044
-5679	-0.9465	5.66667e-07	0.0034
-5678	-0.946333	8.33333e-07	0.005
-5677	-0.946167	6.66667e-07	0.004
-5676	-0.946	1.06667e-06	0.0064
-5675	-0.945833	6.66667e-07	0.004
-5674	-0.945667	5.33333e-07	0.0032
-5673	-0.9455	4.33333e-07	0.0026
-5672	-0.945333	9e-07	0.0054
-5671	-0.945167	7.66667e-07	0.0046
-5670	-0.945	6.33333e-07	0.0038
-5669	-0.944833	5.33333e-07	0.0032
-5668	-0.944667	7.33333e-07	0.0044
-5667	-0.9445	6.33333e-07	0.0038
-5666	-0.944333	5e-07	0.003
-5665	-0.944167	6.66667e-07	0.004
-5664	-0.944	6.66667e-07	0.004
-5663	-0.943833	7.66667e-07	0.0046
-5662	-0.943667	7.33333e-07	0.0044
-5661	-0.9435	6.33333e-07	0.0038
-5660	-0.943333	4.66667e-07	0.0028
-5659	-0.943167	9e-07	0.0054
-5658	-0.943	4.66667e-07	0.0028
-5657	-0.942833	6e-07	0.0036
-5656	-0.942667	5.33333e-07	0.0032
-5655	-0.9425	6.66667e-07	0.004
-5654	-0.942333	6e-07	0.0036
-5653	-0.942167	6e-07	0.0036
-5652	-0.942	6.66667e-07	0.004
-5651	-0.941833	5e-07	0.003
-5650	-0.941667	8.66667e-07	0.0052
-5649	-0.9415	6.66667e-07	0.004
-5648	-0.941333	6e-07	0.0036
-5647	-0.941167	8.66667e-07	0.0052
-5646	-0.941	5.33333e-07	0.0032
-5645	-0.940833	4e-07	0.0024
-5644	-0.940667	4.33333e-07	0.0026
-5643	-0.9405	3.66667e-07	0.0022
-5642	-0.940333	8e-07	0.0048
-5641	-0.940167	9e-07	0.0054
-5640	-0.94	7e-07	0.0042
-5639	-0.939833	4.66667e-07	0.0028
-5638	-0.939667	6.33333e-07	0.0038
-5637	-0.9395	7e-07	0.0042
-5636	-0.939333	5.66667e-07	0.0034
-5635	-0.939167	5.66667e-07	0.0034
-5634	-0.939	5.33333e-07	0.0032
-5633	-0.938833	7e-07	0.0042
-5632	-0.938667	6e-07	0.0036
-5631	-0.9385	9.66667e-07	0.0058
-5630	-0.938333	1.03333e-06	0.0062
-5629	-0.938167	7e-07	0.0042
-5628	-0.938	8.33333e-07	0.005
-5627	-0.937833	9e-07	0.0054
-5626	-0.937667	1.1e-06	0.0066
-5625	-0.9375	1.06667e-06	0.0064
-5624	-0.937333	1.26667e-06	0.0076
-5623	-0.937167	1.06667e-06	0.0064
-5622	-0.937	8e-07	0.0048
-5621	-0.936833	8e-07	0.0048
-5620	-0.936667	9e-07	0.0054
-5619	-0.9365	7.33333e-07	0.0044
-5618	-0.936333	6.66667e-07	0.004
-5617	-0.936167	9e-07	0.0054
-5616	-0.936	9.33333e-07	0.0056
-5615	-0.935833	1.03333e-06	0.0062
-5614	-0.935667	9.66667e-07	0.0058
-5613	-0.9355	7e-07	0.0042
-5612	-0.935333	9.33333e-07	0.0056
-5611	-0.935167	8.66667e-07	0.0052
-5610	-0.935	6.33333e-07	0.0038
-5609	-0.934833	9e-07	0.0054
-5608	-0.934667	9.66667e-07	0.0058
-5607	-0.9345	7e-07	0.0042
-5606	-0.934333	8.66667e-07	0.0052
-5605	-0.934167	6.66667e-07	0.004
-5604	-0.934	9.33333e-07	0.0056
-5603	-0.933833	8e-07	0.0048
-5602	-0.933667	8e-07	0.0048
-5601	-0.9335	9.66667e-07	0.0058
-5600	-0.933333	1.16667e-06	0.007
-5599	-0.933167	8.66667e-07	0.0052
-5598	-0.933	9.33333e-07	0.0056
-5597	-0.932833	1e-06	0.006
-5596	-0.932667	9.33333e-07	0.0056
-5595	-0.9325	1.1e-06	0.0066
-5594	-0.932333	1.13333e-06	0.0068
-5593	-0.932167	9.66667e-07	0.0058
-5592	-0.932	9.66667e-07	0.0058
-5591	-0.931833	6e-07	0.0036
-5590	-0.931667	7.33333e-07	0.0044
-5589	-0.9315	1e-06	0.006
-5588	-0.931333	1.2e-06	0.0072
-5587	-0.931167	1.3e-06	0.0078
-5586	-0.931	7.66667e-07	0.0046
-5585	-0.930833	9.66667e-07	0.0058
-5584	-0.930667	1.06667e-06	0.0064
-5583	-0.9305	9.33333e-07	0.0056
-5582	-0.930333	1.1e-06	0.0066
-5581	-0.930167	8e-07	0.0048
-5580	-0.93	9e-07	0.0054
-5579	-0.929833	8.66667e-07	0.0052
-5578	-0.929667	1e-06	0.006
-5577	-0.9295	9e-07	0.0054
-5576	-0.929333	8e-07	0.0048
-5575	-0.929167	9e-07	0.0054
-5574	-0.929	1.03333e-06	0.0062
-5573	-0.928833	8.66667e-07	0.0052
-5572	-0.928667	9e-07	0.0054
-5571	-0.9285	7e-07	0.0042
-5570	-0.928333	8.66667e-07	0.0052
-5569	-0.928167	1.1e-06	0.0066
-5568	-0.928	7.33333e-07	0.0044
-5567	-0.927833	1.1e-06	0.0066
-5566	-0.927667	9.33333e-07	0.0056
-5565	-0.9275	1.2e-06	0.0072
-5564	-0.927333	1.3e-06	0.0078
-5563	-0.927167	7.66667e-07	0.0046
-5562	-0.927	7e-07	0.0042
-5561	-0.926833	7.33333e-07	0.0044
-5560	-0.926667	1e-06	0.006
-5559	-0.9265	7.66667e-07	0.0046
-5558	-0.926333	7.33333e-07	0.0044
-5557	-0.926167	8.66667e-07	0.0052
-5556	-0.926	1.26667e-06	0.0076
-5555	-0.925833	9e-07	0.0054
-5554	-0.925667	7e-07	0.0042
-5553	-0.9255	1.1e-06	0.0066
-5552	-0.925333	1.03333e-06	0.0062
-5551	-0.925167	1e-06	0.006
-5550	-0.925	1.03333e-06	0.0062
-5549	-0.924833	8.33333e-07	0.005
-5548	-0.924667	7.66667e-07	0.0046
-5547	-0.9245	7.66667e-07	0.0046
-5546	-0.924333	8.66667e-07	0.0052
-5545	-0.924167	6e-07	0.0036
-5544	-0.924	9.33333e-07	0.0056
-5543	-0.923833	7.66667e-07	0.0046
-5542	-0.923667	9.66667e-07	0.0058
-5541	-0.9235	5.33333e-07	0.0032
-5540	-0.923333	1.1e-06	0.0066
-5539	-0.923167	9.33333e-07	0.0056
-5538	-0.923	6.66667e-07	0.004
-5537	-0.922833	1.06667e-06	0.0064
-5536	-0.922667	9.66667e-07	0.0058
-5535	-0.9225	8.66667e-07	0.0052
-5534	-0.922333	7.66667e-07	0.0046
-5533	-0.922167	9e-07	0.0054
-5532	-0.922	9.33333e-07	0.0056
-5531	-0.921833	8e-07	0.0048
-5530	-0.921667	8.66667e-07	0.0052
-5529	-0.9215	1.03333e-06	0.0062
-5528	-0.921333	8.33333e-07	0.005
-5527	-0.921167	1.26667e-06	0.0076
-5526	-0.921	7.66667e-07	0.0046
-5525	-0.920833	1e-06	0.006
-5524	-0.920667	7.66667e-07	0.0046
-5523	-0.9205	9.33333e-07	0.0056
-5522	-0.920333	1.03333e-06	0.0062
-5521	-0.920167	9.33333e-07	0.0056
-5520	-0.92	9.66667e-07	0.0058
-5519	-0.919833	8.66667e-07	0.0052
-5518	-0.919667	7.66667e-07	0.0046
-5517	-0.9195	1.2e-06	0.0072
-5516	-0.919333	1.06667e-06	0.0064
-5515	-0.919167	8e-07	0.0048
-5514	-0.919	1.03333e-06	0.0062
-5513	-0.918833	1.16667e-06	0.007
-5512	-0.918667	1.03333e-06	0.0062
-5511	-0.9185	9.33333e-07	0.0056
-5510	-0.918333	8e-07	0.0048
-5509	-0.918167	1.16667e-06	0.007
-5508	-0.918	9.66667e-07	0.0058
-5507	-0.917833	8.33333e-07	0.005
-5506	-0.917667	1.2e-06	0.0072
-5505	-0.9175	1.03333e-06	0.0062
-5504	-0.917333	9.66667e-07	0.0058
-5503	-0.917167	5.66667e-07	0.0034
-5502	-0.917	9.33333e-07	0.0056
-5501	-0.916833	7.66667e-07	0.0046
-5500	-0.916667	1.03333e-06	0.0062
-5499	-0.9165	7.33333e-07	0.0044
-5498	-0.916333	8e-07	0.0048
-5497	-0.916167	6.66667e-07	0.004
-5496	-0.916	1.23333e-06	0.0074
-5495	-0.915833	7.66667e-07	0.0046
-5494	-0.915667	8e-07	0.0048
-5493	-0.9155	1.03333e-06	0.0062
-5492	-0.915333	6.33333e-07	0.0038
-5491	-0.915167	9.33333e-07	0.0056
-5490	-0.915	1e-06	0.006
-5489	-0.914833	9.33333e-07	0.0056
-5488	-0.914667	9.66667e-07	0.0058
-5487	-0.9145	1.13333e-06	0.0068
-5486	-0.914333	7.33333e-07	0.0044
-5485	-0.914167	1e-06	0.006
-5484	-0.914	1e-06	0.006
-5483	-0.913833	8e-07	0.0048
-5482	-0.913667	1.06667e-06	0.0064
-5481	-0.9135	1.1e-06	0.0066
-5480	-0.913333	1e-06	0.006
-5479	-0.913167	1.1e-06	0.0066
-5478	-0.913	7.66667e-07	0.0046
-5477	-0.912833	9e-07	0.0054
-5476	-0.912667	8.66667e-07	0.0052
-5475	-0.9125	1e-06	0.006
-5474	-0.912333	9.66667e-07	0.0058
-5473	-0.912167	8.66667e-07	0.0052
-5472	-0.912	6e-07	0.0036
-5471	-0.911833	1.13333e-06	0.0068
-5470	-0.911667	8e-07	0.0048
-5469	-0.9115	6.33333e-07	0.0038
-5468	-0.911333	6.33333e-07	0.0038
-5467	-0.911167	1.06667e-06	0.0064
-5466	-0.911	9e-07	0.0054
-5465	-0.910833	9.33333e-07	0.0056
-5464	-0.910667	9.33333e-07	0.0056
-5463	-0.9105	6e-07	0.0036
-5462	-0.910333	9e-07	0.0054
-5461	-0.910167	7.66667e-07	0.0046
-5460	-0.91	9.33333e-07	0.0056
-5459	-0.909833	5.33333e-07	0.0032
-5458	-0.909667	1.03333e-06	0.0062
-5457	-0.9095	9.66667e-07	0.0058
-5456	-0.909333	9e-07	0.0054
-5455	-0.909167	8e-07	0.0048
-5454	-0.909	8e-07	0.0048
-5453	-0.908833	1.03333e-06	0.0062
-5452	-0.908667	7.66667e-07	0.0046
-5451	-0.9085	9e-07	0.0054
-5450	-0.908333	8.33333e-07	0.005
-5449	-0.908167	1e-06	0.006
-5448	-0.908	1.06667e-06	0.0064
-5447	-0.907833	1e-06	0.006
-5446	-0.907667	9.66667e-07	0.0058
-5445	-0.9075	7.33333e-07	0.0044
-5444	-0.907333	1.03333e-06	0.0062
-5443	-0.907167	8e-07	0.0048
-5442	-0.907	1e-06	0.006
-5441	-0.906833	8e-07	0.0048
-5440	-0.906667	8e-07	0.0048
-5439	-0.9065	8.33333e-07	0.005
-5438	-0.906333	7.66667e-07	0.0046
-5437	-0.906167	9.66667e-07	0.0058
-5436	-0.906	9.33333e-07	0.0056
-5435	-0.905833	7.66667e-07	0.0046
-5434	-0.905667	9.66667e-07	0.0058
-5433	-0.9055	5.66667e-07	0.0034
-5432	-0.905333	9.66667e-07	0.0058
-5431	-0.905167	6.33333e-07	0.0038
-5430	-0.905	8e-07	0.0048
-5429	-0.904833	1.1e-06	0.0066
-5428	-0.904667	1.1e-06	0.0066
-5427	-0.9045	1.1e-06	0.0066
-5426	-0.904333	9.66667e-07	0.0058
-5425	-0.904167	9.33333e-07	0.0056
-5424	-0.904	9.66667e-07	0.0058
-5423	-0.903833	9.66667e-07	0.0058
-5422	-0.903667	1.3e-06	0.0078
-5421	-0.9035	1.3e-06	0.0078
-5420	-0.903333	1.13333e-06	0.0068
-5419	-0.903167	9.33333e-07	0.0056
-5418	-0.903	8.33333e-07	0.005
-5417	-0.902833	5.66667e-07	0.0034
-5416	-0.902667	1.06667e-06	0.0064
-5415	-0.9025	8.66667e-07	0.0052
-5414	-0.902333	9.66667e-07	0.0058
-5413	-0.902167	1e-06	0.006
-5412	-0.902	9e-07	0.0054
-5411	-0.901833	1.13333e-06	0.0068
-5410	-0.901667	1.16667e-06	0.007
-5409	-0.9015	1e-06	0.006
-5408	-0.901333	8.33333e-07	0.005
-5407	-0.901167	1.46667e-06	0.0088
-5406	-0.901	1.16667e-06	0.007
-5405	-0.900833	1e-06	0.006
-5404	-0.900667	1.2e-06	0.0072
-5403	-0.9005	1.26667e-06	0.0076
-5402	-0.900333	1.4e-06	0.0084
-5401	-0.900167	1.23333e-06	0.0074
-5400	-0.9	1.5e-06	0.009
-5399	-0.899833	1.43333e-06	0.0086
-5398	-0.899667	1.9e-06	0.0114
-5397	-0.8995	1.36667e-06	0.0082
-5396	-0.899333	1.4e-06	0.0084
-5395	-0.899167	1.26667e-06	0.0076
-5394	-0.899	1.13333e-06	0.0068
-5393	-0.898833	1.9e-06	0.0114
-5392	-0.898667	1.8e-06	0.0108
-5391	-0.8985	1.2e-06	0.0072
-5390	-0.898333	1.96667e-06	0.0118
-5389	-0.898167	1.56667e-06	0.0094
-5388	-0.898	1.73333e-06	0.0104
-5387	-0.897833	1.83333e-06	0.011
-5386	-0.897667	1.7e-06	0.0102
-5385	-0.8975	1.8e-06	0.0108
-5384	-0.897333	1.73333e-06	0.0104
-5383	-0.897167	1.86667e-06	0.0112
-5382	-0.897	1.93333e-06	0.0116
-5381	-0.896833	1.93333e-06	0.0116
-5380	-0.896667	1.3e-06	0.0078
-5379	-0.8965	1.93333e-06	0.0116
-5378	-0.896333	1.8e-06	0.0108
-5377	-0.896167	2e-06	0.012
-5376	-0.896	2.26667e-06	0.0136
-5375	-0.895833	1.43333e-06	0.0086
-5374	-0.895667	2.06667e-06	0.0124
-5373	-0.8955	1.73333e-06	0.0104
-5372	-0.895333	1.96667e-06	0.0118
-5371	-0.895167	1.83333e-06	0.011
-5370	-0.895	1.9e-06	0.0114
-5369	-0.894833	2.03333e-06	0.0122
-5368	-0.894667	1.66667e-06	0.01
-5367	-0.8945	2.03333e-06	0.0122
-5366	-0.894333	2.03333e-06	0.0122
-5365	-0.894167	2.43333e-06	0.0146
-5364	-0.894	2.03333e-06	0.0122
-5363	-0.893833	1.9e-06	0.0114
-5362	-0.893667	2.16667e-06	0.013
-5361	-0.8935	2.2e-06	0.0132
-5360	-0.893333	2.4e-06	0.0144
-5359	-0.893167	1.86667e-06	0.0112
-5358	-0.893	2.03333e-06	0.0122
-5357	-0.892833	2.6e-06	0.0156
-5356	-0.892667	2.5e-06	0.015
-5355	-0.8925	2.4e-06	0.0144
-5354	-0.892333	2.2e-06	0.0132
-5353	-0.892167	2.2e-06	0.0132
-5352	-0.892	2.76667e-06	0.0166
-5351	-0.891833	2.93333e-06	0.0176
-5350	-0.891667	2.5e-06	0.015
-5349	-0.8915	3.2e-06	0.0192
-5348	-0.891333	2.4e-06	0.0144
-5347	-0.891167	2.4e-06	0.0144
-5346	-0.891	2.9e-06	0.0174
-5345	-0.890833	2.73333e-06	0.0164
-5344	-0.890667	2.63333e-06	0.0158
-5343	-0.8905	2.53333e-06	0.0152
-5342	-0.890333	2.7e-06	0.0162
-5341	-0.890167	3.06667e-06	0.0184
-5340	-0.89	3.1e-06	0.0186
-5339	-0.889833	3.23333e-06	0.0194
-5338	-0.889667	3e-06	0.018
-5337	-0.8895	3.13333e-06	0.0188
-5336	-0.889333	3.23333e-06	0.0194
-5335	-0.889167	3.1e-06	0.0186
-5334	-0.889	2.86667e-06	0.0172
-5333	-0.888833	3.3e-06	0.0198
-5332	-0.888667	3.13333e-06	0.0188
-5331	-0.8885	3.13333e-06	0.0188
-5330	-0.888333	2.86667e-06	0.0172
-5329	-0.888167	2.96667e-06	0.0178
-5328	-0.888	3.06667e-06	0.0184
-5327	-0.887833	2.9e-06	0.0174
-5326	-0.887667	3.43333e-06	0.0206
-5325	-0.8875	3.46667e-06	0.0208
-5324	-0.887333	2.86667e-06	0.0172
-5323	-0.887167	3.26667e-06	0.0196
-5322	-0.887	3.43333e-06	0.0206
-5321	-0.886833	3.23333e-06	0.0194
-5320	-0.886667	3.1e-06	0.0186
-5319	-0.8865	3.7e-06	0.0222
-5318	-0.886333	3.16667e-06	0.019
-5317	-0.886167	3.2e-06	0.0192
-5316	-0.886	3.3e-06	0.0198
-5315	-0.885833	4.06667e-06	0.0244
-5314	-0.885667	3.6e-06	0.0216
-5313	-0.8855	4.33333e-06	0.026
-5312	-0.885333	3.5e-06	0.021
-5311	-0.885167	3.46667e-06	0.0208
-5310	-0.885	2.76667e-06	0.0166
-5309	-0.884833	3.96667e-06	0.0238
-5308	-0.884667	3.26667e-06	0.0196
-5307	-0.8845	3.43333e-06	0.0206
-5306	-0.884333	4.03333e-06	0.0242
-5305	-0.884167	3.83333e-06	0.023
-5304	-0.884	4.1e-06	0.0246
-5303	-0.883833	4.13333e-06	0.0248
-5302	-0.883667	4.2e-06	0.0252
-5301	-0.8835	4.5e-06	0.027
-5300	-0.883333	3.6e-06	0.0216
-5299	-0.883167	3.73333e-06	0.0224
-5298	-0.883	4.4e-06	0.0264
-5297	-0.882833	3.96667e-06	0.0238
-5296	-0.882667	4.4e-06	0.0264
-5295	-0.8825	4.6e-06	0.0276
-5294	-0.882333	4.1e-06	0.0246
-5293	-0.882167	4.16667e-06	0.025
-5292	-0.882	4.13333e-06	0.0248
-5291	-0.881833	3.9e-06	0.0234
-5290	-0.881667	4.4e-06	0.0264
-5289	-0.8815	4.5e-06	0.027
-5288	-0.881333	4.8e-06	0.0288
-5287	-0.881167	4.56667e-06	0.0274
-5286	-0.881	4.36667e-06	0.0262
-5285	-0.880833	4.16667e-06	0.025
-5284	-0.880667	4.13333e-06	0.0248
-5283	-0.8805	4.53333e-06	0.0272
-5282	-0.880333	4.7e-06	0.0282
-5281	-0.880167	4.3e-06	0.0258
-5280	-0.88	6.16667e-06	0.037
-5279	-0.879833	4.76667e-06	0.0286
-5278	-0.879667	5.03333e-06	0.0302
-5277	-0.8795	5e-06	0.03
-5276	-0.879333	4.76667e-06	0.0286
-5275	-0.879167	6.13333e-06	0.0368
-5274	-0.879	5.76667e-06	0.0346
-5273	-0.878833	4.33333e-06	0.026
-5272	-0.878667	4.5e-06	0.027
-5271	-0.8785	5.1e-06	0.0306
-5270	-0.878333	5.1e-06	0.0306
-5269	-0.878167	5.33333e-06	0.032
-5268	-0.878	4.83333e-06	0.029
-5267	-0.877833	4.9e-06	0.0294
-5266	-0.877667	5.66667e-06	0.034
-5265	-0.8775	4.86667e-06	0.0292
-5264	-0.877333	5.7e-06	0.0342
-5263	-0.877167	5.3e-06	0.0318
-5262	-0.877	4.96667e-06	0.0298
-5261	-0.876833	5.2e-06	0.0312
-5260	-0.876667	5.63333e-06	0.0338
-5259	-0.8765	5.46667e-06	0.0328
-5258	-0.876333	4.3e-06	0.0258
-5257	-0.876167	5.76667e-06	0.0346
-5256	-0.876	6.13333e-06	0.0368
-5255	-0.875833	6.23333e-06	0.0374
-5254	-0.875667	4.93333e-06	0.0296
-5253	-0.8755	6.06667e-06	0.0364
-5252	-0.875333	4.76667e-06	0.0286
-5251	-0.875167	4.8e-06	0.0288
-5250	-0.875	5.43333e-06	0.0326
-5249	-0.874833	5.3e-06	0.0318
-5248	-0.874667	5.36667e-06	0.0322
-5247	-0.8745	5.06667e-06	0.0304
-5246	-0.874333	5.26667e-06	0.0316
-5245	-0.874167	5.73333e-06	0.0344
-5244	-0.874	5.13333e-06	0.0308
-5243	-0.873833	5.43333e-06	0.0326
-5242	-0.873667	5.73333e-06	0.0344
-5241	-0.8735	6.5e-06	0.039
-5240	-0.873333	5.8e-06	0.0348
-5239	-0.873167	6.4e-06	0.0384
-5238	-0.873	5.73333e-06	0.0344
-5237	-0.872833	5.36667e-06	0.0322
-5236	-0.872667	5.93333e-06	0.0356
-5235	-0.8725	6e-06	0.036
-5234	-0.872333	5.53333e-06	0.0332
-5233	-0.872167	6.56667e-06	0.0394
-5232	-0.872	6e-06	0.036
-5231	-0.871833	5.6e-06	0.0336
-5230	-0.871667	6.96667e-06	0.0418
-5229	-0.8715	6.5e-06	0.039
-5228	-0.871333	6.83333e-06	0.041
-5227	-0.871167	6.46667e-06	0.0388
-5226	-0.871	6e-06	0.036
-5225	-0.870833	6.2e-06	0.0372
-5224	-0.870667	6.6e-06	0.0396
-5223	-0.8705	6.43333e-06	0.0386
-5222	-0.870333	6.66667e-06	0.04
-5221	-0.870167	6.2e-06	0.0372
-5220	-0.87	6.2e-06	0.0372
-5219	-0.869833	6.46667e-06	0.0388
-5218	-0.869667	7.06667e-06	0.0424
-5217	-0.8695	6.7e-06	0.0402
-5216	-0.869333	6.33333e-06	0.038
-5215	-0.869167	6.23333e-06	0.0374
-5214	-0.869	6.63333e-06	0.0398
-5213	-0.868833	7.23333e-06	0.0434
-5212	-0.868667	6.93333e-06	0.0416
-5211	-0.8685	6.86667e-06	0.0412
-5210	-0.868333	8.03333e-06	0.0482
-5209	-0.868167	6.63333e-06	0.0398
-5208	-0.868	7.3e-06	0.0438
-5207	-0.867833	8.2e-06	0.0492
-5206	-0.867667	6.36667e-06	0.0382
-5205	-0.8675	7.9e-06	0.0474
-5204	-0.867333	6.96667e-06	0.0418
-5203	-0.867167	7.2e-06	0.0432
-5202	-0.867	7.56667e-06	0.0454
-5201	-0.866833	6.5e-06	0.039
-5200	-0.866667	7.53333e-06	0.0452
-5199	-0.8665	7.36667e-06	0.0442
-5198	-0.866333	7.7e-06	0.0462
-5197	-0.866167	7.93333e-06	0.0476
-5196	-0.866	7.76667e-06	0.0466
-5195	-0.865833	7.63333e-06	0.0458
-5194	-0.865667	8.46667e-06	0.0508
-5193	-0.8655	8.4e-06	0.0504
-5192	-0.865333	7.96667e-06	0.0478
-5191	-0.865167	8.13333e-06	0.0488
-5190	-0.865	7.93333e-06	0.0476
-5189	-0.864833	7.9e-06	0.0474
-5188	-0.864667	8.1e-06	0.0486
-5187	-0.8645	7.63333e-06	0.0458
-5186	-0.864333	7.8e-06	0.0468
-5185	-0.864167	8.76667e-06	0.0526
-5184	-0.864	6.53333e-06	0.0392
-5183	-0.863833	7.8e-06	0.0468
-5182	-0.863667	8.9e-06	0.0534
-5181	-0.8635	7.03333e-06	0.0422
-5180	-0.863333	7.93333e-06	0.0476
-5179	-0.863167	7.83333e-06	0.047
-5178	-0.863	8e-06	0.048
-5177	-0.862833	7.16667e-06	0.043
-5176	-0.862667	8.1e-06	0.0486
-5175	-0.8625	8.23333e-06	0.0494
-5174	-0.862333	7.56667e-06	0.0454
-5173	-0.862167	8.96667e-06	0.0538
-5172	-0.862	8.93333e-06	0.0536
-5171	-0.861833	7.93333e-06	0.0476
-5170	-0.861667	7.8e-06	0.0468
-5169	-0.8615	8.1e-06	0.0486
-5168	-0.861333	8.4e-06	0.0504
-5167	-0.861167	7.56667e-06	0.0454
-5166	-0.861	7.93333e-06	0.0476
-5165	-0.860833	8.33333e-06	0.05
-5164	-0.860667	9.06667e-06	0.0544
-5163	-0.8605	9.23333e-06	0.0554
-5162	-0.860333	8.7e-06	0.0522
-5161	-0.860167	8.43333e-06	0.0506
-5160	-0.86	7.66667e-06	0.046
-5159	-0.859833	8.7e-06	0.0522
-5158	-0.859667	8.3e-06	0.0498
-5157	-0.8595	9.13333e-06	0.0548
-5156	-0.859333	8.16667e-06	0.049
-5155	-0.859167	8.63333e-06	0.0518
-5154	-0.859	8.93333e-06	0.0536
-5153	-0.858833	9.63333e-06	0.0578
-5152	-0.858667	9.53333e-06	0.0572
-5151	-0.8585	8.56667e-06	0.0514
-5150	-0.858333	9.83333e-06	0.059
-5149	-0.858167	8.86667e-06	0.0532
-5148	-0.858	8.2e-06	0.0492
-5147	-0.857833	8.9e-06	0.0534
-5146	-0.857667	9.13333e-06	0.0548
-5145	-0.8575	9.06667e-06	0.0544
-5144	-0.857333	9.26667e-06	0.0556
-5143	-0.857167	9.4e-06	0.0564
-5142	-0.857	9.33333e-06	0.056
-5141	-0.856833	9.46667e-06	0.0568
-5140	-0.856667	8.9e-06	0.0534
-5139	-0.8565	1.01333e-05	0.0608
-5138	-0.856333	8.76667e-06	0.0526
-5137	-0.856167	9e-06	0.054
-5136	-0.856	9.93333e-06	0.0596
-5135	-0.855833	9.5e-06	0.057
-5134	-0.855667	9.7e-06	0.0582
-5133	-0.8555	1.02333e-05	0.0614
-5132	-0.855333	1.01333e-05	0.0608
-5131	-0.855167	9.16667e-06	0.055
-5130	-0.855	9.3e-06	0.0558
-5129	-0.854833	1.00333e-05	0.0602
-5128	-0.854667	9.8e-06	0.0588
-5127	-0.8545	9.63333e-06	0.0578
-5126	-0.854333	1.02333e-05	0.0614
-5125	-0.854167	8.96667e-06	0.0538
-5124	-0.854	1.04667e-05	0.0628
-5123	-0.853833	1.01e-05	0.0606
-5122	-0.853667	1.08667e-05	0.0652
-5121	-0.8535	1.00667e-05	0.0604
-5120	-0.853333	1.03667e-05	0.0622
-5119	-0.853167	9.93333e-06	0.0596
-5118	-0.853	9.3e-06	0.0558
-5117	-0.852833	1.02333e-05	0.0614
-5116	-0.852667	1.07667e-05	0.0646
-5115	-0.8525	1.01333e-05	0.0608
-5114	-0.852333	9.83333e-06	0.059
-5113	-0.852167	9.46667e-06	0.0568
-5112	-0.852	1.02333e-05	0.0614
-5111	-0.851833	9.46667e-06	0.0568
-5110	-0.851667	9.16667e-06	0.055
-5109	-0.8515	1.07333e-05	0.0644
-5108	-0.851333	9.96667e-06	0.0598
-5107	-0.851167	9.86667e-06	0.0592
-5106	-0.851	1.04e-05	0.0624
-5105	-0.850833	9.4e-06	0.0564
-5104	-0.850667	9.5e-06	0.057
-5103	-0.8505	1.09667e-05	0.0658
-5102	-0.850333	9.63333e-06	0.0578
-5101	-0.850167	1e-05	0.06
-5100	-0.85	1.10667e-05	0.0664
-5099	-0.849833	1.08333e-05	0.065
-5098	-0.849667	1.04333e-05	0.0626
-5097	-0.8495	1.08e-05	0.0648
-5096	-0.849333	1.00333e-05	0.0602
-5095	-0.849167	1.05333e-05	0.0632
-5094	-0.849	1.13667e-05	0.0682
-5093	-0.848833	1.06667e-05	0.064
-5092	-0.848667	1.09667e-05	0.0658
-5091	-0.8485	1.01e-05	0.0606
-5090	-0.848333	1.16667e-05	0.07
-5089	-0.848167	1.13667e-05	0.0682
-5088	-0.848	1.05333e-05	0.0632
-5087	-0.847833	1.08e-05	0.0648
-5086	-0.847667	9.83333e-06	0.059
-5085	-0.8475	1.08667e-05	0.0652
-5084	-0.847333	1.27e-05	0.0762
-5083	-0.847167	1.18333e-05	0.071
-5082	-0.847	1.16667e-05	0.07
-5081	-0.846833	9.73333e-06	0.0584
-5080	-0.846667	1.09667e-05	0.0658
-5079	-0.8465	1.05333e-05	0.0632
-5078	-0.846333	1.10333e-05	0.0662
-5077	-0.846167	1.04e-05	0.0624
-5076	-0.846	1.03667e-05	0.0622
-5075	-0.845833	1.14333e-05	0.0686
-5074	-0.845667	1.01333e-05	0.0608
-5073	-0.8455	1.06333e-05	0.0638
-5072	-0.845333	1.09e-05	0.0654
-5071	-0.845167	1.06e-05	0.0636
-5070	-0.845	1.14e-05	0.0684
-5069	-0.844833	9.73333e-06	0.0584
-5068	-0.844667	1.04e-05	0.0624
-5067	-0.8445	1.14e-05	0.0684
-5066	-0.844333	1.09e-05	0.0654
-5065	-0.844167	1.02e-05	0.0612
-5064	-0.844	1.05e-05	0.063
-5063	-0.843833	1.14e-05	0.0684
-5062	-0.843667	1.22e-05	0.0732
-5061	-0.8435	1.14667e-05	0.0688
-5060	-0.843333	1.11667e-05	0.067
-5059	-0.843167	1.24333e-05	0.0746
-5058	-0.843	1.16e-05	0.0696
-5057	-0.842833	1.19e-05	0.0714
-5056	-0.842667	1.18e-05	0.0708
-5055	-0.8425	1.08333e-05	0.065
-5054	-0.842333	1.15667e-05	0.0694
-5053	-0.842167	1.13e-05	0.0678
-5052	-0.842	1.21333e-05	0.0728
-5051	-0.841833	1.16667e-05	0.07
-5050	-0.841667	1.16667e-05	0.07
-5049	-0.8415	1.24e-05	0.0744
-5048	-0.841333	1.13333e-05	0.068
-5047	-0.841167	1.14333e-05	0.0686
-5046	-0.841	1.19667e-05	0.0718
-5045	-0.840833	1.14333e-05	0.0686
-5044	-0.840667	1.17333e-05	0.0704
-5043	-0.8405	1.2e-05	0.072
-5042	-0.840333	1.24333e-05	0.0746
-5041	-0.840167	1.15e-05	0.069
-5040	-0.84	1.10667e-05	0.0664
-5039	-0.839833	1.20667e-05	0.0724
-5038	-0.839667	1.3e-05	0.078
-5037	-0.8395	1.17e-05	0.0702
-5036	-0.839333	1.18e-05	0.0708
-5035	-0.839167	1.22e-05	0.0732
-5034	-0.839	1.21e-05	0.0726
-5033	-0.838833	1.21333e-05	0.0728
-5032	-0.838667	1.33333e-05	0.08
-5031	-0.8385	1.21e-05	0.0726
-5030	-0.838333	1.24e-05	0.0744
-5029	-0.838167	1.2e-05	0.072
-5028	-0.838	1.17667e-05	0.0706
-5027	-0.837833	1.28e-05	0.0768
-5026	-0.837667	1.31333e-05	0.0788
-5025	-0.8375	1.19667e-05	0.0718
-5024	-0.837333	1.3e-05	0.078
-5023	-0.837167	1.23e-05	0.0738
-5022	-0.837	1.30333e-05	0.0782
-5021	-0.836833	1.26667e-05	0.076
-5020	-0.836667	1.24e-05	0.0744
-5019	-0.8365	1.28667e-05	0.0772
-5018	-0.836333	1.2e-05	0.072
-5017	-0.836167	1.29333e-05	0.0776
-5016	-0.836	1.32333e-05	0.0794
-5015	-0.835833	1.23333e-05	0.074
-5014	-0.835667	1.34e-05	0.0804
-5013	-0.8355	1.36667e-05	0.082
-5012	-0.835333	1.31e-05	0.0786
-5011	-0.835167	1.32333e-05	0.0794
-5010	-0.835	1.32e-05	0.0792
-5009	-0.834833	1.20667e-05	0.0724
-5008	-0.834667	1.39333e-05	0.0836
-5007	-0.8345	1.25667e-05	0.0754
-5006	-0.834333	1.3e-05	0.078
-5005	-0.834167	1.31e-05	0.0786
-5004	-0.834	1.34e-05	0.0804
-5003	-0.833833	1.27e-05	0.0762
-5002	-0.833667	1.18e-05	0.0708
-5001	-0.8335	1.33667e-05	0.0802
-5000	-0.833333	1.35333e-05	0.0812
-4999	-0.833167	1.19667e-05	0.0718
-4998	-0.833	1.33333e-05	0.08
-4997	-0.832833	1.34667e-05	0.0808
-4996	-0.832667	1.42333e-05	0.0854
-4995	-0.8325	1.42333e-05	0.0854
-4994	-0.832333	1.45667e-05	0.0874
-4993	-0.832167	1.41e-05	0.0846
-4992	-0.832	1.42e-05	0.0852
-4991	-0.831833	1.36333e-05	0.0818
-4990	-0.831667	1.21667e-05	0.073
-4989	-0.8315	1.27667e-05	0.0766
-4988	-0.831333	1.33667e-05	0.0802
-4987	-0.831167	1.4e-05	0.084
-4986	-0.831	1.30667e-05	0.0784
-4985	-0.830833	1.49333e-05	0.0896
-4984	-0.830667	1.34333e-05	0.0806
-4983	-0.8305	1.47333e-05	0.0884
-4982	-0.830333	1.56667e-05	0.094
-4981	-0.830167	1.4e-05	0.084
-4980	-0.83	1.46667e-05	0.088
-4979	-0.829833	1.32e-05	0.0792
-4978	-0.829667	1.36333e-05	0.0818
-4977	-0.8295	1.55333e-05	0.0932
-4976	-0.829333	1.36e-05	0.0816
-4975	-0.829167	1.26e-05	0.0756
-4974	-0.829	1.33667e-05	0.0802
-4973	-0.828833	1.38333e-05	0.083
-4972	-0.828667	1.46e-05	0.0876
-4971	-0.8285	1.38e-05	0.0828
-4970	-0.828333	1.41667e-05	0.085
-4969	-0.828167	1.36333e-05	0.0818
-4968	-0.828	1.47333e-05	0.0884
-4967	-0.827833	1.38e-05	0.0828
-4966	-0.827667	1.34667e-05	0.0808
-4965	-0.8275	1.50333e-05	0.0902
-4964	-0.827333	1.42e-05	0.0852
-4963	-0.827167	1.5e-05	0.09
-4962	-0.827	1.47667e-05	0.0886
-4961	-0.826833	1.54e-05	0.0924
-4960	-0.826667	1.38667e-05	0.0832
-4959	-0.8265	1.4e-05	0.084
-4958	-0.826333	1.22667e-05	0.0736
-4957	-0.826167	1.51667e-05	0.091
-4956	-0.826	1.49e-05	0.0894
-4955	-0.825833	1.32333e-05	0.0794
-4954	-0.825667	1.43333e-05	0.086
-4953	-0.8255	1.41e-05	0.0846
-4952	-0.825333	1.54333e-05	0.0926
-4951	-0.825167	1.43333e-05	0.086
-4950	-0.825	1.42e-05	0.0852
-4949	-0.824833	1.39e-05	0.0834
-4948	-0.824667	1.40333e-05	0.0842
-4947	-0.8245	1.57333e-05	0.0944
-4946	-0.824333	1.51333e-05	0.0908
-4945	-0.824167	1.50667e-05	0.0904
-4944	-0.824	1.51667e-05	0.091
-4943	-0.823833	1.50667e-05	0.0904
-4942	-0.823667	1.49667e-05	0.0898
-4941	-0.8235	1.42333e-05	0.0854
-4940	-0.823333	1.58333e-05	0.095
-4939	-0.823167	1.57667e-05	0.0946
-4938	-0.823	1.52333e-05	0.0914
-4937	-0.822833	1.52333e-05	0.0914
-4936	-0.822667	1.58e-05	0.0948
-4935	-0.8225	1.58333e-05	0.095
-4934	-0.822333	1.60333e-05	0.0962
-4933	-0.822167	1.63e-05	0.0978
-4932	-0.822	1.43667e-05	0.0862
-4931	-0.821833	1.4e-05	0.084
-4930	-0.821667	1.56e-05	0.0936
-4929	-0.8215	1.43667e-05	0.0862
-4928	-0.821333	1.51333e-05	0.0908
-4927	-0.821167	1.51333e-05	0.0908
-4926	-0.821	1.48e-05	0.0888
-4925	-0.820833	1.55667e-05	0.0934
-4924	-0.820667	1.64e-05	0.0984
-4923	-0.8205	1.51333e-05	0.0908
-4922	-0.820333	1.46667e-05	0.088
-4921	-0.820167	1.48e-05	0.0888
-4920	-0.82	1.55e-05	0.093
-4919	-0.819833	1.48667e-05	0.0892
-4918	-0.819667	1.50333e-05	0.0902
-4917	-0.8195	1.52667e-05	0.0916
-4916	-0.819333	1.67333e-05	0.1004
-4915	-0.819167	1.56333e-05	0.0938
-4914	-0.819	1.61667e-05	0.097
-4913	-0.818833	1.60667e-05	0.0964
-4912	-0.818667	1.56667e-05	0.094
-4911	-0.8185	1.59333e-05	0.0956
-4910	-0.818333	1.49667e-05	0.0898
-4909	-0.818167	1.6e-05	0.096
-4908	-0.818	1.64667e-05	0.0988
-4907	-0.817833	1.58e-05	0.0948
-4906	-0.817667	1.61333e-05	0.0968
-4905	-0.8175	1.64667e-05	0.0988
-4904	-0.817333	1.68667e-05	0.1012
-4903	-0.817167	1.52667e-05	0.0916
-4902	-0.817	1.58333e-05	0.095
-4901	-0.816833	1.71e-05	0.1026
-4900	-0.816667	1.58333e-05	0.095
-4899	-0.8165	1.6e-05	0.096
-4898	-0.816333	1.51333e-05	0.0908
-4897	-0.816167	1.56333e-05	0.0938
-4896	-0.816	1.72667e-05	0.1036
-4895	-0.815833	1.53667e-05	0.0922
-4894	-0.815667	1.66667e-05	0.1
-4893	-0.8155	1.56667e-05	0.094
-4892	-0.815333	1.81e-05	0.1086
-4891	-0.815167	1.78e-05	0.1068
-4890	-0.815	1.65333e-05	0.0992
-4889	-0.814833	1.73e-05	0.1038
-4888	-0.814667	1.66e-05	0.0996
-4887	-0.8145	1.73667e-05	0.1042
-4886	-0.814333	1.61333e-05	0.0968
-4885	-0.814167	1.56e-05	0.0936
-4884	-0.814	1.72667e-05	0.1036
-4883	-0.813833	1.64667e-05	0.0988
-4882	-0.813667	1.80667e-05	0.1084
-4881	-0.8135	1.61333e-05	0.0968
-4880	-0.813333	1.61667e-05	0.097
-4879	-0.813167	1.65667e-05	0.0994
-4878	-0.813	1.69667e-05	0.1018
-4877	-0.812833	1.69333e-05	0.1016
-4876	-0.812667	1.71333e-05	0.1028
-4875	-0.8125	1.67667e-05	0.1006
-4874	-0.812333	1.68667e-05	0.1012
-4873	-0.812167	1.69333e-05	0.1016
-4872	-0.812	1.68e-05	0.1008
-4871	-0.811833	1.73e-05	0.1038
-4870	-0.811667	2.33667e-05	0.1402
-4869	-0.8115	2.59e-05	0.1554
-4868	-0.811333	2.48333e-05	0.149
-4867	-0.811167	2.36e-05	0.1416
-4866	-0.811	2.44e-05	0.1464
-4865	-0.810833	2.28e-05	0.1368
-4864	-0.810667	2.45e-05	0.147
-4863	-0.8105	2.48333e-05	0.149
-4862	-0.810333	2.45e-05	0.147
-4861	-0.810167	2.39e-05	0.1434
-4860	-0.81	2.42667e-05	0.1456
-4859	-0.809833	2.42667e-05	0.1456
-4858	-0.809667	2.54667e-05	0.1528
-4857	-0.8095	2.58e-05	0.1548
-4856	-0.809333	2.44333e-05	0.1466
-4855	-0.809167	2.54667e-05	0.1528
-4854	-0.809	2.52333e-05	0.1514
-4853	-0.808833	2.54333e-05	0.1526
-4852	-0.808667	2.55e-05	0.153
-4851	-0.8085	2.38e-05	0.1428
-4850	-0.808333	2.41667e-05	0.145
-4849	-0.808167	2.45667e-05	0.1474
-4848	-0.808	2.42667e-05	0.1456
-4847	-0.807833	2.59e-05	0.1554
-4846	-0.807667	1.75e-05	0.105
-4845	-0.8075	1.82667e-05	0.1096
-4844	-0.807333	1.72333e-05	0.1034
-4843	-0.807167	1.87e-05	0.1122
-4842	-0.807	1.82e-05	0.1092
-4841	-0.806833	1.77667e-05	0.1066
-4840	-0.806667	1.76333e-05	0.1058
-4839	-0.8065	1.68333e-05	0.101
-4838	-0.806333	1.94333e-05	0.1166
-4837	-0.806167	1.83333e-05	0.11
-4836	-0.806	1.88667e-05	0.1132
-4835	-0.805833	1.88667e-05	0.1132
-4834	-0.805667	1.85e-05	0.111
-4833	-0.8055	1.90667e-05	0.1144
-4832	-0.805333	1.86667e-05	0.112
-4831	-0.805167	1.73333e-05	0.104
-4830	-0.805	1.82667e-05	0.1096
-4829	-0.804833	1.82333e-05	0.1094
-4828	-0.804667	1.72333e-05	0.1034
-4827	-0.8045	1.77333e-05	0.1064
-4826	-0.804333	1.94333e-05	0.1166
-4825	-0.804167	1.72333e-05	0.1034
-4824	-0.804	1.89667e-05	0.1138
-4823	-0.803833	1.90667e-05	0.1144
-4822	-0.803667	1.82333e-05	0.1094
-4821	-0.8035	1.79333e-05	0.1076
-4820	-0.803333	1.92333e-05	0.1154
-4819	-0.803167	2.14333e-05	0.1286
-4818	-0.803	1.81333e-05	0.1088
-4817	-0.802833	1.83667e-05	0.1102
-4816	-0.802667	2.06e-05	0.1236
-4815	-0.8025	1.81667e-05	0.109
-4814	-0.802333	2.06e-05	0.1236
-4813	-0.802167	1.88333e-05	0.113
-4812	-0.802	2.12e-05	0.1272
-4811	-0.801833	1.85667e-05	0.1114
-4810	-0.801667	1.98e-05	0.1188
-4809	-0.8015	1.94333e-05	0.1166
-4808	-0.801333	1.95e-05	0.117
-4807	-0.801167	1.91333e-05	0.1148
-4806	-0.801	1.94667e-05	0.1168
-4805	-0.800833	1.90333e-05	0.1142
-4804	-0.800667	1.82333e-05	0.1094
-4803	-0.8005	1.99e-05	0.1194
-4802	-0.800333	1.79e-05	0.1074
-4801	-0.800167	1.91667e-05	0.115
-4800	-0.8	1.83e-05	0.1098
-4799	-0.799833	1.96333e-05	0.1178
-4798	-0.799667	1.93667e-05	0.1162
-4797	-0.7995	1.91e-05	0.1146
-4796	-0.799333	1.99e-05	0.1194
-4795	-0.799167	2.12e-05	0.1272
-4794	-0.799	2.07667e-05	0.1246
-4793	-0.798833	1.96e-05	0.1176
-4792	-0.798667	2.06333e-05	0.1238
-4791	-0.7985	2.03667e-05	0.1222
-4790	-0.798333	2.04e-05	0.1224
-4789	-0.798167	1.96667e-05	0.118
-4788	-0.798	2.08667e-05	0.1252
-4787	-0.797833	2.15667e-05	0.1294
-4786	-0.797667	2.06e-05	0.1236
-4785	-0.7975	1.92e-05	0.1152
-4784	-0.797333	2.07667e-05	0.1246
-4783	-0.797167	1.98e-05	0.1188
-4782	-0.797	2.21667e-05	0.133
-4781	-0.796833	2.07667e-05	0.1246
-4780	-0.796667	2.19e-05	0.1314
-4779	-0.7965	2.00667e-05	0.1204
-4778	-0.796333	2.04e-05	0.1224
-4777	-0.796167	2.06667e-05	0.124
-4776	-0.796	1.87667e-05	0.1126
-4775	-0.795833	1.95e-05	0.117
-4774	-0.795667	2.09667e-05	0.1258
-4773	-0.7955	2.05333e-05	0.1232
-4772	-0.795333	2.12667e-05	0.1276
-4771	-0.795167	2.06e-05	0.1236
-4770	-0.795	2.15e-05	0.129
-4769	-0.794833	2.00667e-05	0.1204
-4768	-0.794667	2.19667e-05	0.1318
-4767	-0.7945	2.18667e-05	0.1312
-4766	-0.794333	1.85667e-05	0.1114
-4765	-0.794167	2.27e-05	0.1362
-4764	-0.794	2.12333e-05	0.1274
-4763	-0.793833	1.96667e-05	0.118
-4762	-0.793667	1.92e-05	0.1152
-4761	-0.7935	2.00667e-05	0.1204
-4760	-0.793333	2.14333e-05	0.1286
-4759	-0.793167	2.07e-05	0.1242
-4758	-0.793	2.14333e-05	0.1286
-4757	-0.792833	2.13333e-05	0.128
-4756	-0.792667	2.15667e-05	0.1294
-4755	-0.7925	2.09667e-05	0.1258
-4754	-0.792333	2.10667e-05	0.1264
-4753	-0.792167	2.01e-05	0.1206
-4752	-0.792	2.14333e-05	0.1286
-4751	-0.791833	2.15333e-05	0.1292
-4750	-0.791667	2.04e-05	0.1224
-4749	-0.7915	2.07333e-05	0.1244
-4748	-0.791333	2.13333e-05	0.128
-4747	-0.791167	2.05667e-05	0.1234
-4746	-0.791	2.14e-05	0.1284
-4745	-0.790833	2.1e-05	0.126
-4744	-0.790667	2.13667e-05	0.1282
-4743	-0.7905	2.17333e-05	0.1304
-4742	-0.790333	2.11667e-05	0.127
-4741	-0.790167	2.06667e-05	0.124
-4740	-0.79	2.1e-05	0.126
-4739	-0.789833	2.15667e-05	0.1294
-4738	-0.789667	2.12667e-05	0.1276
-4737	-0.7895	2.10333e-05	0.1262
-4736	-0.789333	2.17333e-05	0.1304
-4735	-0.789167	1.93e-05	0.1158
-4734	-0.789	2.21333e-05	0.1328
-4733	-0.788833	2.17333e-05	0.1304
-4732	-0.788667	2.20667e-05	0.1324
-4731	-0.7885	2.14667e-05	0.1288
-4730	-0.788333	2.15333e-05	0.1292
-4729	-0.788167	2.16667e-05	0.13
-4728	-0.788	2.17333e-05	0.1304
-4727	-0.787833	2.02333e-05	0.1214
-4726	-0.787667	2.29667e-05	0.1378
-4725	-0.7875	2.09333e-05	0.1256
-4724	-0.787333	2.18e-05	0.1308
-4723	-0.787167	2.05667e-05	0.1234
-4722	-0.787	2.04667e-05	0.1228
-4721	-0.786833	2.34e-05	0.1404
-4720	-0.786667	2.23667e-05	0.1342
-4719	-0.7865	2.17e-05	0.1302
-4718	-0.786333	2.1e-05	0.126
-4717	-0.786167	2.07333e-05	0.1244
-4716	-0.786	2.1e-05	0.126
-4715	-0.785833	2.31667e-05	0.139
-4714	-0.785667	2.10333e-05	0.1262
-4713	-0.7855	2.33e-05	0.1398
-4712	-0.785333	2.42e-05	0.1452
-4711	-0.785167	2.19667e-05	0.1318
-4710	-0.785	2.30667e-05	0.1384
-4709	-0.784833	2.29667e-05	0.1378
-4708	-0.784667	2.14e-05	0.1284
-4707	-0.7845	2.09333e-05	0.1256
-4706	-0.784333	2.27333e-05	0.1364
-4705	-0.784167	2.24333e-05	0.1346
-4704	-0.784	2.20333e-05	0.1322
-4703	-0.783833	2.25333e-05	0.1352
-4702	-0.783667	2.27333e-05	0.1364
-4701	-0.7835	2.38667e-05	0.1432
-4700	-0.783333	2.28e-05	0.1368
-4699	-0.783167	2.28333e-05	0.137
-4698	-0.783	2.31333e-05	0.1388
-4697	-0.782833	2.41667e-05	0.145
-4696	-0.782667	2.33e-05	0.1398
-4695	-0.7825	2.26667e-05	0.136
-4694	-0.782333	2.34333e-05	0.1406
-4693	-0.782167	2.31e-05	0.1386
-4692	-0.782	2.38667e-05	0.1432
-4691	-0.781833	2.24e-05	0.1344
-4690	-0.781667	2.32e-05	0.1392
-4689	-0.7815	2.26e-05	0.1356
-4688	-0.781333	2.47e-05	0.1482
-4687	-0.781167	2.34333e-05	0.1406
-4686	-0.781	2.26333e-05	0.1358
-4685	-0.780833	2.33667e-05	0.1402
-4684	-0.780667	2.41333e-05	0.1448
-4683	-0.7805	2.33333e-05	0.14
-4682	-0.780333	2.23333e-05	0.134
-4681	-0.780167	2.21667e-05	0.133
-4680	-0.78	2.49e-05	0.1494
-4679	-0.779833	2.23e-05	0.1338
-4678	-0.779667	2.42667e-05	0.1456
-4677	-0.7795	2.29333e-05	0.1376
-4676	-0.779333	2.31667e-05	0.139
-4675	-0.779167	2.38333e-05	0.143
-4674	-0.779	2.43333e-05	0.146
-4673	-0.778833	2.23333e-05	0.134
-4672	-0.778667	2.44667e-05	0.1468
-4671	-0.7785	2.33333e-05	0.14
-4670	-0.778333	2.34333e-05	0.1406
-4669	-0.778167	2.44e-05	0.1464
-4668	-0.778	2.48667e-05	0.1492
-4667	-0.777833	2.21e-05	0.1326
-4666	-0.777667	2.3e-05	0.138
-4665	-0.7775	2.42333e-05	0.1454
-4664	-0.777333	2.31333e-05	0.1388
-4663	-0.777167	2.23e-05	0.1338
-4662	-0.777	2.23667e-05	0.1342
-4661	-0.776833	2.34333e-05	0.1406
-4660	-0.776667	2.24333e-05	0.1346
-4659	-0.7765	2.34e-05	0.1404
-4658	-0.776333	2.14333e-05	0.1286
-4657	-0.776167	2.33667e-05	0.1402
-4656	-0.776	2.35e-05	0.141
-4655	-0.775833	2.26e-05	0.1356
-4654	-0.775667	2.44333e-05	0.1466
-4653	-0.7755	2.42e-05	0.1452
-4652	-0.775333	2.53667e-05	0.1522
-4651	-0.775167	2.44e-05	0.1464
-4650	-0.775	2.46667e-05	0.148
-4649	-0.774833	2.31333e-05	0.1388
-4648	-0.774667	2.39e-05	0.1434
-4647	-0.7745	2.65e-05	0.159
-4646	-0.774333	2.49333e-05	0.1496
-4645	-0.774167	2.42333e-05	0.1454
-4644	-0.774	2.44667e-05	0.1468
-4643	-0.773833	2.48e-05	0.1488
-4642	-0.773667	2.47667e-05	0.1486
-4641	-0.7735	2.37e-05	0.1422
-4640	-0.773333	2.15667e-05	0.1294
-4639	-0.773167	2.3e-05	0.138
-4638	-0.773	2.59333e-05	0.1556
-4637	-0.772833	2.32333e-05	0.1394
-4636	-0.772667	2.49e-05	0.1494
-4635	-0.7725	2.53e-05	0.1518
-4634	-0.772333	2.37333e-05	0.1424
-4633	-0.772167	2.43e-05	0.1458
-4632	-0.772	2.51667e-05	0.151
-4631	-0.771833	2.5e-05	0.15
-4630	-0.771667	2.32e-05	0.1392
-4629	-0.7715	2.32333e-05	0.1394
-4628	-0.771333	2.54333e-05	0.1526
-4627	-0.771167	2.54667e-05	0.1528
-4626	-0.771	2.41333e-05	0.1448
-4625	-0.770833	2.59667e-05	0.1558
-4624	-0.770667	2.44667e-05	0.1468
-4623	-0.7705	2.53333e-05	0.152
-4622	-0.770333	2.69333e-05	0.1616
-4621	-0.770167	2.49e-05	0.1494
-4620	-0.77	2.42667e-05	0.1456
-4619	-0.769833	2.44667e-05	0.1468
-4618	-0.769667	2.37e-05	0.1422
-4617	-0.7695	2.42667e-05	0.1456
-4616	-0.769333	2.50333e-05	0.1502
-4615	-0.769167	2.43333e-05	0.146
-4614	-0.769	2.63667e-05	0.1582
-4613	-0.768833	2.50667e-05	0.1504
-4612	-0.768667	2.51e-05	0.1506
-4611	-0.7685	2.56667e-05	0.154
-4610	-0.768333	2.40667e-05	0.1444
-4609	-0.768167	2.44e-05	0.1464
-4608	-0.768	2.47667e-05	0.1486
-4607	-0.767833	2.52667e-05	0.1516
-4606	-0.767667	2.53667e-05	0.1522
-4605	-0.7675	2.65e-05	0.159
-4604	-0.767333	2.48667e-05	0.1492
-4603	-0.767167	2.46e-05	0.1476
-4602	-0.767	2.56e-05	0.1536
-4601	-0.766833	2.67333e-05	0.1604
-4600	-0.766667	2.73333e-05	0.164
-4599	-0.7665	2.56e-05	0.1536
-4598	-0.766333	2.58667e-05	0.1552
-4597	-0.766167	2.58667e-05	0.1552
-4596	-0.766	2.62333e-05	0.1574
-4595	-0.765833	2.55667e-05	0.1534
-4594	-0.765667	2.58333e-05	0.155
-4593	-0.7655	2.69333e-05	0.1616
-4592	-0.765333	2.6e-05	0.156
-4591	-0.765167	2.50667e-05	0.1504
-4590	-0.765	2.59667e-05	0.1558
-4589	-0.764833	2.65667e-05	0.1594
-4588	-0.764667	2.53e-05	0.1518
-4587	-0.7645	2.48667e-05	0.1492
-4586	-0.764333	2.56e-05	0.1536
-4585	-0.764167	2.51e-05	0.1506
-4584	-0.764	2.77e-05	0.1662
-4583	-0.763833	2.63e-05	0.1578
-4582	-0.763667	2.69e-05	0.1614
-4581	-0.7635	2.71e-05	0.1626
-4580	-0.763333	2.73e-05	0.1638
-4579	-0.763167	2.52667e-05	0.1516
-4578	-0.763	2.68667e-05	0.1612
-4577	-0.762833	2.68667e-05	0.1612
-4576	-0.762667	2.67667e-05	0.1606
-4575	-0.7625	2.72e-05	0.1632
-4574	-0.762333	2.61667e-05	0.157
-4573	-0.762167	2.71667e-05	0.163
-4572	-0.762	2.61e-05	0.1566
-4571	-0.761833	2.62e-05	0.1572
-4570	-0.761667	2.74667e-05	0.1648
-4569	-0.7615	2.67333e-05	0.1604
-4568	-0.761333	2.73333e-05	0.164
-4567	-0.761167	2.60333e-05	0.1562
-4566	-0.761	2.73333e-05	0.164
-4565	-0.760833	2.56333e-05	0.1538
-4564	-0.760667	2.72e-05	0.1632
-4563	-0.7605	2.79667e-05	0.1678
-4562	-0.760333	2.58667e-05	0.1552
-4561	-0.760167	2.65333e-05	0.1592
-4560	-0.76	2.57667e-05	0.1546
-4559	-0.759833	2.81333e-05	0.1688
-4558	-0.759667	2.63333e-05	0.158
-4557	-0.7595	2.82667e-05	0.1696
-4556	-0.759333	2.77667e-05	0.1666
-4555	-0.759167	2.59667e-05	0.1558
-4554	-0.759	2.74667e-05	0.1648
-4553	-0.758833	2.63e-05	0.1578
-4552	-0.758667	2.62667e-05	0.1576
-4551	-0.7585	2.59667e-05	0.1558
-4550	-0.758333	2.76333e-05	0.1658
-4549	-0.758167	2.86333e-05	0.1718
-4548	-0.758	2.76e-05	0.1656
-4547	-0.757833	2.73e-05	0.1638
-4546	-0.757667	2.85667e-05	0.1714
-4545	-0.7575	2.82333e-05	0.1694
-4544	-0.757333	2.74e-05	0.1644
-4543	-0.757167	2.92333e-05	0.1754
-4542	-0.757	2.61333e-05	0.1568
-4541	-0.756833	2.76333e-05	0.1658
-4540	-0.756667	2.77333e-05	0.1664
-4539	-0.7565	2.7e-05	0.162
-4538	-0.756333	2.71667e-05	0.163
-4537	-0.756167	2.60333e-05	0.1562
-4536	-0.756	2.75333e-05	0.1652
-4535	-0.755833	2.70333e-05	0.1622
-4534	-0.755667	2.74333e-05	0.1646
-4533	-0.7555	2.82333e-05	0.1694
-4532	-0.755333	2.88667e-05	0.1732
-4531	-0.755167	2.73e-05	0.1638
-4530	-0.755	2.88667e-05	0.1732
-4529	-0.754833	2.71667e-05	0.163
-4528	-0.754667	2.68333e-05	0.161
-4527	-0.7545	2.77333e-05	0.1664
-4526	-0.754333	2.77667e-05	0.1666
-4525	-0.754167	2.98667e-05	0.1792
-4524	-0.754	2.85667e-05	0.1714
-4523	-0.753833	2.63667e-05	0.1582
-4522	-0.753667	2.92333e-05	0.1754
-4521	-0.7535	2.9e-05	0.174
-4520	-0.753333	2.92e-05	0.1752
-4519	-0.753167	2.91333e-05	0.1748
-4518	-0.753	2.93667e-05	0.1762
-4517	-0.752833	2.75e-05	0.165
-4516	-0.752667	2.97333e-05	0.1784
-4515	-0.7525	2.91667e-05	0.175
-4514	-0.752333	2.84e-05	0.1704
-4513	-0.752167	2.96667e-05	0.178
-4512	-0.752	2.97e-05	0.1782
-4511	-0.751833	2.81333e-05	0.1688
-4510	-0.751667	2.68333e-05	0.161
-4509	-0.7515	2.99667e-05	0.1798
-4508	-0.751333	2.88e-05	0.1728
-4507	-0.751167	2.61e-05	0.1566
-4506	-0.751	2.79e-05	0.1674
-4505	-0.750833	3.16e-05	0.1896
-4504	-0.750667	2.99667e-05	0.1798
-4503	-0.7505	2.96667e-05	0.178
-4502	-0.750333	2.97667e-05	0.1786
-4501	-0.750167	2.95e-05	0.177
-4500	-0.75	2.91333e-05	0.1748
-4499	-0.749833	3.03e-05	0.1818
-4498	-0.749667	2.92667e-05	0.1756
-4497	-0.7495	2.77667e-05	0.1666
-4496	-0.749333	2.92333e-05	0.1754
-4495	-0.749167	2.89e-05	0.1734
-4494	-0.749	3.05e-05	0.183
-4493	-0.748833	3.09e-05	0.1854
-4492	-0.748667	2.96e-05	0.1776
-4491	-0.7485	2.95333e-05	0.1772
-4490	-0.748333	2.96667e-05	0.178
-4489	-0.748167	2.96333e-05	0.1778
-4488	-0.748	2.98e-05	0.1788
-4487	-0.747833	2.80667e-05	0.1684
-4486	-0.747667	2.86e-05	0.1716
-4485	-0.7475	2.92667e-05	0.1756
-4484	-0.747333	3.23e-05	0.1938
-4483	-0.747167	2.68e-05	0.1608
-4482	-0.747	3.01333e-05	0.1808
-4481	-0.746833	2.95333e-05	0.1772
-4480	-0.746667	3.2e-05	0.192
-4479	-0.7465	3.15333e-05	0.1892
-4478	-0.746333	3.20333e-05	0.1922
-4477	-0.746167	2.83e-05	0.1698
-4476	-0.746	2.99667e-05	0.1798
-4475	-0.745833	3.06667e-05	0.184
-4474	-0.745667	3.19667e-05	0.1918
-4473	-0.7455	2.98e-05	0.1788
-4472	-0.745333	2.91e-05	0.1746
-4471	-0.745167	3.09667e-05	0.1858
-4470	-0.745	2.93333e-05	0.176
-4469	-0.744833	3.08e-05	0.1848
-4468	-0.744667	2.98333e-05	0.179
-4467	-0.7445	3.29333e-05	0.1976
-4466	-0.744333	3.19667e-05	0.1918
-4465	-0.744167	2.99e-05	0.1794
-4464	-0.744	3.09e-05	0.1854
-4463	-0.743833	3.30667e-05	0.1984
-4462	-0.743667	3.23333e-05	0.194
-4461	-0.7435	3.12333e-05	0.1874
-4460	-0.743333	3.03667e-05	0.1822
-4459	-0.743167	2.85667e-05	0.1714
-4458	-0.743	3.03667e-05	0.1822
-4457	-0.742833	2.99e-05	0.1794
-4456	-0.742667	3.11667e-05	0.187
-4455	-0.7425	3.00667e-05	0.1804
-4454	-0.742333	3.21e-05	0.1926
-4453	-0.742167	2.97333e-05	0.1784
-4452	-0.742	3.21667e-05	0.193
-4451	-0.741833	3.31333e-05	0.1988
-4450	-0.741667	3.22e-05	0.1932
-4449	-0.7415	3.19667e-05	0.1918
-4448	-0.741333	3.32667e-05	0.1996
-4447	-0.741167	3.12e-05	0.1872
-4446	-0.741	3.28e-05	0.1968
-4445	-0.740833	3.28e-05	0.1968
-4444	-0.740667	3.15667e-05	0.1894
-4443	-0.7405	3.11667e-05	0.187
-4442	-0.740333	3.11e-05	0.1866
-4441	-0.740167	3.2e-05	0.192
-4440	-0.74	2.97e-05	0.1782
-4439	-0.739833	3.15e-05	0.189
-4438	-0.739667	3.07e-05	0.1842
-4437	-0.7395	3.24e-05	0.1944
-4436	-0.739333	3.19667e-05	0.1918
-4435	-0.739167	3.28667e-05	0.1972
-4434	-0.739	3.40667e-05	0.2044
-4433	-0.738833	3.36333e-05	0.2018
-4432	-0.738667	3.19333e-05	0.1916
-4431	-0.7385	3.24e-05	0.1944
-4430	-0.738333	3.18667e-05	0.1912
-4429	-0.738167	3.21333e-05	0.1928
-4428	-0.738	3.28e-05	0.1968
-4427	-0.737833	3.19e-05	0.1914
-4426	-0.737667	3.36e-05	0.2016
-4425	-0.7375	3.26e-05	0.1956
-4424	-0.737333	3.20667e-05	0.1924
-4423	-0.737167	3.18333e-05	0.191
-4422	-0.737	3.17667e-05	0.1906
-4421	-0.736833	3.26e-05	0.1956
-4420	-0.736667	3.38667e-05	0.2032
-4419	-0.7365	3.27667e-05	0.1966
-4418	-0.736333	3.20667e-05	0.1924
-4417	-0.736167	3.20667e-05	0.1924
-4416	-0.736	3.32e-05	0.1992
-4415	-0.735833	3.12667e-05	0.1876
-4414	-0.735667	3.21333e-05	0.1928
-4413	-0.7355	3.10667e-05	0.1864
-4412	-0.735333	3.09e-05	0.1854
-4411	-0.735167	3.24e-05	0.1944
-4410	-0.735	3.52e-05	0.2112
-4409	-0.734833	3.36667e-05	0.202
-4408	-0.734667	3.36667e-05	0.202
-4407	-0.7345	3.28667e-05	0.1972
-4406	-0.734333	3.29e-05	0.1974
-4405	-0.734167	3.22667e-05	0.1936
-4404	-0.734	3.29333e-05	0.1976
-4403	-0.733833	3.37333e-05	0.2024
-4402	-0.733667	3.24e-05	0.1944
-4401	-0.7335	3.40333e-05	0.2042
-4400	-0.733333	3.33e-05	0.1998
-4399	-0.733167	3.48333e-05	0.209
-4398	-0.733	3.16667e-05	0.19
-4397	-0.732833	3.28e-05	0.1968
-4396	-0.732667	3.29667e-05	0.1978
-4395	-0.7325	3.43667e-05	0.2062
-4394	-0.732333	3.27e-05	0.1962
-4393	-0.732167	3.27e-05	0.1962
-4392	-0.732	3.28667e-05	0.1972
-4391	-0.731833	3.36667e-05	0.202
-4390	-0.731667	3.28333e-05	0.197
-4389	-0.7315	3.45e-05	0.207
-4388	-0.731333	3.46333e-05	0.2078
-4387	-0.731167	3.46667e-05	0.208
-4386	-0.731	3.26e-05	0.1956
-4385	-0.730833	3.34667e-05	0.2008
-4384	-0.730667	3.19333e-05	0.1916
-4383	-0.7305	3.37667e-05	0.2026
-4382	-0.730333	3.22667e-05	0.1936
-4381	-0.730167	3.44667e-05	0.2068
-4380	-0.73	3.45333e-05	0.2072
-4379	-0.729833	3.46e-05	0.2076
-4378	-0.729667	3.4e-05	0.204
-4377	-0.7295	3.25333e-05	0.1952
-4376	-0.729333	3.32e-05	0.1992
-4375	-0.729167	3.17e-05	0.1902
-4374	-0.729	3.38333e-05	0.203
-4373	-0.728833	3.19667e-05	0.1918
-4372	-0.728667	3.14e-05	0.1884
-4371	-0.7285	3.40667e-05	0.2044
-4370	-0.728333	3.40333e-05	0.2042
-4369	-0.728167	3.24e-05	0.1944
-4368	-0.728	3.38333e-05	0.203
-4367	-0.727833	3.48e-05	0.2088
-4366	-0.727667	3.33667e-05	0.2002
-4365	-0.7275	3.25333e-05	0.1952
-4364	-0.727333	3.50333e-05	0.2102
-4363	-0.727167	3.29333e-05	0.1976
-4362	-0.727	3.37667e-05	0.2026
-4361	-0.726833	3.49333e-05	0.2096
-4360	-0.726667	3.47e-05	0.2082
-4359	-0.7265	3.45667e-05	0.2074
-4358	-0.726333	3.61e-05	0.2166
-4357	-0.726167	3.31e-05	0.1986
-4356	-0.726	3.38e-05	0.2028
-4355	-0.725833	3.40667e-05	0.2044
-4354	-0.725667	3.45667e-05	0.2074
-4353	-0.7255	3.57e-05	0.2142
-4352	-0.725333	3.06e-05	0.1836
-4351	-0.725167	3.44e-05	0.2064
-4350	-0.725	3.50667e-05	0.2104
-4349	-0.724833	3.27e-05	0.1962
-4348	-0.724667	3.50667e-05	0.2104
-4347	-0.7245	3.33667e-05	0.2002
-4346	-0.724333	3.47e-05	0.2082
-4345	-0.724167	3.44e-05	0.2064
-4344	-0.724	3.41667e-05	0.205
-4343	-0.723833	3.38667e-05	0.2032
-4342	-0.723667	3.27667e-05	0.1966
-4341	-0.7235	3.49333e-05	0.2096
-4340	-0.723333	3.53333e-05	0.212
-4339	-0.723167	3.58333e-05	0.215
-4338	-0.723	3.53333e-05	0.212
-4337	-0.722833	3.50667e-05	0.2104
-4336	-0.722667	3.59333e-05	0.2156
-4335	-0.7225	3.46333e-05	0.2078
-4334	-0.722333	3.55667e-05	0.2134
-4333	-0.722167	3.55333e-05	0.2132
-4332	-0.722	3.61333e-05	0.2168
-4331	-0.721833	3.67e-05	0.2202
-4330	-0.721667	3.37333e-05	0.2024
-4329	-0.7215	3.67e-05	0.2202
-4328	-0.721333	3.54333e-05	0.2126
-4327	-0.721167	3.46e-05	0.2076
-4326	-0.721	3.55667e-05	0.2134
-4325	-0.720833	3.47333e-05	0.2084
-4324	-0.720667	3.44e-05	0.2064
-4323	-0.7205	3.67333e-05	0.2204
-4322	-0.720333	3.53333e-05	0.212
-4321	-0.720167	3.4e-05	0.204
-4320	-0.72	3.41e-05	0.2046
-4319	-0.719833	3.66667e-05	0.22
-4318	-0.719667	3.37333e-05	0.2024
-4317	-0.7195	3.41e-05	0.2046
-4316	-0.719333	3.61667e-05	0.217
-4315	-0.719167	3.74667e-05	0.2248
-4314	-0.719	3.58e-05	0.2148
-4313	-0.718833	3.50333e-05	0.2102
-4312	-0.718667	3.54667e-05	0.2128
-4311	-0.7185	3.64e-05	0.2184
-4310	-0.718333	3.72667e-05	0.2236
-4309	-0.718167	3.79333e-05	0.2276
-4308	-0.718	3.49e-05	0.2094
-4307	-0.717833	3.68667e-05	0.2212
-4306	-0.717667	3.72667e-05	0.2236
-4305	-0.7175	3.66667e-05	0.22
-4304	-0.717333	3.49333e-05	0.2096
-4303	-0.717167	3.61333e-05	0.2168
-4302	-0.717	3.69e-05	0.2214
-4301	-0.716833	3.62e-05	0.2172
-4300	-0.716667	3.59667e-05	0.2158
-4299	-0.7165	3.67333e-05	0.2204
-4298	-0.716333	3.59333e-05	0.2156
-4297	-0.716167	3.66e-05	0.2196
-4296	-0.716	3.68667e-05	0.2212
-4295	-0.715833	3.6e-05	0.216
-4294	-0.715667	3.66667e-05	0.22
-4293	-0.7155	3.72667e-05	0.2236
-4292	-0.715333	3.81333e-05	0.2288
-4291	-0.715167	3.68667e-05	0.2212
-4290	-0.715	3.44333e-05	0.2066
-4289	-0.714833	3.72333e-05	0.2234
-4288	-0.714667	3.72e-05	0.2232
-4287	-0.7145	3.55e-05	0.213
-4286	-0.714333	3.70333e-05	0.2222
-4285	-0.714167	3.80333e-05	0.2282
-4284	-0.714	3.51333e-05	0.2108
-4283	-0.713833	3.86667e-05	0.232
-4282	-0.713667	3.65333e-05	0.2192
-4281	-0.7135	3.58333e-05	0.215
-4280	-0.713333	3.72e-05	0.2232
-4279	-0.713167	3.77667e-05	0.2266
-4278	-0.713	3.68667e-05	0.2212
-4277	-0.712833	3.60667e-05	0.2164
-4276	-0.712667	3.76667e-05	0.226
-4275	-0.7125	3.74667e-05	0.2248
-4274	-0.712333	3.76333e-05	0.2258
-4273	-0.712167	3.61667e-05	0.217
-4272	-0.712	3.70333e-05	0.2222
-4271	-0.711833	3.72667e-05	0.2236
-4270	-0.711667	3.66333e-05	0.2198
-4269	-0.7115	3.73667e-05	0.2242
-4268	-0.711333	3.57667e-05	0.2146
-4267	-0.711167	3.69e-05	0.2214
-4266	-0.711	3.69333e-05	0.2216
-4265	-0.710833	3.72333e-05	0.2234
-4264	-0.710667	3.59333e-05	0.2156
-4263	-0.7105	3.78e-05	0.2268
-4262	-0.710333	3.81e-05	0.2286
-4261	-0.710167	3.56667e-05	0.214
-4260	-0.71	3.72333e-05	0.2234
-4259	-0.709833	3.78333e-05	0.227
-4258	-0.709667	3.67333e-05	0.2204
-4257	-0.7095	3.75333e-05	0.2252
-4256	-0.709333	3.77333e-05	0.2264
-4255	-0.709167	3.77e-05	0.2262
-4254	-0.709	3.63667e-05	0.2182
-4253	-0.708833	3.82333e-05	0.2294
-4252	-0.708667	3.72e-05	0.2232
-4251	-0.7085	3.82333e-05	0.2294
-4250	-0.708333	3.58333e-05	0.215
-4249	-0.708167	3.73333e-05	0.224
-4248	-0.708	3.80667e-05	0.2284
-4247	-0.707833	3.8e-05	0.228
-4246	-0.707667	3.94333e-05	0.2366
-4245	-0.7075	3.60333e-05	0.2162
-4244	-0.707333	3.78e-05	0.2268
-4243	-0.707167	3.90333e-05	0.2342
-4242	-0.707	3.83e-05	0.2298
-4241	-0.706833	3.71e-05	0.2226
-4240	-0.706667	3.69667e-05	0.2218
-4239	-0.7065	3.83333e-05	0.23
-4238	-0.706333	3.91e-05	0.2346
-4237	-0.706167	3.92e-05	0.2352
-4236	-0.706	3.80333e-05	0.2282
-4235	-0.705833	3.72333e-05	0.2234
-4234	-0.705667	3.82667e-05	0.2296
-4233	-0.7055	3.84e-05	0.2304
-4232	-0.705333	3.81333e-05	0.2288
-4231	-0.705167	3.7e-05	0.222
-4230	-0.705	3.84333e-05	0.2306
-4229	-0.704833	3.88e-05	0.2328
-4228	-0.704667	3.91e-05	0.2346
-4227	-0.7045	3.91667e-05	0.235
-4226	-0.704333	3.79667e-05	0.2278
-4225	-0.704167	3.69667e-05	0.2218
-4224	-0.704	3.93e-05	0.2358
-4223	-0.703833	3.99e-05	0.2394
-4222	-0.703667	3.87667e-05	0.2326
-4221	-0.7035	4.00333e-05	0.2402
-4220	-0.703333	3.70667e-05	0.2224
-4219	-0.703167	3.60667e-05	0.2164
-4218	-0.703	3.58667e-05	0.2152
-4217	-0.702833	3.81667e-05	0.229
-4216	-0.702667	3.82667e-05	0.2296
-4215	-0.7025	3.66333e-05	0.2198
-4214	-0.702333	3.71667e-05	0.223
-4213	-0.702167	3.81667e-05	0.229
-4212	-0.702	3.91333e-05	0.2348
-4211	-0.701833	3.86333e-05	0.2318
-4210	-0.701667	3.92e-05	0.2352
-4209	-0.7015	3.80667e-05	0.2284
-4208	-0.701333	3.75e-05	0.225
-4207	-0.701167	3.79333e-05	0.2276
-4206	-0.701	3.80333e-05	0.2282
-4205	-0.700833	3.85333e-05	0.2312
-4204	-0.700667	3.92e-05	0.2352
-4203	-0.7005	3.83e-05	0.2298
-4202	-0.700333	3.96333e-05	0.2378
-4201	-0.700167	3.81e-05	0.2286
-4200	-0.7	3.89e-05	0.2334
-4199	-0.699833	3.95e-05	0.237
-4198	-0.699667	3.98667e-05	0.2392
-4197	-0.6995	4.06e-05	0.2436
-4196	-0.699333	3.80667e-05	0.2284
-4195	-0.699167	3.77333e-05	0.2264
-4194	-0.699	3.84667e-05	0.2308
-4193	-0.698833	3.97333e-05	0.2384
-4192	-0.698667	4.12333e-05	0.2474
-4191	-0.6985	3.87333e-05	0.2324
-4190	-0.698333	4.01333e-05	0.2408
-4189	-0.698167	3.88e-05	0.2328
-4188	-0.698	4.02e-05	0.2412
-4187	-0.697833	4.07e-05	0.2442
-4186	-0.697667	3.76667e-05	0.226
-4185	-0.6975	4.11e-05	0.2466
-4184	-0.697333	3.93e-05	0.2358
-4183	-0.697167	4.07667e-05	0.2446
-4182	-0.697	3.88333e-05	0.233
-4181	-0.696833	3.94333e-05	0.2366
-4180	-0.696667	4e-05	0.24
-4179	-0.6965	4.09333e-05	0.2456
-4178	-0.696333	4.04667e-05	0.2428
-4177	-0.696167	3.98333e-05	0.239
-4176	-0.696	4.05e-05	0.243
-4175	-0.695833	4.1e-05	0.246
-4174	-0.695667	4.08e-05	0.2448
-4173	-0.6955	3.86333e-05	0.2318
-4172	-0.695333	4.1e-05	0.246
-4171	-0.695167	4.05e-05	0.243
-4170	-0.695	4.12667e-05	0.2476
-4169	-0.694833	4.31e-05	0.2586
-4168	-0.694667	3.89e-05	0.2334
-4167	-0.6945	4.04667e-05	0.2428
-4166	-0.694333	4.06333e-05	0.2438
-4165	-0.694167	4.08667e-05	0.2452
-4164	-0.694	4.06e-05	0.2436
-4163	-0.693833	3.93667e-05	0.2362
-4162	-0.693667	3.93333e-05	0.236
-4161	-0.6935	3.85e-05	0.231
-4160	-0.693333	4.23333e-05	0.254
-4159	-0.693167	4.11333e-05	0.2468
-4158	-0.693	4.13667e-05	0.2482
-4157	-0.692833	4.16333e-05	0.2498
-4156	-0.692667	3.99333e-05	0.2396
-4155	-0.6925	4.19333e-05	0.2516
-4154	-0.692333	4.16667e-05	0.25
-4153	-0.692167	3.99333e-05	0.2396
-4152	-0.692	3.87667e-05	0.2326
-4151	-0.691833	4.11333e-05	0.2468
-4150	-0.691667	3.93e-05	0.2358
-4149	-0.6915	4.14333e-05	0.2486
-4148	-0.691333	4.16e-05	0.2496
-4147	-0.691167	4.28e-05	0.2568
-4146	-0.691	3.94e-05	0.2364
-4145	-0.690833	4.20667e-05	0.2524
-4144	-0.690667	4.25333e-05	0.2552
-4143	-0.6905	4.01333e-05	0.2408
-4142	-0.690333	4.18e-05	0.2508
-4141	-0.690167	4.12e-05	0.2472
-4140	-0.69	4.09667e-05	0.2458
-4139	-0.689833	4.09e-05	0.2454
-4138	-0.689667	4.16333e-05	0.2498
-4137	-0.6895	4.10667e-05	0.2464
-4136	-0.689333	3.90667e-05	0.2344
-4135	-0.689167	4.33333e-05	0.26
-4134	-0.689	4e-05	0.24
-4133	-0.688833	4.04333e-05	0.2426
-4132	-0.688667	3.97667e-05	0.2386
-4131	-0.6885	4.12667e-05	0.2476
-4130	-0.688333	4.14333e-05	0.2486
-4129	-0.688167	4.14e-05	0.2484
-4128	-0.688	4.25333e-05	0.2552
-4127	-0.687833	4.03e-05	0.2418
-4126	-0.687667	3.98667e-05	0.2392
-4125	-0.6875	4.13333e-05	0.248
-4124	-0.687333	4.28333e-05	0.257
-4123	-0.687167	4.19e-05	0.2514
-4122	-0.687	4.23667e-05	0.2542
-4121	-0.686833	4.29e-05	0.2574
-4120	-0.686667	4.26333e-05	0.2558
-4119	-0.6865	4.26667e-05	0.256
-4118	-0.686333	4.41667e-05	0.265
-4117	-0.686167	4.21333e-05	0.2528
-4116	-0.686	4.21333e-05	0.2528
-4115	-0.685833	4.27333e-05	0.2564
-4114	-0.685667	4.5e-05	0.27
-4113	-0.6855	4.21667e-05	0.253
-4112	-0.685333	4.14e-05	0.2484
-4111	-0.685167	4.26333e-05	0.2558
-4110	-0.685	4.38e-05	0.2628
-4109	-0.684833	4.23667e-05	0.2542
-4108	-0.684667	4.10333e-05	0.2462
-4107	-0.6845	4.14e-05	0.2484
-4106	-0.684333	4.12333e-05	0.2474
-4105	-0.684167	4.39e-05	0.2634
-4104	-0.684	4.11667e-05	0.247
-4103	-0.683833	4.36667e-05	0.262
-4102	-0.683667	4.24333e-05	0.2546
-4101	-0.6835	4.32333e-05	0.2594
-4100	-0.683333	4.29333e-05	0.2576
-4099	-0.683167	4.49e-05	0.2694
-4098	-0.683	4.21e-05	0.2526
-4097	-0.682833	4.08333e-05	0.245
-4096	-0.682667	4.49e-05	0.2694
-4095	-0.6825	4.30667e-05	0.2584
-4094	-0.682333	4.20667e-05	0.2524
-4093	-0.682167	4.27e-05	0.2562
-4092	-0.682	4.31667e-05	0.259
-4091	-0.681833	4.27333e-05	0.2564
-4090	-0.681667	4.29e-05	0.2574
-4089	-0.6815	4.26667e-05	0.256
-4088	-0.681333	4.16333e-05	0.2498
-4087	-0.681167	4.26333e-05	0.2558
-4086	-0.681	4.22e-05	0.2532
-4085	-0.680833	4.38e-05	0.2628
-4084	-0.680667	4.28333e-05	0.257
-4083	-0.6805	4.33667e-05	0.2602
-4082	-0.680333	4.49e-05	0.2694
-4081	-0.680167	4.38667e-05	0.2632
-4080	-0.68	4.21333e-05	0.2528
-4079	-0.679833	4.39667e-05	0.2638
-4078	-0.679667	4.35e-05	0.261
-4077	-0.6795	4.67667e-05	0.2806
-4076	-0.679333	4.26333e-05	0.2558
-4075	-0.679167	4.13333e-05	0.248
-4074	-0.679	4.42333e-05	0.2654
-4073	-0.678833	4.36667e-05	0.262
-4072	-0.678667	4.38333e-05	0.263
-4071	-0.6785	4.42667e-05	0.2656
-4070	-0.678333	4.13e-05	0.2478
-4069	-0.678167	4.29333e-05	0.2576
-4068	-0.678	4.49e-05	0.2694
-4067	-0.677833	4.47333e-05	0.2684
-4066	-0.677667	4.45667e-05	0.2674
-4065	-0.6775	4.23e-05	0.2538
-4064	-0.677333	4.30333e-05	0.2582
-4063	-0.677167	4.34e-05	0.2604
-4062	-0.677	4.36667e-05	0.262
-4061	-0.676833	4.22667e-05	0.2536
-4060	-0.676667	4.40333e-05	0.2642
-4059	-0.6765	4.36333e-05	0.2618
-4058	-0.676333	4.38667e-05	0.2632
-4057	-0.676167	4.29667e-05	0.2578
-4056	-0.676	4.33333e-05	0.26
-4055	-0.675833	4.24667e-05	0.2548
-4054	-0.675667	4.17e-05	0.2502
-4053	-0.6755	4.12333e-05	0.2474
-4052	-0.675333	4.39667e-05	0.2638
-4051	-0.675167	4.53e-05	0.2718
-4050	-0.675	4.44667e-05	0.2668
-4049	-0.674833	4.33e-05	0.2598
-4048	-0.674667	4.3e-05	0.258
-4047	-0.6745	4.23667e-05	0.2542
-4046	-0.674333	4.56333e-05	0.2738
-4045	-0.674167	4.57667e-05	0.2746
-4044	-0.674	4.23e-05	0.2538
-4043	-0.673833	4.29667e-05	0.2578
-4042	-0.673667	4.27e-05	0.2562
-4041	-0.6735	4.38667e-05	0.2632
-4040	-0.673333	4.44667e-05	0.2668
-4039	-0.673167	4.43333e-05	0.266
-4038	-0.673	4.49e-05	0.2694
-4037	-0.672833	4.54e-05	0.2724
-4036	-0.672667	4.44667e-05	0.2668
-4035	-0.6725	4.53e-05	0.2718
-4034	-0.672333	4.61e-05	0.2766
-4033	-0.672167	4.37e-05	0.2622
-4032	-0.672	4.29e-05	0.2574
-4031	-0.671833	4.73e-05	0.2838
-4030	-0.671667	4.86333e-05	0.2918
-4029	-0.6715	4.5e-05	0.27
-4028	-0.671333	4.50667e-05	0.2704
-4027	-0.671167	4.41333e-05	0.2648
-4026	-0.671	4.47e-05	0.2682
-4025	-0.670833	4.46333e-05	0.2678
-4024	-0.670667	4.66333e-05	0.2798
-4023	-0.6705	4.30333e-05	0.2582
-4022	-0.670333	4.37333e-05	0.2624
-4021	-0.670167	4.43667e-05	0.2662
-4020	-0.67	4.63e-05	0.2778
-4019	-0.669833	4.66333e-05	0.2798
-4018	-0.669667	4.56333e-05	0.2738
-4017	-0.6695	4.64e-05	0.2784
-4016	-0.669333	4.45333e-05	0.2672
-4015	-0.669167	4.82e-05	0.2892
-4014	-0.669	4.65333e-05	0.2792
-4013	-0.668833	4.36e-05	0.2616
-4012	-0.668667	4.63333e-05	0.278
-4011	-0.6685	4.67333e-05	0.2804
-4010	-0.668333	4.69e-05	0.2814
-4009	-0.668167	4.46667e-05	0.268
-4008	-0.668	4.39333e-05	0.2636
-4007	-0.667833	4.7e-05	0.282
-4006	-0.667667	4.35e-05	0.261
-4005	-0.6675	4.60667e-05	0.2764
-4004	-0.667333	4.59e-05	0.2754
-4003	-0.667167	4.66667e-05	0.28
-4002	-0.667	4.86333e-05	0.2918
-4001	-0.666833	4.41667e-05	0.265
-4000	-0.666667	4.46e-05	0.2676
-3999	-0.6665	4.40333e-05	0.2642
-3998	-0.666333	4.43667e-05	0.2662
-3997	-0.666167	4.63e-05	0.2778
-3996	-0.666	4.81667e-05	0.289
-3995	-0.665833	4.68667e-05	0.2812
-3994	-0.665667	4.73667e-05	0.2842
-3993	-0.6655	4.77e-05	0.2862
-3992	-0.665333	4.51333e-05	0.2708
-3991	-0.665167	4.48333e-05	0.269
-3990	-0.665	4.75333e-05	0.2852
-3989	-0.664833	4.57333e-05	0.2744
-3988	-0.664667	4.68333e-05	0.281
-3987	-0.6645	4.5e-05	0.27
-3986	-0.664333	4.36333e-05	0.2618
-3985	-0.664167	4.78667e-05	0.2872
-3984	-0.664	4.65e-05	0.279
-3983	-0.663833	4.68333e-05	0.281
-3982	-0.663667	4.67e-05	0.2802
-3981	-0.6635	4.64667e-05	0.2788
-3980	-0.663333	4.72667e-05	0.2836
-3979	-0.663167	4.53333e-05	0.272
-3978	-0.663	4.80333e-05	0.2882
-3977	-0.662833	4.78e-05	0.2868
-3976	-0.662667	4.48333e-05	0.269
-3975	-0.6625	4.58667e-05	0.2752
-3974	-0.662333	4.88667e-05	0.2932
-3973	-0.662167	4.67333e-05	0.2804
-3972	-0.662	4.63667e-05	0.2782
-3971	-0.661833	4.82333e-05	0.2894
[truncated: 9,844 more rows]
