# Supplementary material for: Reconstructing the evolution history of networked complex systems
Source: Nat Commun. 2024 Apr 2;15:2849. doi: 10.1038/s41467-024-47248-x (PMC10987487; doi:10.1038/s41467-024-47248-x)
Supplement: Supplementary file 8 — Source Data [file 41467_2024_47248_MOESM8_ESM.zip › Source Data/figure2/figure2d_complex_networks_simulation_distribution.xls]

## Sheet: Sheet1
D	D_E	probability	probability_density
-79	-0.191283	4.84262e-07	0.0002
-78	-0.188862	9.68523e-07	0.0004
-76	-0.184019	1.45278e-06	0.0006
-75	-0.181598	9.68523e-07	0.0004
-74	-0.179177	9.68523e-07	0.0004
-73	-0.176755	2.90557e-06	0.0012
-72	-0.174334	1.93705e-06	0.0008
-71	-0.171913	2.42131e-06	0.001
-70	-0.169492	1.93705e-06	0.0008
-69	-0.16707	3.87409e-06	0.0016
-68	-0.164649	8.23245e-06	0.0034
-67	-0.162228	3.87409e-06	0.0016
-66	-0.159806	1.30751e-05	0.0054
-65	-0.157385	1.21065e-05	0.005
-64	-0.154964	1.21065e-05	0.005
-63	-0.152542	1.69492e-05	0.007
-62	-0.150121	2.27603e-05	0.0094
-61	-0.1477	2.17918e-05	0.009
-60	-0.145278	3.19613e-05	0.0132
-59	-0.142857	4.01937e-05	0.0166
-58	-0.140436	4.11622e-05	0.017
-57	-0.138015	6.19855e-05	0.0256
-56	-0.135593	5.61743e-05	0.0232
-55	-0.133172	7.69976e-05	0.0318
-54	-0.130751	0.000102179	0.0422
-53	-0.128329	0.000120581	0.0498
-52	-0.125908	0.000149637	0.0618
-51	-0.123487	0.00017385	0.0718
-50	-0.121065	0.000213075	0.088
-49	-0.118644	0.0002523	0.1042
-48	-0.116223	0.000289588	0.1196
-47	-0.113801	0.000365133	0.1508
-46	-0.11138	0.000431961	0.1784
-45	-0.108959	0.000505085	0.2086
-44	-0.106538	0.000615012	0.254
-43	-0.104116	0.00073753	0.3046
-42	-0.101695	0.000830024	0.3428
-41	-0.0992736	0.000982567	0.4058
-40	-0.0968523	0.00108862	0.4496
-39	-0.094431	0.00126102	0.5208
-38	-0.0920097	0.0014586	0.6024
-37	-0.0895884	0.00168087	0.6942
-36	-0.0871671	0.00195642	0.808
-35	-0.0847458	0.00218789	0.9036
-34	-0.0823245	0.00251525	1.0388
-33	-0.0799031	0.00274915	1.1354
-32	-0.0774818	0.00326247	1.3474
-31	-0.0750605	0.00361792	1.4942
-30	-0.0726392	0.00398692	1.6466
-29	-0.0702179	0.00455642	1.8818
-28	-0.0677966	0.005046	2.084
-27	-0.0653753	0.00555109	2.2926
-26	-0.062954	0.00622131	2.5694
-25	-0.0605327	0.00685182	2.8298
-24	-0.0581114	0.00763051	3.1514
-23	-0.0556901	0.00825085	3.4076
-22	-0.0532688	0.00918063	3.7916
-21	-0.0508475	0.00990993	4.0928
-20	-0.0484262	0.0108407	4.4772
-19	-0.0460048	0.0116818	4.8246
-18	-0.0435835	0.0126615	5.2292
-17	-0.0411622	0.0136576	5.6406
-16	-0.0387409	0.0144886	5.9838
-15	-0.0363196	0.0155613	6.4268
-14	-0.0338983	0.0165017	6.8152
-13	-0.031477	0.0175128	7.2328
-12	-0.0290557	0.0183961	7.5976
-11	-0.0266344	0.0195487	8.0736
-10	-0.0242131	0.0204542	8.4476
-9	-0.0217918	0.0215738	8.91
-8	-0.0193705	0.0224794	9.284
-7	-0.0169492	0.0230247	9.5092
-6	-0.0145278	0.0238925	9.8676
-5	-0.0121065	0.0247588	10.2254
-4	-0.00968523	0.0253995	10.49
-3	-0.00726392	0.026001	10.7384
-2	-0.00484262	0.0261462	10.7984
-1	-0.00242131	0.0268741	11.099
0	0	0.0271864	11.228
1	0.00242131	0.0269128	11.115
2	0.00484262	0.0265153	10.9508
3	0.00726392	0.0257545	10.6366
4	0.00968523	0.0252925	10.4458
5	0.0121065	0.0246523	10.1814
6	0.0145278	0.0239772	9.9026
7	0.0169492	0.0231801	9.5734
8	0.0193705	0.0224024	9.2522
9	0.0217918	0.0213574	8.8206
10	0.0242131	0.0203061	8.3864
11	0.0266344	0.0194368	8.0274
12	0.0290557	0.018601	7.6822
13	0.031477	0.0175482	7.2474
14	0.0338983	0.0165167	6.8214
15	0.0363196	0.0154668	6.3878
16	0.0387409	0.0144843	5.982
17	0.0411622	0.0135414	5.5926
18	0.0435835	0.0126271	5.215
19	0.0460048	0.0115317	4.7626
20	0.0484262	0.0106799	4.4108
21	0.0508475	0.00984891	4.0676
22	0.0532688	0.00905714	3.7406
23	0.0556901	0.00831235	3.433
24	0.0581114	0.0075414	3.1146
25	0.0605327	0.00686489	2.8352
26	0.062954	0.00626489	2.5874
27	0.0653753	0.00561889	2.3206
28	0.0677966	0.00506877	2.0934
29	0.0702179	0.00454867	1.8786
30	0.0726392	0.00408039	1.6852
31	0.0750605	0.00367409	1.5174
32	0.0774818	0.00317288	1.3104
33	0.0799031	0.00285617	1.1796
34	0.0823245	0.00243245	1.0046
35	0.0847458	0.00218063	0.9006
36	0.0871671	0.00193317	0.7984
37	0.0895884	0.00172058	0.7106
38	0.0920097	0.00146586	0.6054
39	0.094431	0.00132639	0.5478
40	0.0968523	0.00108426	0.4478
41	0.0992736	0.000960775	0.3968
42	0.101695	0.000864891	0.3572
43	0.104116	0.000725908	0.2998
44	0.106538	0.00060339	0.2492
45	0.108959	0.0005477	0.2262
46	0.11138	0.000430508	0.1778
47	0.113801	0.00036707	0.1516
48	0.116223	0.000333656	0.1378
49	0.118644	0.000269249	0.1112
50	0.121065	0.000215981	0.0892
51	0.123487	0.000191283	0.079
52	0.125908	0.000144794	0.0598
53	0.128329	0.000135109	0.0558
54	0.130751	9.58838e-05	0.0396
55	0.133172	9.68523e-05	0.04
56	0.135593	6.63438e-05	0.0274
57	0.138015	5.52058e-05	0.0228
58	0.140436	4.11622e-05	0.017
59	0.142857	4.89104e-05	0.0202
60	0.145278	3.24455e-05	0.0134
61	0.1477	2.51816e-05	0.0104
62	0.150121	1.84019e-05	0.0076
63	0.152542	1.69492e-05	0.007
64	0.154964	7.26392e-06	0.003
65	0.157385	1.1138e-05	0.0046
66	0.159806	8.71671e-06	0.0036
67	0.162228	8.23245e-06	0.0034
68	0.164649	6.2954e-06	0.0026
69	0.16707	7.26392e-06	0.003
70	0.169492	5.32688e-06	0.0022
71	0.171913	1.93705e-06	0.0008
72	0.174334	9.68523e-07	0.0004
73	0.176755	1.45278e-06	0.0006
74	0.179177	4.84262e-07	0.0002
75	0.181598	9.68523e-07	0.0004
76	0.184019	1.45278e-06	0.0006
77	0.186441	4.84262e-07	0.0002
78	0.188862	4.84262e-07	0.0002
79	0.191283	9.68523e-07	0.0004
85	0.205811	4.84262e-07	0.0002
