# Supplementary material for: Reconstructing the evolution history of networked complex systems
Source: Nat Commun. 2024 Apr 2;15:2849. doi: 10.1038/s41467-024-47248-x (PMC10987487; doi:10.1038/s41467-024-47248-x)
Supplement: Supplementary file 8 — Source Data [file 41467_2024_47248_MOESM8_ESM.zip › Source Data/figure2/figure2b_overall_error.xls]

## Sheet: Sheet1
n_edges	accuracy	overall_error_mean	overall_error_std
500	0.6	0.0972085	0.00348233
500	0.65	0.0654912	0.00223801
500	0.7	0.0478401	0.00150766
500	0.75	0.0365294	0.00123034
500	0.8	0.0282317	0.000922386
500	0.85	0.0217042	0.000692261
500	0.9	0.0158007	0.000572618
500	0.95	0.0100474	0.00038794
1000	0.6	0.0713172	0.00152565
1000	0.65	0.047707	0.00107435
1000	0.7	0.0345062	0.000745334
1000	0.75	0.0261822	0.000686264
1000	0.8	0.0201943	0.000478758
1000	0.85	0.0155736	0.000333857
1000	0.9	0.0113883	0.000267536
1000	0.95	0.00728773	0.000174834
2000	0.6	0.0517421	0.000860619
2000	0.65	0.0341163	0.000564482
2000	0.7	0.0247444	0.000385381
2000	0.75	0.0188017	0.000307465
2000	0.8	0.0145282	0.000226629
2000	0.85	0.0111398	0.000190171
2000	0.9	0.00815844	0.000136714
2000	0.95	0.00523813	9.25838e-05
5000	0.6	0.0334445	0.000320283
5000	0.65	0.0219097	0.000248395
5000	0.7	0.0158501	0.000157152
5000	0.75	0.0120167	0.000109028
5000	0.8	0.00927734	0.000117787
5000	0.85	0.00709185	7.27839e-05
5000	0.9	0.00521581	6.12594e-05
5000	0.95	0.00335599	3.45991e-05
10000	0.6	0.0238713	0.000165115
10000	0.65	0.01561	0.000105702
10000	0.7	0.0112759	7.87043e-05
10000	0.75	0.00854012	6.13678e-05
10000	0.8	0.00658695	4.45087e-05
10000	0.85	0.00504208	3.51075e-05
10000	0.9	0.00369994	2.76618e-05
10000	0.95	0.00238716	1.65333e-05
