# Supplementary material for: Reconstructing the evolution history of networked complex systems
Source: Nat Commun. 2024 Apr 2;15:2849. doi: 10.1038/s41467-024-47248-x (PMC10987487; doi:10.1038/s41467-024-47248-x)
Supplement: Supplementary file 8 — Source Data [file 41467_2024_47248_MOESM8_ESM.zip › Source Data/figure2/figure2c_fungi_distribution.xls]

## Sheet: Sheet1
D	D_E	probability	probability_density
-172	-0.0286667	3.33333e-08	0.0002
-171	-0.0285	6.66667e-08	0.0004
-166	-0.0276667	6.66667e-08	0.0004
-165	-0.0275	3.33333e-08	0.0002
-164	-0.0273333	3.33333e-08	0.0002
-163	-0.0271667	3.33333e-08	0.0002
-162	-0.027	2e-07	0.0012
-161	-0.0268333	1.33333e-07	0.0008
-160	-0.0266667	1.33333e-07	0.0008
-159	-0.0265	6.66667e-08	0.0004
-158	-0.0263333	1.33333e-07	0.0008
-157	-0.0261667	1.33333e-07	0.0008
-156	-0.026	3.33333e-08	0.0002
-155	-0.0258333	1.66667e-07	0.001
-154	-0.0256667	2.66667e-07	0.0016
-153	-0.0255	4.33333e-07	0.0026
-152	-0.0253333	4.66667e-07	0.0028
-151	-0.0251667	2.66667e-07	0.0016
-150	-0.025	3.33333e-07	0.002
-149	-0.0248333	4.66667e-07	0.0028
-148	-0.0246667	6.33333e-07	0.0038
-147	-0.0245	5e-07	0.003
-146	-0.0243333	8.33333e-07	0.005
-145	-0.0241667	9.66667e-07	0.0058
-144	-0.024	8.66667e-07	0.0052
-143	-0.0238333	1.13333e-06	0.0068
-142	-0.0236667	1.7e-06	0.0102
-141	-0.0235	1.66667e-06	0.01
-140	-0.0233333	1.3e-06	0.0078
-139	-0.0231667	1.6e-06	0.0096
-138	-0.023	2.23333e-06	0.0134
-137	-0.0228333	2.4e-06	0.0144
-136	-0.0226667	2.43333e-06	0.0146
-135	-0.0225	3.46667e-06	0.0208
-134	-0.0223333	3.26667e-06	0.0196
-133	-0.0221667	3.73333e-06	0.0224
-132	-0.022	4.13333e-06	0.0248
-131	-0.0218333	4.63333e-06	0.0278
-130	-0.0216667	5.06667e-06	0.0304
-129	-0.0215	6.73333e-06	0.0404
-128	-0.0213333	6.3e-06	0.0378
-127	-0.0211667	8.13333e-06	0.0488
-126	-0.021	8.23333e-06	0.0494
-125	-0.0208333	8.4e-06	0.0504
-124	-0.0206667	9.5e-06	0.057
-123	-0.0205	1.17667e-05	0.0706
-122	-0.0203333	1.29667e-05	0.0778
-121	-0.0201667	1.49e-05	0.0894
-120	-0.02	1.53667e-05	0.0922
-119	-0.0198333	1.74e-05	0.1044
-118	-0.0196667	2.09667e-05	0.1258
-117	-0.0195	2.31333e-05	0.1388
-116	-0.0193333	2.37333e-05	0.1424
-115	-0.0191667	2.80667e-05	0.1684
-114	-0.019	2.95e-05	0.177
-113	-0.0188333	3.40333e-05	0.2042
-112	-0.0186667	3.68e-05	0.2208
-111	-0.0185	4.22e-05	0.2532
-110	-0.0183333	4.8e-05	0.288
-109	-0.0181667	5.06e-05	0.3036
-108	-0.018	5.55667e-05	0.3334
-107	-0.0178333	6.52e-05	0.3912
-106	-0.0176667	6.43e-05	0.3858
-105	-0.0175	7.53333e-05	0.452
-104	-0.0173333	8.25333e-05	0.4952
-103	-0.0171667	8.94e-05	0.5364
-102	-0.017	9.81e-05	0.5886
-101	-0.0168333	0.0001077	0.6462
-100	-0.0166667	0.0001203	0.7218
-99	-0.0165	0.000132167	0.793
-98	-0.0163333	0.000141167	0.847
-97	-0.0161667	0.000157267	0.9436
-96	-0.016	0.000167833	1.007
-95	-0.0158333	0.000184167	1.105
-94	-0.0156667	0.0002035	1.221
-93	-0.0155	0.000219	1.314
-92	-0.0153333	0.000241667	1.45
-91	-0.0151667	0.0002619	1.5714
-90	-0.015	0.000284333	1.706
-89	-0.0148333	0.000309433	1.8566
-88	-0.0146667	0.000330133	1.9808
-87	-0.0145	0.0003654	2.1924
-86	-0.0143333	0.000386933	2.3216
-85	-0.0141667	0.0004214	2.5284
-84	-0.014	0.000455033	2.7302
-83	-0.0138333	0.000500633	3.0038
-82	-0.0136667	0.000525033	3.1502
-81	-0.0135	0.0005674	3.4044
-80	-0.0133333	0.000614467	3.6868
-79	-0.0131667	0.0006596	3.9576
-78	-0.013	0.0007178	4.3068
-77	-0.0128333	0.000760733	4.5644
-76	-0.0126667	0.000825333	4.952
-75	-0.0125	0.000885367	5.3122
-74	-0.0123333	0.0009362	5.6172
-73	-0.0121667	0.000997867	5.9872
-72	-0.012	0.001072	6.432
-71	-0.0118333	0.00115007	6.9004
-70	-0.0116667	0.00123413	7.4048
-69	-0.0115	0.00130263	7.8158
-68	-0.0113333	0.0013882	8.3292
-67	-0.0111667	0.0014752	8.8512
-66	-0.011	0.00156327	9.3796
-65	-0.0108333	0.00169133	10.148
-64	-0.0106667	0.00175077	10.5046
-63	-0.0105	0.00188313	11.2988
-62	-0.0103333	0.0019835	11.901
-61	-0.0101667	0.00211413	12.6848
-60	-0.01	0.00222577	13.3546
-59	-0.00983333	0.00237	14.22
-58	-0.00966667	0.00249197	14.9518
-57	-0.0095	0.0026211	15.7266
-56	-0.00933333	0.0027813	16.6878
-55	-0.00916667	0.0029054	17.4324
-54	-0.009	0.00304883	18.293
-53	-0.00883333	0.00322493	19.3496
-52	-0.00866667	0.0033753	20.2518
-51	-0.0085	0.0035552	21.3312
-50	-0.00833333	0.00372763	22.3658
-49	-0.00816667	0.0039003	23.4018
-48	-0.008	0.00404933	24.296
-47	-0.00783333	0.00426883	25.613
-46	-0.00766667	0.0044668	26.8008
-45	-0.0075	0.0046728	28.0368
-44	-0.00733333	0.0048729	29.2374
-43	-0.00716667	0.0050443	30.2658
-42	-0.007	0.005257	31.542
-41	-0.00683333	0.0054908	32.9448
-40	-0.00666667	0.00567953	34.0772
-39	-0.0065	0.00589267	35.356
-38	-0.00633333	0.00612033	36.722
-37	-0.00616667	0.0063433	38.0598
-36	-0.006	0.00657573	39.4544
-35	-0.00583333	0.0068146	40.8876
-34	-0.00566667	0.00701423	42.0854
-33	-0.0055	0.0072295	43.377
-32	-0.00533333	0.00750497	45.0298
-31	-0.00516667	0.0077186	46.3116
-30	-0.005	0.00793393	47.6036
-29	-0.00483333	0.00818237	49.0942
-28	-0.00466667	0.0084052	50.4312
-27	-0.0045	0.0086352	51.8112
-26	-0.00433333	0.0088816	53.2896
-25	-0.00416667	0.00906087	54.3652
-24	-0.004	0.0092811	55.6866
-23	-0.00383333	0.00948243	56.8946
-22	-0.00366667	0.00973997	58.4398
-21	-0.0035	0.00991957	59.5174
-20	-0.00333333	0.0101313	60.7876
-19	-0.00316667	0.0103504	62.1026
-18	-0.003	0.0105387	63.232
-17	-0.00283333	0.0106827	64.0964
-16	-0.00266667	0.0108583	65.1496
-15	-0.0025	0.011026	66.1558
-14	-0.00233333	0.011253	67.518
-13	-0.00216667	0.0113739	68.2432
-12	-0.002	0.0114949	68.9696
-11	-0.00183333	0.0116176	69.7054
-10	-0.00166667	0.0117527	70.5162
-9	-0.0015	0.0118805	71.2828
-8	-0.00133333	0.0120009	72.0056
-7	-0.00116667	0.0120906	72.5436
-6	-0.001	0.0121745	73.047
-5	-0.000833333	0.0122252	73.3512
-4	-0.000666667	0.0122866	73.7194
-3	-0.0005	0.012344	74.064
-2	-0.000333333	0.0123791	74.2744
-1	-0.000166667	0.0124207	74.524
0	0	0.0124592	74.755
1	0.000166667	0.0124162	74.4972
2	0.000333333	0.0123977	74.3864
3	0.0005	0.012365	74.1902
4	0.000666667	0.0123207	73.9242
5	0.000833333	0.0122411	73.4466
6	0.001	0.0121728	73.0368
7	0.00116667	0.0120841	72.5048
8	0.00133333	0.0119757	71.8544
9	0.0015	0.0118882	71.3294
10	0.00166667	0.0117783	70.6696
11	0.00183333	0.0116201	69.7206
12	0.002	0.0114793	68.8756
13	0.00216667	0.011354	68.124
14	0.00233333	0.0111979	67.1876
15	0.0025	0.0110649	66.3896
16	0.00266667	0.0108655	65.1932
17	0.00283333	0.0107053	64.2316
18	0.003	0.0105398	63.239
19	0.00316667	0.0103028	61.8168
20	0.00333333	0.0101243	60.7458
21	0.0035	0.0099259	59.5554
22	0.00366667	0.00971897	58.3138
23	0.00383333	0.00954027	57.2416
24	0.004	0.00930217	55.813
25	0.00416667	0.009054	54.324
26	0.00433333	0.0088597	53.1582
27	0.0045	0.00861603	51.6962
28	0.00466667	0.00838047	50.2828
29	0.00483333	0.0081922	49.1532
30	0.005	0.00795733	47.744
31	0.00516667	0.00770967	46.258
32	0.00533333	0.00748323	44.8994
33	0.0055	0.00724147	43.4488
34	0.00566667	0.00701553	42.0932
35	0.00583333	0.00679253	40.7552
36	0.006	0.006579	39.474
37	0.00616667	0.00635213	38.1128
38	0.00633333	0.0061145	36.687
39	0.0065	0.00587773	35.2664
40	0.00666667	0.0056731	34.0386
41	0.00683333	0.0054673	32.8038
42	0.007	0.00523603	31.4162
43	0.00716667	0.00505107	30.3064
44	0.00733333	0.00484767	29.086
45	0.0075	0.00464027	27.8416
46	0.00766667	0.00446613	26.7968
47	0.00783333	0.0042787	25.6722
48	0.008	0.0040927	24.5562
49	0.00816667	0.00390187	23.4112
50	0.00833333	0.00372217	22.333
51	0.0085	0.00356143	21.3686
52	0.00866667	0.00338063	20.2838
53	0.00883333	0.00321343	19.2806
54	0.009	0.0030674	18.4044
55	0.00916667	0.00290963	17.4578
56	0.00933333	0.00276667	16.6
57	0.0095	0.00262877	15.7726
58	0.00966667	0.00248293	14.8976
59	0.00983333	0.00236663	14.1998
60	0.01	0.0022218	13.3308
61	0.0101667	0.0021141	12.6846
62	0.0103333	0.00201857	12.1114
63	0.0105	0.00187347	11.2408
64	0.0106667	0.0017987	10.7922
65	0.0108333	0.00166617	9.997
66	0.011	0.0015704	9.4224
67	0.0111667	0.00148527	8.9116
68	0.0113333	0.0013938	8.3628
69	0.0115	0.00130413	7.8248
70	0.0116667	0.00122953	7.3772
71	0.0118333	0.0011513	6.9078
72	0.012	0.00107077	6.4246
73	0.0121667	0.0010003	6.0018
74	0.0123333	0.000942467	5.6548
75	0.0125	0.000875667	5.254
76	0.0126667	0.000823133	4.9388
77	0.0128333	0.000765367	4.5922
78	0.013	0.000721467	4.3288
79	0.0131667	0.000670067	4.0204
80	0.0133333	0.000608367	3.6502
81	0.0135	0.000571367	3.4282
82	0.0136667	0.000526267	3.1576
83	0.0138333	0.000492567	2.9554
84	0.014	0.000456833	2.741
85	0.0141667	0.000415867	2.4952
86	0.0143333	0.000388667	2.332
87	0.0145	0.000358267	2.1496
88	0.0146667	0.000330833	1.985
89	0.0148333	0.000313933	1.8836
90	0.015	0.000288667	1.732
91	0.0151667	0.000262333	1.574
92	0.0153333	0.000235867	1.4152
93	0.0155	0.000222667	1.336
94	0.0156667	0.0002049	1.2294
95	0.0158333	0.000183	1.098
96	0.016	0.000169133	1.0148
97	0.0161667	0.0001571	0.9426
98	0.0163333	0.000139267	0.8356
99	0.0165	0.0001288	0.7728
100	0.0166667	0.000117567	0.7054
101	0.0168333	0.0001089	0.6534
102	0.017	0.000101633	0.6098
103	0.0171667	9.05333e-05	0.5432
104	0.0173333	7.85333e-05	0.4712
105	0.0175	7.50667e-05	0.4504
106	0.0176667	6.71667e-05	0.403
107	0.0178333	6.30333e-05	0.3782
108	0.018	5.57667e-05	0.3346
109	0.0181667	4.86667e-05	0.292
110	0.0183333	4.59667e-05	0.2758
111	0.0185	4.29667e-05	0.2578
112	0.0186667	3.8e-05	0.228
113	0.0188333	3.44e-05	0.2064
114	0.019	3.04333e-05	0.1826
115	0.0191667	2.74e-05	0.1644
116	0.0193333	2.41e-05	0.1446
117	0.0195	2.36333e-05	0.1418
118	0.0196667	2.05667e-05	0.1234
119	0.0198333	1.72667e-05	0.1036
120	0.02	1.65e-05	0.099
121	0.0201667	1.42667e-05	0.0856
122	0.0203333	1.25667e-05	0.0754
123	0.0205	1.23667e-05	0.0742
124	0.0206667	9.73333e-06	0.0584
125	0.0208333	9.43333e-06	0.0566
126	0.021	8.5e-06	0.051
127	0.0211667	7.56667e-06	0.0454
128	0.0213333	6.96667e-06	0.0418
129	0.0215	5.96667e-06	0.0358
130	0.0216667	5.1e-06	0.0306
131	0.0218333	5.13333e-06	0.0308
132	0.022	4.43333e-06	0.0266
133	0.0221667	3.2e-06	0.0192
134	0.0223333	3.3e-06	0.0198
135	0.0225	2.8e-06	0.0168
136	0.0226667	2.3e-06	0.0138
137	0.0228333	2.5e-06	0.015
138	0.023	2.2e-06	0.0132
139	0.0231667	1.53333e-06	0.0092
140	0.0233333	1.6e-06	0.0096
141	0.0235	1.16667e-06	0.007
142	0.0236667	1.1e-06	0.0066
143	0.0238333	6.66667e-07	0.004
144	0.024	8.66667e-07	0.0052
145	0.0241667	1e-06	0.006
146	0.0243333	7e-07	0.0042
147	0.0245	6e-07	0.0036
148	0.0246667	5.66667e-07	0.0034
149	0.0248333	4.33333e-07	0.0026
150	0.025	5e-07	0.003
151	0.0251667	2.33333e-07	0.0014
152	0.0253333	3e-07	0.0018
153	0.0255	2e-07	0.0012
154	0.0256667	1.66667e-07	0.001
155	0.0258333	2e-07	0.0012
156	0.026	2e-07	0.0012
157	0.0261667	1.66667e-07	0.001
158	0.0263333	6.66667e-08	0.0004
159	0.0265	3.33333e-08	0.0002
160	0.0266667	1e-07	0.0006
161	0.0268333	3.33333e-08	0.0002
162	0.027	6.66667e-08	0.0004
163	0.0271667	1.33333e-07	0.0008
164	0.0273333	6.66667e-08	0.0004
165	0.0275	6.66667e-08	0.0004
167	0.0278333	3.33333e-08	0.0002
169	0.0281667	6.66667e-08	0.0004
170	0.0283333	1e-07	0.0006
173	0.0288333	3.33333e-08	0.0002
