# Supplementary material for: Reconstructing the evolution history of networked complex systems
Source: Nat Commun. 2024 Apr 2;15:2849. doi: 10.1038/s41467-024-47248-x (PMC10987487; doi:10.1038/s41467-024-47248-x)
Supplement: Supplementary file 8 — Source Data [file 41467_2024_47248_MOESM8_ESM.zip › Source Data/figure2/figure2a_fungi_different_ratio_accu.xls]

## Sheet: Sheet1
traning_ratio	accuracy	accu_std
2.51153e-05	0.596399	0.0378533
8.61255e-05	0.629073	0.0367602
0.000173973	0.645996	0.0366364
0.000303995	0.666296	0.0324471
0.000456521	0.671655	0.0198157
0.000655887	0.676584	0.0355215
0.000870034	0.699392	0.0325629
0.00113841	0.702703	0.0300573
0.00144841	0.718531	0.0249334
0.00178946	0.716932	0.0210434
0.00702423	0.800769	0.018541
0.0158137	0.85483	0.00957739
0.0279758	0.882262	0.0106419
0.0435993	0.903184	0.0097064
0.0628546	0.914281	0.0123851
0.0854118	0.928798	0.00401189
0.111661	0.941161	0.00459298
0.141152	0.950248	0.0092519
