# Supplementary material for: Reconstructing the evolution history of networked complex systems
Source: Nat Commun. 2024 Apr 2;15:2849. doi: 10.1038/s41467-024-47248-x (PMC10987487; doi:10.1038/s41467-024-47248-x)
Supplement: Supplementary file 8 — Source Data [file 41467_2024_47248_MOESM8_ESM.zip › Source Data/figure2/figure2c_fruit_fly_distribution.xls]

## Sheet: Sheet1
D	D_E	probability	probability_density
-82	-0.137124	6.68896e-07	0.0004
-81	-0.135452	3.34448e-07	0.0002
-79	-0.132107	3.34448e-07	0.0002
-77	-0.128763	3.34448e-07	0.0002
-76	-0.12709	3.34448e-07	0.0002
-75	-0.125418	6.68896e-07	0.0004
-74	-0.123746	6.68896e-07	0.0004
-73	-0.122074	3.34448e-07	0.0002
-72	-0.120401	6.68896e-07	0.0004
-71	-0.118729	1.33779e-06	0.0008
-70	-0.117057	2.00669e-06	0.0012
-69	-0.115385	3.34448e-06	0.002
-68	-0.113712	4.34783e-06	0.0026
-67	-0.11204	4.34783e-06	0.0026
-66	-0.110368	7.02341e-06	0.0042
-65	-0.108696	6.02007e-06	0.0036
-64	-0.107023	7.69231e-06	0.0046
-63	-0.105351	6.35452e-06	0.0038
-62	-0.103679	1.53846e-05	0.0092
-61	-0.102007	1.80602e-05	0.0108
-60	-0.100334	2.10702e-05	0.0126
-59	-0.0986622	2.67559e-05	0.016
-58	-0.09699	4.21405e-05	0.0252
-57	-0.0953177	4.31438e-05	0.0258
-56	-0.0936455	5.98662e-05	0.0358
-55	-0.0919732	6.72241e-05	0.0402
-54	-0.090301	8.86288e-05	0.053
-53	-0.0886288	0.000103679	0.062
-52	-0.0869565	0.000125753	0.0752
-51	-0.0852843	0.000157525	0.0942
-50	-0.083612	0.000176923	0.1058
-49	-0.0819398	0.000221405	0.1324
-48	-0.0802676	0.000264548	0.1582
-47	-0.0785953	0.000305351	0.1826
-46	-0.0769231	0.000379933	0.2272
-45	-0.0752508	0.000403679	0.2414
-44	-0.0735786	0.00052107	0.3116
-43	-0.0719064	0.000634783	0.3796
-42	-0.0702341	0.000714381	0.4272
-41	-0.0685619	0.000888629	0.5314
-40	-0.0668896	0.00102107	0.6106
-39	-0.0652174	0.00117926	0.7052
-38	-0.0635452	0.0013311	0.796
-37	-0.0618729	0.00157291	0.9406
-36	-0.0602007	0.00180602	1.08
-35	-0.0585284	0.00207559	1.2412
-34	-0.0568562	0.00235786	1.41
-33	-0.0551839	0.00261739	1.5652
-32	-0.0535117	0.00306054	1.8302
-31	-0.0518395	0.00346823	2.074
-30	-0.0501672	0.0038903	2.3264
-29	-0.048495	0.00438294	2.621
-28	-0.0468227	0.00499197	2.9852
-27	-0.0451505	0.00545217	3.2604
-26	-0.0434783	0.00615652	3.6816
-25	-0.041806	0.0067311	4.0252
-24	-0.0401338	0.00748161	4.474
-23	-0.0384615	0.00819732	4.902
-22	-0.0367893	0.00897324	5.366
-21	-0.0351171	0.00981472	5.8692
-20	-0.0334448	0.0108144	6.467
-19	-0.0317726	0.0115823	6.9262
-18	-0.0301003	0.0126268	7.5508
-17	-0.0284281	0.0135535	8.105
-16	-0.0267559	0.014497	8.6692
-15	-0.0250836	0.0155304	9.2872
-14	-0.0234114	0.0166508	9.9572
-13	-0.0217391	0.0176916	10.5796
-12	-0.0200669	0.0187997	11.2422
-11	-0.0183946	0.0197957	11.8378
-10	-0.0167224	0.0206789	12.366
-9	-0.0150502	0.0217505	13.0068
-8	-0.0133779	0.022606	13.5184
-7	-0.0117057	0.0234194	14.0048
-6	-0.0100334	0.0243375	14.5538
-5	-0.0083612	0.0249599	14.926
-4	-0.00668896	0.0255977	15.3074
-3	-0.00501672	0.0261378	15.6304
-2	-0.00334448	0.0266512	15.9374
-1	-0.00167224	0.0269983	16.145
0	0	0.0270388	16.1692
1	0.00167224	0.0270268	16.162
2	0.00334448	0.0266114	15.9136
3	0.00501672	0.0261863	15.6594
4	0.00668896	0.0255308	15.2674
5	0.0083612	0.0250809	14.9984
6	0.0100334	0.0242421	14.4968
7	0.0117057	0.0233856	13.9846
8	0.0133779	0.0226328	13.5344
9	0.0150502	0.021696	12.9742
10	0.0167224	0.0206773	12.365
11	0.0183946	0.0197475	11.809
12	0.0200669	0.0185699	11.1048
13	0.0217391	0.0176321	10.544
14	0.0234114	0.0166462	9.9544
15	0.0250836	0.0156358	9.3502
16	0.0267559	0.0145378	8.6936
17	0.0284281	0.0135632	8.1108
18	0.0301003	0.0125796	7.5226
19	0.0317726	0.0117064	7.0004
20	0.0334448	0.0108679	6.499
21	0.0351171	0.00984649	5.8882
22	0.0367893	0.00901739	5.3924
23	0.0384615	0.00822207	4.9168
24	0.0401338	0.00745084	4.4556
25	0.041806	0.00672709	4.0228
26	0.0434783	0.00603746	3.6104
27	0.0451505	0.00548662	3.281
28	0.0468227	0.00493077	2.9486
29	0.048495	0.00437324	2.6152
30	0.0501672	0.00386254	2.3098
31	0.0518395	0.00348629	2.0848
32	0.0535117	0.00298629	1.7858
33	0.0551839	0.00264649	1.5826
34	0.0568562	0.00237826	1.4222
35	0.0585284	0.00207358	1.24
36	0.0602007	0.00174716	1.0448
37	0.0618729	0.00158227	0.9462
38	0.0635452	0.00141472	0.846
39	0.0652174	0.00116756	0.6982
40	0.0668896	0.00101438	0.6066
41	0.0685619	0.000859532	0.514
42	0.0702341	0.000752843	0.4502
43	0.0719064	0.000615385	0.368
44	0.0735786	0.000525753	0.3144
45	0.0752508	0.000441137	0.2638
46	0.0769231	0.00037893	0.2266
47	0.0785953	0.000303679	0.1816
48	0.0802676	0.00026087	0.156
49	0.0819398	0.000224415	0.1342
50	0.083612	0.000185619	0.111
51	0.0852843	0.000162876	0.0974
52	0.0869565	0.000121739	0.0728
53	0.0886288	0.000109365	0.0654
54	0.090301	9.36455e-05	0.056
55	0.0919732	6.32107e-05	0.0378
56	0.0936455	5.95318e-05	0.0356
57	0.0953177	4.8495e-05	0.029
58	0.09699	3.97993e-05	0.0238
59	0.0986622	2.87625e-05	0.0172
60	0.100334	2.30769e-05	0.0138
61	0.102007	1.77258e-05	0.0106
62	0.103679	1.2709e-05	0.0076
63	0.105351	1.50502e-05	0.009
64	0.107023	8.02676e-06	0.0048
65	0.108696	6.35452e-06	0.0038
66	0.110368	6.35452e-06	0.0038
67	0.11204	3.34448e-06	0.002
68	0.113712	3.01003e-06	0.0018
69	0.115385	4.01338e-06	0.0024
70	0.117057	3.01003e-06	0.0018
71	0.118729	3.01003e-06	0.0018
72	0.120401	1.00334e-06	0.0006
73	0.122074	1.33779e-06	0.0008
74	0.123746	6.68896e-07	0.0004
75	0.125418	3.34448e-07	0.0002
76	0.12709	6.68896e-07	0.0004
85	0.14214	3.34448e-07	0.0002
