# Supplementary material for: Reconstructing the evolution history of networked complex systems
Source: Nat Commun. 2024 Apr 2;15:2849. doi: 10.1038/s41467-024-47248-x (PMC10987487; doi:10.1038/s41467-024-47248-x)
Supplement: Supplementary file 8 — Source Data [file 41467_2024_47248_MOESM8_ESM.zip › Source Data/figure2/figure2c_complex_networks_distribution.xls]

## Sheet: Sheet1
D	D_E	probability	probability_density
-86	-0.208232	4.84262e-07	0.0002
-84	-0.20339	9.68523e-07	0.0004
-82	-0.198547	4.84262e-07	0.0002
-80	-0.193705	4.84262e-07	0.0002
-79	-0.191283	4.84262e-07	0.0002
-76	-0.184019	4.84262e-07	0.0002
-75	-0.181598	1.93705e-06	0.0008
-74	-0.179177	4.84262e-07	0.0002
-73	-0.176755	4.84262e-07	0.0002
-72	-0.174334	4.84262e-07	0.0002
-71	-0.171913	2.42131e-06	0.001
-70	-0.169492	2.90557e-06	0.0012
-69	-0.16707	2.90557e-06	0.0012
-68	-0.164649	2.90557e-06	0.0012
-67	-0.162228	5.32688e-06	0.0022
-66	-0.159806	4.84262e-06	0.002
-65	-0.157385	9.20097e-06	0.0038
-64	-0.154964	1.50121e-05	0.0062
-63	-0.152542	1.64649e-05	0.0068
-62	-0.150121	1.45278e-05	0.006
-61	-0.1477	2.954e-05	0.0122
-60	-0.145278	2.51816e-05	0.0104
-59	-0.142857	4.0678e-05	0.0168
-58	-0.140436	4.16465e-05	0.0172
-57	-0.138015	5.23002e-05	0.0216
-56	-0.135593	6.63438e-05	0.0274
-55	-0.133172	8.28087e-05	0.0342
-54	-0.130751	0.000121065	0.05
-53	-0.128329	0.000117191	0.0484
-52	-0.125908	0.000134625	0.0556
-51	-0.123487	0.000172397	0.0712
-50	-0.121065	0.000210169	0.0868
-49	-0.118644	0.000251816	0.104
-48	-0.116223	0.000302663	0.125
-47	-0.113801	0.000354964	0.1466
-46	-0.11138	0.000414528	0.1712
-45	-0.108959	0.000491525	0.203
-44	-0.106538	0.00057046	0.2356
-43	-0.104116	0.000691525	0.2856
-42	-0.101695	0.000761259	0.3144
-41	-0.0992736	0.000955448	0.3946
-40	-0.0968523	0.00105133	0.4342
-39	-0.094431	0.0012247	0.5058
-38	-0.0920097	0.00145521	0.601
-37	-0.0895884	0.00169056	0.6982
-36	-0.0871671	0.0018799	0.7764
-35	-0.0847458	0.00211864	0.875
-34	-0.0823245	0.00249395	1.03
-33	-0.0799031	0.00278789	1.1514
-32	-0.0774818	0.00309492	1.2782
-31	-0.0750605	0.00358692	1.4814
-30	-0.0726392	0.00395448	1.6332
-29	-0.0702179	0.00451671	1.8654
-28	-0.0677966	0.00491719	2.0308
-27	-0.0653753	0.00548862	2.2668
-26	-0.062954	0.00614286	2.537
-25	-0.0605327	0.00674189	2.7844
-24	-0.0581114	0.00745569	3.0792
-23	-0.0556901	0.00812688	3.3564
-22	-0.0532688	0.0090368	3.7322
-21	-0.0508475	0.00975109	4.0272
-20	-0.0484262	0.0107613	4.4444
-19	-0.0460048	0.0115942	4.7884
-18	-0.0435835	0.0125889	5.1992
-17	-0.0411622	0.0133782	5.5252
-16	-0.0387409	0.0145738	6.019
-15	-0.0363196	0.0156068	6.4456
-14	-0.0338983	0.0164915	6.811
-13	-0.031477	0.0175191	7.2354
-12	-0.0290557	0.0185031	7.6418
-11	-0.0266344	0.0194785	8.0446
-10	-0.0242131	0.0201981	8.3418
-9	-0.0217918	0.0213579	8.8208
-8	-0.0193705	0.0226441	9.352
-7	-0.0169492	0.0232291	9.5936
-6	-0.0145278	0.0242257	10.0052
-5	-0.0121065	0.024754	10.2234
-4	-0.00968523	0.0255385	10.5474
-3	-0.00726392	0.0262654	10.8476
-2	-0.00484262	0.0264552	10.926
-1	-0.00242131	0.0271995	11.2334
0	0	0.0275613	11.3828
1	0.00242131	0.0274479	11.336
2	0.00484262	0.0265114	10.9492
3	0.00726392	0.0261864	10.815
4	0.00968523	0.0254446	10.5086
5	0.0121065	0.0250058	10.3274
6	0.0145278	0.0241501	9.974
7	0.0169492	0.0234785	9.6966
8	0.0193705	0.0223709	9.2392
9	0.0217918	0.0214935	8.8768
10	0.0242131	0.0206421	8.5252
11	0.0266344	0.0194741	8.0428
12	0.0290557	0.0185826	7.6746
13	0.031477	0.0174484	7.2062
14	0.0338983	0.01654	6.831
15	0.0363196	0.0155622	6.4272
16	0.0387409	0.0145642	6.015
17	0.0411622	0.0136538	5.639
18	0.0435835	0.0124901	5.1584
19	0.0460048	0.0115288	4.7614
20	0.0484262	0.010645	4.3964
21	0.0508475	0.00978015	4.0392
22	0.0532688	0.00904697	3.7364
23	0.0556901	0.00822034	3.395
24	0.0581114	0.00750363	3.099
25	0.0605327	0.00669395	2.7646
26	0.062954	0.0060799	2.511
27	0.0653753	0.00550557	2.2738
28	0.0677966	0.004923	2.0332
29	0.0702179	0.00443535	1.8318
30	0.0726392	0.00400097	1.6524
31	0.0750605	0.00356223	1.4712
32	0.0774818	0.00307845	1.2714
33	0.0799031	0.00276755	1.143
34	0.0823245	0.00243874	1.0072
35	0.0847458	0.00209685	0.866
36	0.0871671	0.00185811	0.7674
37	0.0895884	0.00163002	0.6732
38	0.0920097	0.00145617	0.6014
39	0.094431	0.00123051	0.5082
40	0.0968523	0.0010523	0.4346
41	0.0992736	0.000931719	0.3848
42	0.101695	0.000828087	0.342
43	0.104116	0.000715254	0.2954
44	0.106538	0.000576755	0.2382
45	0.108959	0.000459564	0.1898
46	0.11138	0.000405811	0.1676
47	0.113801	0.000365133	0.1508
48	0.116223	0.000302179	0.1248
49	0.118644	0.000242131	0.1
50	0.121065	0.000217918	0.09
51	0.123487	0.000157869	0.0652
52	0.125908	0.000159806	0.066
53	0.128329	0.000115738	0.0478
54	0.130751	0.000113801	0.047
55	0.133172	8.18402e-05	0.0338
56	0.135593	5.61743e-05	0.0232
57	0.138015	5.32688e-05	0.022
58	0.140436	3.68039e-05	0.0152
59	0.142857	4.45521e-05	0.0184
60	0.145278	3.1477e-05	0.013
61	0.1477	2.61501e-05	0.0108
62	0.150121	1.93705e-05	0.008
63	0.152542	1.40436e-05	0.0058
64	0.154964	9.68523e-06	0.004
65	0.157385	9.20097e-06	0.0038
66	0.159806	8.71671e-06	0.0036
67	0.162228	9.20097e-06	0.0038
68	0.164649	3.87409e-06	0.0016
69	0.16707	9.68523e-07	0.0004
70	0.169492	9.68523e-07	0.0004
71	0.171913	9.68523e-07	0.0004
72	0.174334	2.42131e-06	0.001
73	0.176755	1.45278e-06	0.0006
75	0.181598	9.68523e-07	0.0004
76	0.184019	9.68523e-07	0.0004
77	0.186441	1.45278e-06	0.0006
80	0.193705	4.84262e-07	0.0002
83	0.200969	4.84262e-07	0.0002
