# Supplementary material for: Reconstructing the evolution history of networked complex systems
Source: Nat Commun. 2024 Apr 2;15:2849. doi: 10.1038/s41467-024-47248-x (PMC10987487; doi:10.1038/s41467-024-47248-x)
Supplement: Supplementary file 8 — Source Data [file 41467_2024_47248_MOESM8_ESM.zip › Source Data/figure2/figure2e_fungi_simulation_distribution.xls]

## Sheet: Sheet1
D	D_E	probability	probability_density
-5424	-0.904	6.66667e-08	0.0004
-5423	-0.903833	1e-07	0.0006
-5422	-0.903667	2e-07	0.0012
-5420	-0.903333	1.33333e-07	0.0008
-5418	-0.903	3.33333e-07	0.002
-5417	-0.902833	2.66667e-07	0.0016
-5416	-0.902667	2.33333e-07	0.0014
-5415	-0.9025	2.33333e-07	0.0014
-5414	-0.902333	3.33333e-07	0.002
-5413	-0.902167	3.33333e-07	0.002
-5412	-0.902	5.66667e-07	0.0034
-5411	-0.901833	4e-07	0.0024
-5410	-0.901667	3.33333e-07	0.002
-5409	-0.9015	5.33333e-07	0.0032
-5408	-0.901333	4.33333e-07	0.0026
-5407	-0.901167	6.33333e-07	0.0038
-5406	-0.901	7e-07	0.0042
-5405	-0.900833	3.33333e-07	0.002
-5404	-0.900667	8e-07	0.0048
-5403	-0.9005	7e-07	0.0042
-5402	-0.900333	8.33333e-07	0.005
-5401	-0.900167	7.66667e-07	0.0046
-5400	-0.9	4.66667e-07	0.0028
-5399	-0.899833	5e-07	0.003
-5398	-0.899667	1.03333e-06	0.0062
-5397	-0.8995	8e-07	0.0048
-5396	-0.899333	8.33333e-07	0.005
-5395	-0.899167	9.33333e-07	0.0056
-5394	-0.899	8.33333e-07	0.005
-5393	-0.898833	8.66667e-07	0.0052
-5392	-0.898667	1.1e-06	0.0066
-5391	-0.8985	1.03333e-06	0.0062
-5390	-0.898333	9.33333e-07	0.0056
-5389	-0.898167	1.13333e-06	0.0068
-5388	-0.898	1.16667e-06	0.007
-5387	-0.897833	1.4e-06	0.0084
-5386	-0.897667	1.33333e-06	0.008
-5385	-0.8975	1.23333e-06	0.0074
-5384	-0.897333	1.63333e-06	0.0098
-5383	-0.897167	1.16667e-06	0.007
-5382	-0.897	1.1e-06	0.0066
-5381	-0.896833	1.16667e-06	0.007
-5380	-0.896667	1.26667e-06	0.0076
-5379	-0.8965	1.36667e-06	0.0082
-5378	-0.896333	1.33333e-06	0.008
-5377	-0.896167	1.5e-06	0.009
-5376	-0.896	1.8e-06	0.0108
-5375	-0.895833	1.7e-06	0.0102
-5374	-0.895667	1.8e-06	0.0108
-5373	-0.8955	1.26667e-06	0.0076
-5372	-0.895333	1.86667e-06	0.0112
-5371	-0.895167	1.76667e-06	0.0106
-5370	-0.895	1.63333e-06	0.0098
-5369	-0.894833	1.5e-06	0.009
-5368	-0.894667	1.53333e-06	0.0092
-5367	-0.8945	1.66667e-06	0.01
-5366	-0.894333	1.6e-06	0.0096
-5365	-0.894167	1.36667e-06	0.0082
-5364	-0.894	1.73333e-06	0.0104
-5363	-0.893833	1.63333e-06	0.0098
-5362	-0.893667	1.93333e-06	0.0116
-5361	-0.8935	1.9e-06	0.0114
-5360	-0.893333	1.7e-06	0.0102
-5359	-0.893167	1.93333e-06	0.0116
-5358	-0.893	2.23333e-06	0.0134
-5357	-0.892833	1.86667e-06	0.0112
-5356	-0.892667	1.66667e-06	0.01
-5355	-0.8925	2.4e-06	0.0144
-5354	-0.892333	2.16667e-06	0.013
-5353	-0.892167	2.33333e-06	0.014
-5352	-0.892	2.5e-06	0.015
-5351	-0.891833	2.16667e-06	0.013
-5350	-0.891667	2.83333e-06	0.017
-5349	-0.8915	2.9e-06	0.0174
-5348	-0.891333	2.16667e-06	0.013
-5347	-0.891167	2.46667e-06	0.0148
-5346	-0.891	2.56667e-06	0.0154
-5345	-0.890833	2.66667e-06	0.016
-5344	-0.890667	2.56667e-06	0.0154
-5343	-0.8905	2.7e-06	0.0162
-5342	-0.890333	2.86667e-06	0.0172
-5341	-0.890167	3.06667e-06	0.0184
-5340	-0.89	2.43333e-06	0.0146
-5339	-0.889833	2.86667e-06	0.0172
-5338	-0.889667	2.56667e-06	0.0154
-5337	-0.8895	2.93333e-06	0.0176
-5336	-0.889333	2.43333e-06	0.0146
-5335	-0.889167	3.06667e-06	0.0184
-5334	-0.889	2.73333e-06	0.0164
-5333	-0.888833	3.1e-06	0.0186
-5332	-0.888667	3.06667e-06	0.0184
-5331	-0.8885	3.13333e-06	0.0188
-5330	-0.888333	2.73333e-06	0.0164
-5329	-0.888167	2.7e-06	0.0162
-5328	-0.888	3.36667e-06	0.0202
-5327	-0.887833	3.2e-06	0.0192
-5326	-0.887667	3.3e-06	0.0198
-5325	-0.8875	3.46667e-06	0.0208
-5324	-0.887333	3e-06	0.018
-5323	-0.887167	2.93333e-06	0.0176
-5322	-0.887	3.63333e-06	0.0218
-5321	-0.886833	3.16667e-06	0.019
-5320	-0.886667	3.43333e-06	0.0206
-5319	-0.8865	3.4e-06	0.0204
-5318	-0.886333	2.73333e-06	0.0164
-5317	-0.886167	2.83333e-06	0.017
-5316	-0.886	3.46667e-06	0.0208
-5315	-0.885833	3.56667e-06	0.0214
-5314	-0.885667	3.33333e-06	0.02
-5313	-0.8855	4.06667e-06	0.0244
-5312	-0.885333	3.1e-06	0.0186
-5311	-0.885167	3.9e-06	0.0234
-5310	-0.885	3.3e-06	0.0198
-5309	-0.884833	3.93333e-06	0.0236
-5308	-0.884667	3.33333e-06	0.02
-5307	-0.8845	3.9e-06	0.0234
-5306	-0.884333	3.16667e-06	0.019
-5305	-0.884167	3.86667e-06	0.0232
-5304	-0.884	3.66667e-06	0.022
-5303	-0.883833	3.33333e-06	0.02
-5302	-0.883667	3.2e-06	0.0192
-5301	-0.8835	3.83333e-06	0.023
-5300	-0.883333	3.86667e-06	0.0232
-5299	-0.883167	3.83333e-06	0.023
-5298	-0.883	3.46667e-06	0.0208
-5297	-0.882833	4.23333e-06	0.0254
-5296	-0.882667	4.06667e-06	0.0244
-5295	-0.8825	3.8e-06	0.0228
-5294	-0.882333	3.8e-06	0.0228
-5293	-0.882167	4.43333e-06	0.0266
-5292	-0.882	3.66667e-06	0.022
-5291	-0.881833	3.9e-06	0.0234
-5290	-0.881667	4.16667e-06	0.025
-5289	-0.8815	4.3e-06	0.0258
-5288	-0.881333	4.13333e-06	0.0248
-5287	-0.881167	3.86667e-06	0.0232
-5286	-0.881	4.83333e-06	0.029
-5285	-0.880833	4.86667e-06	0.0292
-5284	-0.880667	3.63333e-06	0.0218
-5283	-0.8805	4.86667e-06	0.0292
-5282	-0.880333	4.8e-06	0.0288
-5281	-0.880167	4.53333e-06	0.0272
-5280	-0.88	3.9e-06	0.0234
-5279	-0.879833	4.26667e-06	0.0256
-5278	-0.879667	4.56667e-06	0.0274
-5277	-0.8795	5.96667e-06	0.0358
-5276	-0.879333	4e-06	0.024
-5275	-0.879167	5.33333e-06	0.032
-5274	-0.879	5.1e-06	0.0306
-5273	-0.878833	5.03333e-06	0.0302
-5272	-0.878667	4.46667e-06	0.0268
-5271	-0.8785	4.7e-06	0.0282
-5270	-0.878333	4.86667e-06	0.0292
-5269	-0.878167	5.2e-06	0.0312
-5268	-0.878	4.96667e-06	0.0298
-5267	-0.877833	4.1e-06	0.0246
-5266	-0.877667	4.76667e-06	0.0286
-5265	-0.8775	5.2e-06	0.0312
-5264	-0.877333	4.66667e-06	0.028
-5263	-0.877167	4.3e-06	0.0258
-5262	-0.877	4.46667e-06	0.0268
-5261	-0.876833	4.76667e-06	0.0286
-5260	-0.876667	4.86667e-06	0.0292
-5259	-0.8765	4.4e-06	0.0264
-5258	-0.876333	4.46667e-06	0.0268
-5257	-0.876167	4.76667e-06	0.0286
-5256	-0.876	5.13333e-06	0.0308
-5255	-0.875833	5.46667e-06	0.0328
-5254	-0.875667	5.66667e-06	0.034
-5253	-0.8755	5.53333e-06	0.0332
-5252	-0.875333	5.13333e-06	0.0308
-5251	-0.875167	5.96667e-06	0.0358
-5250	-0.875	4.9e-06	0.0294
-5249	-0.874833	4.83333e-06	0.029
-5248	-0.874667	5.46667e-06	0.0328
-5247	-0.8745	6.16667e-06	0.037
-5246	-0.874333	5.43333e-06	0.0326
-5245	-0.874167	5.76667e-06	0.0346
-5244	-0.874	6e-06	0.036
-5243	-0.873833	5.93333e-06	0.0356
-5242	-0.873667	5.7e-06	0.0342
-5241	-0.8735	6.33333e-06	0.038
-5240	-0.873333	5.9e-06	0.0354
-5239	-0.873167	5.3e-06	0.0318
-5238	-0.873	5.73333e-06	0.0344
-5237	-0.872833	6.3e-06	0.0378
-5236	-0.872667	5.93333e-06	0.0356
-5235	-0.8725	6.03333e-06	0.0362
-5234	-0.872333	5.83333e-06	0.035
-5233	-0.872167	6.03333e-06	0.0362
-5232	-0.872	6.1e-06	0.0366
-5231	-0.871833	6.26667e-06	0.0376
-5230	-0.871667	5.56667e-06	0.0334
-5229	-0.8715	4.86667e-06	0.0292
-5228	-0.871333	6.16667e-06	0.037
-5227	-0.871167	5.63333e-06	0.0338
-5226	-0.871	5.66667e-06	0.034
-5225	-0.870833	6.1e-06	0.0366
-5224	-0.870667	7.23333e-06	0.0434
-5223	-0.8705	5.36667e-06	0.0322
-5222	-0.870333	6.6e-06	0.0396
-5221	-0.870167	5.63333e-06	0.0338
-5220	-0.87	7.16667e-06	0.043
-5219	-0.869833	6.5e-06	0.039
-5218	-0.869667	6.26667e-06	0.0376
-5217	-0.8695	6.3e-06	0.0378
-5216	-0.869333	6.26667e-06	0.0376
-5215	-0.869167	6.03333e-06	0.0362
-5214	-0.869	5.6e-06	0.0336
-5213	-0.868833	6.33333e-06	0.038
-5212	-0.868667	6.63333e-06	0.0398
-5211	-0.8685	7.66667e-06	0.046
-5210	-0.868333	5.93333e-06	0.0356
-5209	-0.868167	5.86667e-06	0.0352
-5208	-0.868	6.16667e-06	0.037
-5207	-0.867833	6.66667e-06	0.04
-5206	-0.867667	7.06667e-06	0.0424
-5205	-0.8675	7e-06	0.042
-5204	-0.867333	5.9e-06	0.0354
-5203	-0.867167	6.86667e-06	0.0412
-5202	-0.867	6.16667e-06	0.037
-5201	-0.866833	7.73333e-06	0.0464
-5200	-0.866667	6.83333e-06	0.041
-5199	-0.8665	8.3e-06	0.0498
-5198	-0.866333	6.93333e-06	0.0416
-5197	-0.866167	7.16667e-06	0.043
-5196	-0.866	7.26667e-06	0.0436
-5195	-0.865833	6.83333e-06	0.041
-5194	-0.865667	7e-06	0.042
-5193	-0.8655	6.93333e-06	0.0416
-5192	-0.865333	6.86667e-06	0.0412
-5191	-0.865167	7.26667e-06	0.0436
-5190	-0.865	7.56667e-06	0.0454
-5189	-0.864833	7.06667e-06	0.0424
-5188	-0.864667	7.16667e-06	0.043
-5187	-0.8645	7.7e-06	0.0462
-5186	-0.864333	7.23333e-06	0.0434
-5185	-0.864167	7.93333e-06	0.0476
-5184	-0.864	7.8e-06	0.0468
-5183	-0.863833	7.5e-06	0.045
-5182	-0.863667	6.73333e-06	0.0404
-5181	-0.8635	6.83333e-06	0.041
-5180	-0.863333	8.63333e-06	0.0518
-5179	-0.863167	7.43333e-06	0.0446
-5178	-0.863	7.3e-06	0.0438
-5177	-0.862833	7.6e-06	0.0456
-5176	-0.862667	7.76667e-06	0.0466
-5175	-0.8625	8.36667e-06	0.0502
-5174	-0.862333	8.56667e-06	0.0514
-5173	-0.862167	7.53333e-06	0.0452
-5172	-0.862	8.16667e-06	0.049
-5171	-0.861833	8.2e-06	0.0492
-5170	-0.861667	8e-06	0.048
-5169	-0.8615	7.93333e-06	0.0476
-5168	-0.861333	8e-06	0.048
-5167	-0.861167	7.33333e-06	0.044
-5166	-0.861	7.66667e-06	0.046
-5165	-0.860833	7.43333e-06	0.0446
-5164	-0.860667	8.96667e-06	0.0538
-5163	-0.8605	7.5e-06	0.045
-5162	-0.860333	8.13333e-06	0.0488
-5161	-0.860167	8.26667e-06	0.0496
-5160	-0.86	8.06667e-06	0.0484
-5159	-0.859833	8.43333e-06	0.0506
-5158	-0.859667	7.8e-06	0.0468
-5157	-0.8595	8.7e-06	0.0522
-5156	-0.859333	8.3e-06	0.0498
-5155	-0.859167	7.7e-06	0.0462
-5154	-0.859	8.43333e-06	0.0506
-5153	-0.858833	8.33333e-06	0.05
-5152	-0.858667	9.1e-06	0.0546
-5151	-0.8585	8.66667e-06	0.052
-5150	-0.858333	8.63333e-06	0.0518
-5149	-0.858167	8.73333e-06	0.0524
-5148	-0.858	8.23333e-06	0.0494
-5147	-0.857833	8.86667e-06	0.0532
-5146	-0.857667	8.8e-06	0.0528
-5145	-0.8575	7.93333e-06	0.0476
-5144	-0.857333	9e-06	0.054
-5143	-0.857167	9.1e-06	0.0546
-5142	-0.857	7.86667e-06	0.0472
-5141	-0.856833	8.23333e-06	0.0494
-5140	-0.856667	8.6e-06	0.0516
-5139	-0.8565	9.43333e-06	0.0566
-5138	-0.856333	8.3e-06	0.0498
-5137	-0.856167	9e-06	0.054
-5136	-0.856	9.03333e-06	0.0542
-5135	-0.855833	9.16667e-06	0.055
-5134	-0.855667	9.46667e-06	0.0568
-5133	-0.8555	8.1e-06	0.0486
-5132	-0.855333	9.4e-06	0.0564
-5131	-0.855167	8.8e-06	0.0528
-5130	-0.855	8.63333e-06	0.0518
-5129	-0.854833	9.2e-06	0.0552
-5128	-0.854667	9.23333e-06	0.0554
-5127	-0.8545	9.83333e-06	0.059
-5126	-0.854333	9.1e-06	0.0546
-5125	-0.854167	8.8e-06	0.0528
-5124	-0.854	8.73333e-06	0.0524
-5123	-0.853833	9.53333e-06	0.0572
-5122	-0.853667	9.33333e-06	0.056
-5121	-0.8535	9e-06	0.054
-5120	-0.853333	9.43333e-06	0.0566
-5119	-0.853167	9.4e-06	0.0564
-5118	-0.853	9.86667e-06	0.0592
-5117	-0.852833	1.05e-05	0.063
-5116	-0.852667	1.04667e-05	0.0628
-5115	-0.8525	8.96667e-06	0.0538
-5114	-0.852333	9.53333e-06	0.0572
-5113	-0.852167	9.93333e-06	0.0596
-5112	-0.852	9.7e-06	0.0582
-5111	-0.851833	8.56667e-06	0.0514
-5110	-0.851667	9.13333e-06	0.0548
-5109	-0.8515	8.83333e-06	0.053
-5108	-0.851333	9.26667e-06	0.0556
-5107	-0.851167	1.00667e-05	0.0604
-5106	-0.851	9.66667e-06	0.058
-5105	-0.850833	9.66667e-06	0.058
-5104	-0.850667	1.05667e-05	0.0634
-5103	-0.8505	1.03333e-05	0.062
-5102	-0.850333	9.93333e-06	0.0596
-5101	-0.850167	9.56667e-06	0.0574
-5100	-0.85	1.06e-05	0.0636
-5099	-0.849833	9.8e-06	0.0588
-5098	-0.849667	1.01e-05	0.0606
-5097	-0.8495	1.07e-05	0.0642
-5096	-0.849333	1e-05	0.06
-5095	-0.849167	1.02667e-05	0.0616
-5094	-0.849	1.02333e-05	0.0614
-5093	-0.848833	1.06333e-05	0.0638
-5092	-0.848667	1.04e-05	0.0624
-5091	-0.8485	1.00667e-05	0.0604
-5090	-0.848333	1.02333e-05	0.0614
-5089	-0.848167	1.05667e-05	0.0634
-5088	-0.848	1.15e-05	0.069
-5087	-0.847833	1.01e-05	0.0606
-5086	-0.847667	9.53333e-06	0.0572
-5085	-0.8475	1.13667e-05	0.0682
-5084	-0.847333	1.06e-05	0.0636
-5083	-0.847167	1.08e-05	0.0648
-5082	-0.847	1.13e-05	0.0678
-5081	-0.846833	1.01667e-05	0.061
-5080	-0.846667	1.07333e-05	0.0644
-5079	-0.8465	1.06e-05	0.0636
-5078	-0.846333	1.08e-05	0.0648
-5077	-0.846167	1.02667e-05	0.0616
-5076	-0.846	1.06333e-05	0.0638
-5075	-0.845833	1.15333e-05	0.0692
-5074	-0.845667	1.02667e-05	0.0616
-5073	-0.8455	1.10667e-05	0.0664
-5072	-0.845333	1.06333e-05	0.0638
-5071	-0.845167	1.11667e-05	0.067
-5070	-0.845	1.05333e-05	0.0632
-5069	-0.844833	1.09333e-05	0.0656
-5068	-0.844667	1.05333e-05	0.0632
-5067	-0.8445	1.20667e-05	0.0724
-5066	-0.844333	1.07e-05	0.0642
-5065	-0.844167	1.19667e-05	0.0718
-5064	-0.844	1.16e-05	0.0696
-5063	-0.843833	1.04e-05	0.0624
-5062	-0.843667	1.03e-05	0.0618
-5061	-0.8435	1.22333e-05	0.0734
-5060	-0.843333	1.15e-05	0.069
-5059	-0.843167	1.08333e-05	0.065
-5058	-0.843	1.18667e-05	0.0712
-5057	-0.842833	1.26667e-05	0.076
-5056	-0.842667	1.13333e-05	0.068
-5055	-0.8425	1.2e-05	0.072
-5054	-0.842333	1.13333e-05	0.068
-5053	-0.842167	1.14333e-05	0.0686
-5052	-0.842	1.09667e-05	0.0658
-5051	-0.841833	1.14667e-05	0.0688
-5050	-0.841667	1.2e-05	0.072
-5049	-0.8415	1.24333e-05	0.0746
-5048	-0.841333	1.10667e-05	0.0664
-5047	-0.841167	1.16333e-05	0.0698
-5046	-0.841	1.13e-05	0.0678
-5045	-0.840833	1.17667e-05	0.0706
-5044	-0.840667	1.3e-05	0.078
-5043	-0.8405	1.20667e-05	0.0724
-5042	-0.840333	1.02667e-05	0.0616
-5041	-0.840167	1.29667e-05	0.0778
-5040	-0.84	1.2e-05	0.072
-5039	-0.839833	1.18e-05	0.0708
-5038	-0.839667	1.25e-05	0.075
-5037	-0.8395	1.32333e-05	0.0794
-5036	-0.839333	1.27333e-05	0.0764
-5035	-0.839167	1.23333e-05	0.074
-5034	-0.839	1.33e-05	0.0798
-5033	-0.838833	1.15333e-05	0.0692
-5032	-0.838667	1.22e-05	0.0732
-5031	-0.8385	1.16333e-05	0.0698
-5030	-0.838333	1.36333e-05	0.0818
-5029	-0.838167	1.21333e-05	0.0728
-5028	-0.838	1.16333e-05	0.0698
-5027	-0.837833	1.26e-05	0.0756
-5026	-0.837667	1.2e-05	0.072
-5025	-0.8375	1.18333e-05	0.071
-5024	-0.837333	1.25e-05	0.075
-5023	-0.837167	1.23e-05	0.0738
-5022	-0.837	1.20667e-05	0.0724
-5021	-0.836833	1.14667e-05	0.0688
-5020	-0.836667	1.08667e-05	0.0652
-5019	-0.8365	1.28333e-05	0.077
-5018	-0.836333	1.23e-05	0.0738
-5017	-0.836167	1.18e-05	0.0708
-5016	-0.836	1.26333e-05	0.0758
-5015	-0.835833	1.25e-05	0.075
-5014	-0.835667	1.36333e-05	0.0818
-5013	-0.8355	1.32333e-05	0.0794
-5012	-0.835333	1.24667e-05	0.0748
-5011	-0.835167	1.36667e-05	0.082
-5010	-0.835	1.37333e-05	0.0824
-5009	-0.834833	1.27e-05	0.0762
-5008	-0.834667	1.32333e-05	0.0794
-5007	-0.8345	1.3e-05	0.078
-5006	-0.834333	1.30667e-05	0.0784
-5005	-0.834167	1.38667e-05	0.0832
-5004	-0.834	1.28667e-05	0.0772
-5003	-0.833833	1.34e-05	0.0804
-5002	-0.833667	1.29333e-05	0.0776
-5001	-0.8335	1.35333e-05	0.0812
-5000	-0.833333	1.18667e-05	0.0712
-4999	-0.833167	1.29333e-05	0.0776
-4998	-0.833	1.26e-05	0.0756
-4997	-0.832833	1.3e-05	0.078
-4996	-0.832667	1.28667e-05	0.0772
-4995	-0.8325	1.29333e-05	0.0776
-4994	-0.832333	1.28333e-05	0.077
-4993	-0.832167	1.38333e-05	0.083
-4992	-0.832	1.42333e-05	0.0854
-4991	-0.831833	1.23e-05	0.0738
-4990	-0.831667	1.24333e-05	0.0746
-4989	-0.8315	1.24667e-05	0.0748
-4988	-0.831333	1.41e-05	0.0846
-4987	-0.831167	1.29333e-05	0.0776
-4986	-0.831	1.36e-05	0.0816
-4985	-0.830833	1.4e-05	0.084
-4984	-0.830667	1.26e-05	0.0756
-4983	-0.8305	1.37333e-05	0.0824
-4982	-0.830333	1.38333e-05	0.083
-4981	-0.830167	1.44333e-05	0.0866
-4980	-0.83	1.48e-05	0.0888
-4979	-0.829833	1.32e-05	0.0792
-4978	-0.829667	1.33333e-05	0.08
-4977	-0.8295	1.29e-05	0.0774
-4976	-0.829333	1.32667e-05	0.0796
-4975	-0.829167	1.34667e-05	0.0808
-4974	-0.829	1.32e-05	0.0792
-4973	-0.828833	1.38667e-05	0.0832
-4972	-0.828667	1.29333e-05	0.0776
-4971	-0.8285	1.40333e-05	0.0842
-4970	-0.828333	1.49333e-05	0.0896
-4969	-0.828167	1.49333e-05	0.0896
-4968	-0.828	1.42667e-05	0.0856
-4967	-0.827833	1.46333e-05	0.0878
-4966	-0.827667	1.39e-05	0.0834
-4965	-0.8275	1.56333e-05	0.0938
-4964	-0.827333	1.45e-05	0.087
-4963	-0.827167	1.43e-05	0.0858
-4962	-0.827	1.48333e-05	0.089
-4961	-0.826833	1.37667e-05	0.0826
-4960	-0.826667	1.47667e-05	0.0886
-4959	-0.8265	1.37667e-05	0.0826
-4958	-0.826333	1.52333e-05	0.0914
-4957	-0.826167	1.5e-05	0.09
-4956	-0.826	1.39333e-05	0.0836
-4955	-0.825833	1.54333e-05	0.0926
-4954	-0.825667	1.51667e-05	0.091
-4953	-0.8255	1.33e-05	0.0798
-4952	-0.825333	1.45667e-05	0.0874
-4951	-0.825167	1.41667e-05	0.085
-4950	-0.825	1.52333e-05	0.0914
-4949	-0.824833	1.47e-05	0.0882
-4948	-0.824667	1.5e-05	0.09
-4947	-0.8245	1.50667e-05	0.0904
-4946	-0.824333	1.52667e-05	0.0916
-4945	-0.824167	1.49667e-05	0.0898
-4944	-0.824	1.44667e-05	0.0868
-4943	-0.823833	1.52333e-05	0.0914
-4942	-0.823667	1.43333e-05	0.086
-4941	-0.8235	1.37333e-05	0.0824
-4940	-0.823333	1.50667e-05	0.0904
-4939	-0.823167	1.5e-05	0.09
-4938	-0.823	1.47667e-05	0.0886
-4937	-0.822833	1.61667e-05	0.097
-4936	-0.822667	1.54667e-05	0.0928
-4935	-0.8225	1.51667e-05	0.091
-4934	-0.822333	1.54e-05	0.0924
-4933	-0.822167	1.41667e-05	0.085
-4932	-0.822	1.47667e-05	0.0886
-4931	-0.821833	1.55667e-05	0.0934
-4930	-0.821667	1.5e-05	0.09
-4929	-0.8215	1.54667e-05	0.0928
-4928	-0.821333	1.44e-05	0.0864
-4927	-0.821167	1.53e-05	0.0918
-4926	-0.821	1.43e-05	0.0858
-4925	-0.820833	1.70333e-05	0.1022
-4924	-0.820667	1.46333e-05	0.0878
-4923	-0.8205	1.66e-05	0.0996
-4922	-0.820333	1.44e-05	0.0864
-4921	-0.820167	1.47333e-05	0.0884
-4920	-0.82	1.47333e-05	0.0884
-4919	-0.819833	1.59333e-05	0.0956
-4918	-0.819667	1.44333e-05	0.0866
-4917	-0.8195	1.46e-05	0.0876
-4916	-0.819333	1.55333e-05	0.0932
-4915	-0.819167	1.51e-05	0.0906
-4914	-0.819	1.51e-05	0.0906
-4913	-0.818833	1.56333e-05	0.0938
-4912	-0.818667	1.7e-05	0.102
-4911	-0.8185	1.61333e-05	0.0968
-4910	-0.818333	1.55e-05	0.093
-4909	-0.818167	1.65333e-05	0.0992
-4908	-0.818	1.54667e-05	0.0928
-4907	-0.817833	1.56667e-05	0.094
-4906	-0.817667	1.66333e-05	0.0998
-4905	-0.8175	1.57e-05	0.0942
-4904	-0.817333	1.64667e-05	0.0988
-4903	-0.817167	1.50333e-05	0.0902
-4902	-0.817	1.66333e-05	0.0998
-4901	-0.816833	1.56667e-05	0.094
-4900	-0.816667	1.58667e-05	0.0952
-4899	-0.8165	1.52667e-05	0.0916
-4898	-0.816333	1.72333e-05	0.1034
-4897	-0.816167	1.7e-05	0.102
-4896	-0.816	1.70667e-05	0.1024
-4895	-0.815833	1.57333e-05	0.0944
-4894	-0.815667	1.72e-05	0.1032
-4893	-0.8155	1.66e-05	0.0996
-4892	-0.815333	1.52e-05	0.0912
-4891	-0.815167	1.51e-05	0.0906
-4890	-0.815	1.68e-05	0.1008
-4889	-0.814833	1.68333e-05	0.101
-4888	-0.814667	1.61667e-05	0.097
-4887	-0.8145	1.75e-05	0.105
-4886	-0.814333	1.65667e-05	0.0994
-4885	-0.814167	1.54333e-05	0.0926
-4884	-0.814	1.71e-05	0.1026
-4883	-0.813833	1.70667e-05	0.1024
-4882	-0.813667	1.68333e-05	0.101
-4881	-0.8135	1.75e-05	0.105
-4880	-0.813333	1.75e-05	0.105
-4879	-0.813167	1.65e-05	0.099
-4878	-0.813	1.65667e-05	0.0994
-4877	-0.812833	1.82e-05	0.1092
-4876	-0.812667	1.69e-05	0.1014
-4875	-0.8125	1.6e-05	0.096
-4874	-0.812333	1.71333e-05	0.1028
-4873	-0.812167	1.7e-05	0.102
-4872	-0.812	1.62333e-05	0.0974
-4871	-0.811833	1.67e-05	0.1002
-4870	-0.811667	1.75333e-05	0.1052
-4869	-0.8115	1.71e-05	0.1026
-4868	-0.811333	1.62e-05	0.0972
-4867	-0.811167	1.66333e-05	0.0998
-4866	-0.811	1.64e-05	0.0984
-4865	-0.810833	1.74333e-05	0.1046
-4864	-0.810667	1.79667e-05	0.1078
-4863	-0.8105	1.73667e-05	0.1042
-4862	-0.810333	1.81333e-05	0.1088
-4861	-0.810167	1.61667e-05	0.097
-4860	-0.81	1.71667e-05	0.103
-4859	-0.809833	1.69667e-05	0.1018
-4858	-0.809667	1.58667e-05	0.0952
-4857	-0.8095	1.75e-05	0.105
-4856	-0.809333	1.81e-05	0.1086
-4855	-0.809167	1.7e-05	0.102
-4854	-0.809	1.88e-05	0.1128
-4853	-0.808833	1.60667e-05	0.0964
-4852	-0.808667	1.81e-05	0.1086
-4851	-0.8085	1.75e-05	0.105
-4850	-0.808333	1.78e-05	0.1068
-4849	-0.808167	1.76e-05	0.1056
-4848	-0.808	1.73e-05	0.1038
-4847	-0.807833	1.9e-05	0.114
-4846	-0.807667	1.64667e-05	0.0988
-4845	-0.8075	1.74333e-05	0.1046
-4844	-0.807333	2.02333e-05	0.1214
-4843	-0.807167	1.74e-05	0.1044
-4842	-0.807	1.66e-05	0.0996
-4841	-0.806833	1.85333e-05	0.1112
-4840	-0.806667	1.82333e-05	0.1094
-4839	-0.8065	1.80333e-05	0.1082
-4838	-0.806333	1.89333e-05	0.1136
-4837	-0.806167	1.75333e-05	0.1052
-4836	-0.806	1.87667e-05	0.1126
-4835	-0.805833	1.89333e-05	0.1136
-4834	-0.805667	1.82333e-05	0.1094
-4833	-0.8055	1.95333e-05	0.1172
-4832	-0.805333	1.77667e-05	0.1066
-4831	-0.805167	1.80333e-05	0.1082
-4830	-0.805	1.9e-05	0.114
-4829	-0.804833	1.73333e-05	0.104
-4828	-0.804667	2.06e-05	0.1236
-4827	-0.8045	1.82333e-05	0.1094
-4826	-0.804333	1.84e-05	0.1104
-4825	-0.804167	1.86e-05	0.1116
-4824	-0.804	1.88e-05	0.1128
-4823	-0.803833	1.78e-05	0.1068
-4822	-0.803667	1.67e-05	0.1002
-4821	-0.8035	1.96e-05	0.1176
-4820	-0.803333	1.89333e-05	0.1136
-4819	-0.803167	1.92667e-05	0.1156
-4818	-0.803	1.93667e-05	0.1162
-4817	-0.802833	1.87333e-05	0.1124
-4816	-0.802667	1.87667e-05	0.1126
-4815	-0.8025	1.87667e-05	0.1126
-4814	-0.802333	1.83333e-05	0.11
-4813	-0.802167	1.91333e-05	0.1148
-4812	-0.802	1.79e-05	0.1074
-4811	-0.801833	1.80667e-05	0.1084
-4810	-0.801667	1.89e-05	0.1134
-4809	-0.8015	1.81333e-05	0.1088
-4808	-0.801333	2.04333e-05	0.1226
-4807	-0.801167	1.87333e-05	0.1124
-4806	-0.801	1.93333e-05	0.116
-4805	-0.800833	2.02667e-05	0.1216
-4804	-0.800667	1.82667e-05	0.1096
-4803	-0.8005	1.77333e-05	0.1064
-4802	-0.800333	1.88667e-05	0.1132
-4801	-0.800167	2.04333e-05	0.1226
-4800	-0.8	1.94667e-05	0.1168
-4799	-0.799833	1.95333e-05	0.1172
-4798	-0.799667	1.94667e-05	0.1168
-4797	-0.7995	1.99667e-05	0.1198
-4796	-0.799333	1.94667e-05	0.1168
-4795	-0.799167	2.02333e-05	0.1214
-4794	-0.799	2.09667e-05	0.1258
-4793	-0.798833	1.94333e-05	0.1166
-4792	-0.798667	1.85e-05	0.111
-4791	-0.7985	1.92e-05	0.1152
-4790	-0.798333	2.05667e-05	0.1234
-4789	-0.798167	1.99667e-05	0.1198
-4788	-0.798	1.9e-05	0.114
-4787	-0.797833	1.97e-05	0.1182
-4786	-0.797667	2.00667e-05	0.1204
-4785	-0.7975	1.81e-05	0.1086
-4784	-0.797333	1.91667e-05	0.115
-4783	-0.797167	1.97e-05	0.1182
-4782	-0.797	2.04333e-05	0.1226
-4781	-0.796833	1.87e-05	0.1122
-4780	-0.796667	1.97e-05	0.1182
-4779	-0.7965	2.08e-05	0.1248
-4778	-0.796333	1.94667e-05	0.1168
-4777	-0.796167	2.02333e-05	0.1214
-4776	-0.796	1.99333e-05	0.1196
-4775	-0.795833	1.93e-05	0.1158
-4774	-0.795667	2.01e-05	0.1206
-4773	-0.7955	2.09667e-05	0.1258
-4772	-0.795333	1.94e-05	0.1164
-4771	-0.795167	1.90667e-05	0.1144
-4770	-0.795	2.05333e-05	0.1232
-4769	-0.794833	1.84333e-05	0.1106
-4768	-0.794667	1.99667e-05	0.1198
-4767	-0.7945	1.98667e-05	0.1192
-4766	-0.794333	2.11333e-05	0.1268
-4765	-0.794167	2.00667e-05	0.1204
-4764	-0.794	2.09333e-05	0.1256
-4763	-0.793833	2.05333e-05	0.1232
-4762	-0.793667	2.12333e-05	0.1274
-4761	-0.7935	2.14333e-05	0.1286
-4760	-0.793333	2.07333e-05	0.1244
-4759	-0.793167	2.13333e-05	0.128
-4758	-0.793	2.16e-05	0.1296
-4757	-0.792833	1.99667e-05	0.1198
-4756	-0.792667	1.94333e-05	0.1166
-4755	-0.7925	2.17333e-05	0.1304
-4754	-0.792333	1.97e-05	0.1182
-4753	-0.792167	1.99333e-05	0.1196
-4752	-0.792	2.18333e-05	0.131
-4751	-0.791833	2e-05	0.12
-4750	-0.791667	2.06e-05	0.1236
-4749	-0.7915	2.03333e-05	0.122
-4748	-0.791333	1.96e-05	0.1176
-4747	-0.791167	2.10333e-05	0.1262
-4746	-0.791	1.99667e-05	0.1198
-4745	-0.790833	1.99667e-05	0.1198
-4744	-0.790667	2.18333e-05	0.131
-4743	-0.7905	2.08667e-05	0.1252
-4742	-0.790333	2.08333e-05	0.125
-4741	-0.790167	2.01333e-05	0.1208
-4740	-0.79	2.2e-05	0.132
-4739	-0.789833	2.20667e-05	0.1324
-4738	-0.789667	2.08667e-05	0.1252
-4737	-0.7895	2.11333e-05	0.1268
-4736	-0.789333	2.10333e-05	0.1262
-4735	-0.789167	1.97333e-05	0.1184
-4734	-0.789	2.10333e-05	0.1262
-4733	-0.788833	2.20667e-05	0.1324
-4732	-0.788667	2.25667e-05	0.1354
-4731	-0.7885	2.16e-05	0.1296
-4730	-0.788333	2.15667e-05	0.1294
-4729	-0.788167	2.27333e-05	0.1364
-4728	-0.788	2.04333e-05	0.1226
-4727	-0.787833	2.21667e-05	0.133
-4726	-0.787667	2.01667e-05	0.121
-4725	-0.7875	2.12e-05	0.1272
-4724	-0.787333	2.16667e-05	0.13
-4723	-0.787167	2.05333e-05	0.1232
-4722	-0.787	2.18e-05	0.1308
-4721	-0.786833	2.14333e-05	0.1286
-4720	-0.786667	2.19667e-05	0.1318
-4719	-0.7865	2.21667e-05	0.133
-4718	-0.786333	2.20667e-05	0.1324
-4717	-0.786167	2.2e-05	0.132
-4716	-0.786	2.39667e-05	0.1438
-4715	-0.785833	2.19333e-05	0.1316
-4714	-0.785667	2.23e-05	0.1338
-4713	-0.7855	2.25e-05	0.135
-4712	-0.785333	2.34e-05	0.1404
-4711	-0.785167	2.02333e-05	0.1214
-4710	-0.785	2.17e-05	0.1302
-4709	-0.784833	2.24333e-05	0.1346
-4708	-0.784667	2.25333e-05	0.1352
-4707	-0.7845	2.24333e-05	0.1346
-4706	-0.784333	2.27e-05	0.1362
-4705	-0.784167	2.23e-05	0.1338
-4704	-0.784	2.16e-05	0.1296
-4703	-0.783833	2.26e-05	0.1356
-4702	-0.783667	2.23667e-05	0.1342
-4701	-0.7835	2.18e-05	0.1308
-4700	-0.783333	2.26e-05	0.1356
-4699	-0.783167	2.24333e-05	0.1346
-4698	-0.783	2.24e-05	0.1344
-4697	-0.782833	2.30333e-05	0.1382
-4696	-0.782667	2.14333e-05	0.1286
-4695	-0.7825	2.33e-05	0.1398
-4694	-0.782333	2.36667e-05	0.142
-4693	-0.782167	2.23333e-05	0.134
-4692	-0.782	2.27333e-05	0.1364
-4691	-0.781833	2.34333e-05	0.1406
-4690	-0.781667	2.17333e-05	0.1304
-4689	-0.7815	2.26e-05	0.1356
-4688	-0.781333	2.18333e-05	0.131
-4687	-0.781167	2.24667e-05	0.1348
-4686	-0.781	2.25667e-05	0.1354
-4685	-0.780833	2.23333e-05	0.134
-4684	-0.780667	2.12667e-05	0.1276
-4683	-0.7805	2.16e-05	0.1296
-4682	-0.780333	2.15e-05	0.129
-4681	-0.780167	2.26e-05	0.1356
-4680	-0.78	2.35667e-05	0.1414
-4679	-0.779833	2.36333e-05	0.1418
-4678	-0.779667	2.26333e-05	0.1358
-4677	-0.7795	2.29667e-05	0.1378
-4676	-0.779333	2.32667e-05	0.1396
-4675	-0.779167	2.41667e-05	0.145
-4674	-0.779	2.21667e-05	0.133
-4673	-0.778833	2.22e-05	0.1332
-4672	-0.778667	2.53667e-05	0.1522
-4671	-0.7785	2.35e-05	0.141
-4670	-0.778333	2.38333e-05	0.143
-4669	-0.778167	2.34667e-05	0.1408
-4668	-0.778	2.35333e-05	0.1412
-4667	-0.777833	2.38333e-05	0.143
-4666	-0.777667	2.23333e-05	0.134
-4665	-0.7775	2.14333e-05	0.1286
-4664	-0.777333	2.29333e-05	0.1376
-4663	-0.777167	2.35667e-05	0.1414
-4662	-0.777	2.35667e-05	0.1414
-4661	-0.776833	2.31667e-05	0.139
-4660	-0.776667	2.41e-05	0.1446
-4659	-0.7765	2.38e-05	0.1428
-4658	-0.776333	2.51667e-05	0.151
-4657	-0.776167	2.39667e-05	0.1438
-4656	-0.776	2.40333e-05	0.1442
-4655	-0.775833	2.25667e-05	0.1354
-4654	-0.775667	2.24333e-05	0.1346
-4653	-0.7755	2.46667e-05	0.148
-4652	-0.775333	2.42e-05	0.1452
-4651	-0.775167	2.52e-05	0.1512
-4650	-0.775	2.46333e-05	0.1478
-4649	-0.774833	2.52e-05	0.1512
-4648	-0.774667	2.42e-05	0.1452
-4647	-0.7745	2.41667e-05	0.145
-4646	-0.774333	2.48e-05	0.1488
-4645	-0.774167	2.34667e-05	0.1408
-4644	-0.774	2.34e-05	0.1404
-4643	-0.773833	2.37333e-05	0.1424
-4642	-0.773667	2.46333e-05	0.1478
-4641	-0.7735	2.33333e-05	0.14
-4640	-0.773333	2.54667e-05	0.1528
-4639	-0.773167	2.35667e-05	0.1414
-4638	-0.773	2.47e-05	0.1482
-4637	-0.772833	2.32333e-05	0.1394
-4636	-0.772667	2.6e-05	0.156
-4635	-0.7725	2.55e-05	0.153
-4634	-0.772333	2.37e-05	0.1422
-4633	-0.772167	2.53e-05	0.1518
-4632	-0.772	2.69e-05	0.1614
-4631	-0.771833	2.60667e-05	0.1564
-4630	-0.771667	2.43667e-05	0.1462
-4629	-0.7715	2.43667e-05	0.1462
-4628	-0.771333	2.39667e-05	0.1438
-4627	-0.771167	2.57333e-05	0.1544
-4626	-0.771	2.4e-05	0.144
-4625	-0.770833	2.61e-05	0.1566
-4624	-0.770667	2.52667e-05	0.1516
-4623	-0.7705	2.54333e-05	0.1526
-4622	-0.770333	2.39333e-05	0.1436
-4621	-0.770167	2.40333e-05	0.1442
-4620	-0.77	2.47e-05	0.1482
-4619	-0.769833	2.43333e-05	0.146
-4618	-0.769667	2.48667e-05	0.1492
-4617	-0.7695	2.51333e-05	0.1508
-4616	-0.769333	2.28667e-05	0.1372
-4615	-0.769167	2.36e-05	0.1416
-4614	-0.769	2.54667e-05	0.1528
-4613	-0.768833	2.47e-05	0.1482
-4612	-0.768667	2.37e-05	0.1422
-4611	-0.7685	2.59667e-05	0.1558
-4610	-0.768333	2.41e-05	0.1446
-4609	-0.768167	2.63667e-05	0.1582
-4608	-0.768	2.64667e-05	0.1588
-4607	-0.767833	2.60333e-05	0.1562
-4606	-0.767667	2.56e-05	0.1536
-4605	-0.7675	2.32667e-05	0.1396
-4604	-0.767333	2.55667e-05	0.1534
-4603	-0.767167	2.52333e-05	0.1514
-4602	-0.767	2.51333e-05	0.1508
-4601	-0.766833	2.66333e-05	0.1598
-4600	-0.766667	2.52333e-05	0.1514
-4599	-0.7665	2.43e-05	0.1458
-4598	-0.766333	2.49667e-05	0.1498
-4597	-0.766167	2.46e-05	0.1476
-4596	-0.766	2.67333e-05	0.1604
-4595	-0.765833	2.64333e-05	0.1586
-4594	-0.765667	2.57e-05	0.1542
-4593	-0.7655	2.72667e-05	0.1636
-4592	-0.765333	2.58667e-05	0.1552
-4591	-0.765167	2.48333e-05	0.149
-4590	-0.765	2.43333e-05	0.146
-4589	-0.764833	2.73e-05	0.1638
-4588	-0.764667	2.58333e-05	0.155
-4587	-0.7645	2.59333e-05	0.1556
-4586	-0.764333	2.52667e-05	0.1516
-4585	-0.764167	2.45e-05	0.147
-4584	-0.764	2.53333e-05	0.152
-4583	-0.763833	2.56667e-05	0.154
-4582	-0.763667	2.34e-05	0.1404
-4581	-0.7635	2.71667e-05	0.163
-4580	-0.763333	2.48e-05	0.1488
-4579	-0.763167	2.58e-05	0.1548
-4578	-0.763	2.52333e-05	0.1514
-4577	-0.762833	2.69e-05	0.1614
-4576	-0.762667	2.81e-05	0.1686
-4575	-0.7625	2.50667e-05	0.1504
-4574	-0.762333	2.57333e-05	0.1544
-4573	-0.762167	2.58667e-05	0.1552
-4572	-0.762	2.58667e-05	0.1552
-4571	-0.761833	2.39333e-05	0.1436
-4570	-0.761667	2.73e-05	0.1638
-4569	-0.7615	2.73333e-05	0.164
-4568	-0.761333	2.80667e-05	0.1684
-4567	-0.761167	2.68667e-05	0.1612
-4566	-0.761	2.77e-05	0.1662
-4565	-0.760833	2.52333e-05	0.1514
-4564	-0.760667	2.58333e-05	0.155
-4563	-0.7605	2.67e-05	0.1602
-4562	-0.760333	2.71e-05	0.1626
-4561	-0.760167	2.68e-05	0.1608
-4560	-0.76	2.68667e-05	0.1612
-4559	-0.759833	2.56333e-05	0.1538
-4558	-0.759667	2.71333e-05	0.1628
-4557	-0.7595	2.69333e-05	0.1616
-4556	-0.759333	2.74333e-05	0.1646
-4555	-0.759167	2.67e-05	0.1602
-4554	-0.759	2.72667e-05	0.1636
-4553	-0.758833	2.59333e-05	0.1556
-4552	-0.758667	2.72e-05	0.1632
-4551	-0.7585	2.72667e-05	0.1636
-4550	-0.758333	2.8e-05	0.168
-4549	-0.758167	2.66e-05	0.1596
-4548	-0.758	2.60333e-05	0.1562
-4547	-0.757833	2.78667e-05	0.1672
-4546	-0.757667	2.71333e-05	0.1628
-4545	-0.7575	2.78333e-05	0.167
-4544	-0.757333	2.88667e-05	0.1732
-4543	-0.757167	2.76e-05	0.1656
-4542	-0.757	2.59e-05	0.1554
-4541	-0.756833	2.75333e-05	0.1652
-4540	-0.756667	2.63e-05	0.1578
-4539	-0.7565	2.82e-05	0.1692
-4538	-0.756333	2.77667e-05	0.1666
-4537	-0.756167	2.68333e-05	0.161
-4536	-0.756	2.67667e-05	0.1606
-4535	-0.755833	2.76667e-05	0.166
-4534	-0.755667	2.82333e-05	0.1694
-4533	-0.7555	2.82e-05	0.1692
-4532	-0.755333	2.76e-05	0.1656
-4531	-0.755167	2.66e-05	0.1596
-4530	-0.755	2.96e-05	0.1776
-4529	-0.754833	2.75667e-05	0.1654
-4528	-0.754667	2.71667e-05	0.163
-4527	-0.7545	2.78e-05	0.1668
-4526	-0.754333	2.86e-05	0.1716
-4525	-0.754167	2.83333e-05	0.17
-4524	-0.754	2.80667e-05	0.1684
-4523	-0.753833	2.72333e-05	0.1634
-4522	-0.753667	2.85333e-05	0.1712
-4521	-0.7535	2.74333e-05	0.1646
-4520	-0.753333	2.84e-05	0.1704
-4519	-0.753167	2.80333e-05	0.1682
-4518	-0.753	2.70667e-05	0.1624
-4517	-0.752833	2.81e-05	0.1686
-4516	-0.752667	2.92333e-05	0.1754
-4515	-0.7525	2.96667e-05	0.178
-4514	-0.752333	2.74e-05	0.1644
-4513	-0.752167	2.70667e-05	0.1624
-4512	-0.752	2.93e-05	0.1758
-4511	-0.751833	2.86e-05	0.1716
-4510	-0.751667	2.68667e-05	0.1612
-4509	-0.7515	2.78e-05	0.1668
-4508	-0.751333	2.92e-05	0.1752
-4507	-0.751167	2.79667e-05	0.1678
-4506	-0.751	2.81e-05	0.1686
-4505	-0.750833	2.99333e-05	0.1796
-4504	-0.750667	2.83333e-05	0.17
-4503	-0.7505	2.73667e-05	0.1642
-4502	-0.750333	2.83333e-05	0.17
-4501	-0.750167	2.79667e-05	0.1678
-4500	-0.75	2.86333e-05	0.1718
-4499	-0.749833	2.86e-05	0.1716
-4498	-0.749667	3.03e-05	0.1818
-4497	-0.7495	2.89333e-05	0.1736
-4496	-0.749333	2.82333e-05	0.1694
-4495	-0.749167	3.02333e-05	0.1814
-4494	-0.749	2.81e-05	0.1686
-4493	-0.748833	2.84667e-05	0.1708
-4492	-0.748667	2.62333e-05	0.1574
-4491	-0.7485	2.84667e-05	0.1708
-4490	-0.748333	2.88667e-05	0.1732
-4489	-0.748167	2.88e-05	0.1728
-4488	-0.748	2.94667e-05	0.1768
-4487	-0.747833	3.11e-05	0.1866
-4486	-0.747667	3.02333e-05	0.1814
-4485	-0.7475	2.89333e-05	0.1736
-4484	-0.747333	2.64667e-05	0.1588
-4483	-0.747167	2.85667e-05	0.1714
-4482	-0.747	2.81333e-05	0.1688
-4481	-0.746833	2.72e-05	0.1632
-4480	-0.746667	2.80667e-05	0.1684
-4479	-0.7465	2.98e-05	0.1788
-4478	-0.746333	2.84667e-05	0.1708
-4477	-0.746167	2.78e-05	0.1668
-4476	-0.746	2.98e-05	0.1788
-4475	-0.745833	2.9e-05	0.174
-4474	-0.745667	2.87e-05	0.1722
-4473	-0.7455	3.05e-05	0.183
-4472	-0.745333	2.91333e-05	0.1748
-4471	-0.745167	2.89333e-05	0.1736
-4470	-0.745	2.97667e-05	0.1786
-4469	-0.744833	2.91333e-05	0.1748
-4468	-0.744667	2.90333e-05	0.1742
-4467	-0.7445	2.99667e-05	0.1798
-4466	-0.744333	2.97333e-05	0.1784
-4465	-0.744167	3.02333e-05	0.1814
-4464	-0.744	3.03667e-05	0.1822
-4463	-0.743833	2.95333e-05	0.1772
-4462	-0.743667	2.98333e-05	0.179
-4461	-0.7435	2.96667e-05	0.178
-4460	-0.743333	3.09667e-05	0.1858
-4459	-0.743167	2.78667e-05	0.1672
-4458	-0.743	2.86333e-05	0.1718
-4457	-0.742833	3.02e-05	0.1812
-4456	-0.742667	3.01667e-05	0.181
-4455	-0.7425	2.96e-05	0.1776
-4454	-0.742333	2.94e-05	0.1764
-4453	-0.742167	3.05667e-05	0.1834
-4452	-0.742	3.14667e-05	0.1888
-4451	-0.741833	2.84333e-05	0.1706
-4450	-0.741667	2.98667e-05	0.1792
-4449	-0.7415	2.87667e-05	0.1726
-4448	-0.741333	3.3e-05	0.198
-4447	-0.741167	3.02667e-05	0.1816
-4446	-0.741	2.92e-05	0.1752
-4445	-0.740833	3.06667e-05	0.184
-4444	-0.740667	2.95333e-05	0.1772
-4443	-0.7405	2.97667e-05	0.1786
-4442	-0.740333	3.08333e-05	0.185
-4441	-0.740167	3.07333e-05	0.1844
-4440	-0.74	3e-05	0.18
-4439	-0.739833	3.27333e-05	0.1964
-4438	-0.739667	2.94333e-05	0.1766
-4437	-0.7395	3.08333e-05	0.185
-4436	-0.739333	3.07e-05	0.1842
-4435	-0.739167	2.97333e-05	0.1784
-4434	-0.739	3.00667e-05	0.1804
-4433	-0.738833	3.11333e-05	0.1868
-4432	-0.738667	2.98e-05	0.1788
-4431	-0.7385	3.11667e-05	0.187
-4430	-0.738333	3.04e-05	0.1824
-4429	-0.738167	3.02333e-05	0.1814
-4428	-0.738	2.97667e-05	0.1786
-4427	-0.737833	2.99e-05	0.1794
-4426	-0.737667	3.02667e-05	0.1816
-4425	-0.7375	3.20667e-05	0.1924
-4424	-0.737333	3.22e-05	0.1932
-4423	-0.737167	3.23333e-05	0.194
-4422	-0.737	3.04333e-05	0.1826
-4421	-0.736833	3.06e-05	0.1836
-4420	-0.736667	3.09e-05	0.1854
-4419	-0.7365	3.07667e-05	0.1846
-4418	-0.736333	3.11333e-05	0.1868
-4417	-0.736167	3.15e-05	0.189
-4416	-0.736	2.99e-05	0.1794
-4415	-0.735833	3.38333e-05	0.203
-4414	-0.735667	2.90333e-05	0.1742
-4413	-0.7355	3.09667e-05	0.1858
-4412	-0.735333	3.13e-05	0.1878
-4411	-0.735167	3.15333e-05	0.1892
-4410	-0.735	3.12667e-05	0.1876
-4409	-0.734833	3.22333e-05	0.1934
-4408	-0.734667	3.18333e-05	0.191
-4407	-0.7345	3.17667e-05	0.1906
-4406	-0.734333	3.00333e-05	0.1802
-4405	-0.734167	3.15e-05	0.189
-4404	-0.734	3.22667e-05	0.1936
-4403	-0.733833	3.05333e-05	0.1832
-4402	-0.733667	2.98333e-05	0.179
-4401	-0.7335	3.11667e-05	0.187
-4400	-0.733333	3.14667e-05	0.1888
-4399	-0.733167	3.2e-05	0.192
-4398	-0.733	3.31667e-05	0.199
-4397	-0.732833	2.98333e-05	0.179
-4396	-0.732667	3.09333e-05	0.1856
-4395	-0.7325	3.16333e-05	0.1898
-4394	-0.732333	2.97667e-05	0.1786
-4393	-0.732167	3.15667e-05	0.1894
-4392	-0.732	3.09667e-05	0.1858
-4391	-0.731833	3.22333e-05	0.1934
-4390	-0.731667	3.06e-05	0.1836
-4389	-0.7315	3.21333e-05	0.1928
-4388	-0.731333	2.93333e-05	0.176
-4387	-0.731167	3.19333e-05	0.1916
-4386	-0.731	3.25333e-05	0.1952
-4385	-0.730833	3.10333e-05	0.1862
-4384	-0.730667	3.22333e-05	0.1934
-4383	-0.7305	3.17667e-05	0.1906
-4382	-0.730333	3.17e-05	0.1902
-4381	-0.730167	3.25667e-05	0.1954
-4380	-0.73	3.17333e-05	0.1904
-4379	-0.729833	3.26e-05	0.1956
-4378	-0.729667	3.15e-05	0.189
-4377	-0.7295	3.21e-05	0.1926
-4376	-0.729333	3.38e-05	0.2028
-4375	-0.729167	3.13e-05	0.1878
-4374	-0.729	3.41e-05	0.2046
-4373	-0.728833	3.26667e-05	0.196
-4372	-0.728667	3.12667e-05	0.1876
-4371	-0.7285	3.43667e-05	0.2062
-4370	-0.728333	3.33333e-05	0.2
-4369	-0.728167	3.31333e-05	0.1988
-4368	-0.728	3.32e-05	0.1992
-4367	-0.727833	3.20667e-05	0.1924
-4366	-0.727667	3.12667e-05	0.1876
-4365	-0.7275	3.3e-05	0.198
-4364	-0.727333	3.38333e-05	0.203
-4363	-0.727167	3.10667e-05	0.1864
-4362	-0.727	3.32333e-05	0.1994
-4361	-0.726833	3.20333e-05	0.1922
-4360	-0.726667	3.35667e-05	0.2014
-4359	-0.7265	3.4e-05	0.204
-4358	-0.726333	3.36667e-05	0.202
-4357	-0.726167	3.31667e-05	0.199
-4356	-0.726	3.05333e-05	0.1832
-4355	-0.725833	3.13e-05	0.1878
-4354	-0.725667	3.21333e-05	0.1928
-4353	-0.7255	3.22e-05	0.1932
-4352	-0.725333	3.46667e-05	0.208
-4351	-0.725167	3.23e-05	0.1938
-4350	-0.725	3.29e-05	0.1974
-4349	-0.724833	3.29667e-05	0.1978
-4348	-0.724667	3.24e-05	0.1944
-4347	-0.7245	3.34667e-05	0.2008
-4346	-0.724333	3.44333e-05	0.2066
-4345	-0.724167	3.26e-05	0.1956
-4344	-0.724	3.49e-05	0.2094
-4343	-0.723833	3.30667e-05	0.1984
-4342	-0.723667	3.42333e-05	0.2054
-4341	-0.7235	3.29333e-05	0.1976
-4340	-0.723333	3.35667e-05	0.2014
-4339	-0.723167	3.48667e-05	0.2092
-4338	-0.723	3.63667e-05	0.2182
-4337	-0.722833	3.26e-05	0.1956
-4336	-0.722667	3.28667e-05	0.1972
-4335	-0.7225	3.43667e-05	0.2062
-4334	-0.722333	3.30667e-05	0.1984
-4333	-0.722167	3.45e-05	0.207
-4332	-0.722	3.26e-05	0.1956
-4331	-0.721833	3.41333e-05	0.2048
-4330	-0.721667	3.18e-05	0.1908
-4329	-0.7215	3.28e-05	0.1968
-4328	-0.721333	3.31e-05	0.1986
-4327	-0.721167	3.46333e-05	0.2078
-4326	-0.721	3.21e-05	0.1926
-4325	-0.720833	3.40667e-05	0.2044
-4324	-0.720667	3.46333e-05	0.2078
-4323	-0.7205	3.44667e-05	0.2068
-4322	-0.720333	3.39667e-05	0.2038
-4321	-0.720167	3.32667e-05	0.1996
-4320	-0.72	3.54e-05	0.2124
-4319	-0.719833	3.42667e-05	0.2056
-4318	-0.719667	3.42333e-05	0.2054
-4317	-0.7195	3.31e-05	0.1986
-4316	-0.719333	3.25667e-05	0.1954
-4315	-0.719167	3.48e-05	0.2088
-4314	-0.719	3.49667e-05	0.2098
-4313	-0.718833	3.44667e-05	0.2068
-4312	-0.718667	3.38667e-05	0.2032
-4311	-0.7185	3.37667e-05	0.2026
-4310	-0.718333	3.39667e-05	0.2038
-4309	-0.718167	3.30667e-05	0.1984
-4308	-0.718	3.49333e-05	0.2096
-4307	-0.717833	3.38e-05	0.2028
-4306	-0.717667	3.34333e-05	0.2006
-4305	-0.7175	3.49333e-05	0.2096
-4304	-0.717333	3.60333e-05	0.2162
-4303	-0.717167	3.58e-05	0.2148
-4302	-0.717	3.26e-05	0.1956
-4301	-0.716833	3.35667e-05	0.2014
-4300	-0.716667	3.46667e-05	0.208
-4299	-0.7165	3.42667e-05	0.2056
-4298	-0.716333	3.43667e-05	0.2062
-4297	-0.716167	3.53e-05	0.2118
-4296	-0.716	3.56667e-05	0.214
-4295	-0.715833	3.45667e-05	0.2074
-4294	-0.715667	3.46667e-05	0.208
-4293	-0.7155	3.59667e-05	0.2158
-4292	-0.715333	3.44333e-05	0.2066
-4291	-0.715167	3.50667e-05	0.2104
-4290	-0.715	3.50667e-05	0.2104
-4289	-0.714833	3.55e-05	0.213
-4288	-0.714667	3.56667e-05	0.214
-4287	-0.7145	3.57333e-05	0.2144
-4286	-0.714333	3.69333e-05	0.2216
-4285	-0.714167	3.55667e-05	0.2134
-4284	-0.714	3.49667e-05	0.2098
-4283	-0.713833	3.42e-05	0.2052
-4282	-0.713667	3.53667e-05	0.2122
-4281	-0.7135	3.69667e-05	0.2218
-4280	-0.713333	3.54667e-05	0.2128
-4279	-0.713167	3.55333e-05	0.2132
-4278	-0.713	3.46333e-05	0.2078
-4277	-0.712833	3.51e-05	0.2106
-4276	-0.712667	3.41e-05	0.2046
-4275	-0.7125	3.53667e-05	0.2122
-4274	-0.712333	3.46333e-05	0.2078
-4273	-0.712167	3.62667e-05	0.2176
-4272	-0.712	3.51667e-05	0.211
-4271	-0.711833	3.64333e-05	0.2186
-4270	-0.711667	3.39667e-05	0.2038
-4269	-0.7115	3.69e-05	0.2214
-4268	-0.711333	3.32333e-05	0.1994
-4267	-0.711167	3.65e-05	0.219
-4266	-0.711	3.43333e-05	0.206
-4265	-0.710833	3.50333e-05	0.2102
-4264	-0.710667	3.54333e-05	0.2126
-4263	-0.7105	3.61e-05	0.2166
-4262	-0.710333	3.63333e-05	0.218
-4261	-0.710167	3.88333e-05	0.233
-4260	-0.71	3.62667e-05	0.2176
-4259	-0.709833	3.75333e-05	0.2252
-4258	-0.709667	3.51667e-05	0.211
-4257	-0.7095	3.66e-05	0.2196
-4256	-0.709333	3.62e-05	0.2172
-4255	-0.709167	3.68333e-05	0.221
-4254	-0.709	3.39667e-05	0.2038
-4253	-0.708833	3.79667e-05	0.2278
-4252	-0.708667	3.53e-05	0.2118
-4251	-0.7085	3.59667e-05	0.2158
-4250	-0.708333	3.65333e-05	0.2192
-4249	-0.708167	3.56333e-05	0.2138
-4248	-0.708	3.51667e-05	0.211
-4247	-0.707833	3.61e-05	0.2166
-4246	-0.707667	3.62333e-05	0.2174
-4245	-0.7075	3.63e-05	0.2178
-4244	-0.707333	3.54333e-05	0.2126
-4243	-0.707167	3.7e-05	0.222
-4242	-0.707	3.66667e-05	0.22
-4241	-0.706833	3.51333e-05	0.2108
-4240	-0.706667	3.73333e-05	0.224
-4239	-0.7065	3.56667e-05	0.214
-4238	-0.706333	3.72333e-05	0.2234
-4237	-0.706167	3.68333e-05	0.221
-4236	-0.706	3.51e-05	0.2106
-4235	-0.705833	3.68e-05	0.2208
-4234	-0.705667	3.79e-05	0.2274
-4233	-0.7055	3.69667e-05	0.2218
-4232	-0.705333	3.46667e-05	0.208
-4231	-0.705167	3.63333e-05	0.218
-4230	-0.705	3.46e-05	0.2076
-4229	-0.704833	3.62667e-05	0.2176
-4228	-0.704667	3.35e-05	0.201
-4227	-0.7045	3.59e-05	0.2154
-4226	-0.704333	3.74333e-05	0.2246
-4225	-0.704167	3.72e-05	0.2232
-4224	-0.704	3.82e-05	0.2292
-4223	-0.703833	3.76e-05	0.2256
-4222	-0.703667	3.56e-05	0.2136
-4221	-0.7035	3.53333e-05	0.212
-4220	-0.703333	3.43333e-05	0.206
-4219	-0.703167	3.69e-05	0.2214
-4218	-0.703	3.78667e-05	0.2272
-4217	-0.702833	3.51333e-05	0.2108
-4216	-0.702667	3.82333e-05	0.2294
-4215	-0.7025	3.86333e-05	0.2318
-4214	-0.702333	3.81e-05	0.2286
-4213	-0.702167	3.76667e-05	0.226
-4212	-0.702	3.67333e-05	0.2204
-4211	-0.701833	3.83333e-05	0.23
-4210	-0.701667	3.52e-05	0.2112
-4209	-0.7015	3.86667e-05	0.232
-4208	-0.701333	3.70333e-05	0.2222
-4207	-0.701167	3.66667e-05	0.22
-4206	-0.701	3.95667e-05	0.2374
-4205	-0.700833	3.62e-05	0.2172
-4204	-0.700667	3.76e-05	0.2256
-4203	-0.7005	3.72667e-05	0.2236
-4202	-0.700333	3.79e-05	0.2274
-4201	-0.700167	3.98667e-05	0.2392
-4200	-0.7	3.74e-05	0.2244
-4199	-0.699833	3.96e-05	0.2376
-4198	-0.699667	3.67667e-05	0.2206
-4197	-0.6995	3.58333e-05	0.215
-4196	-0.699333	3.70333e-05	0.2222
-4195	-0.699167	3.77e-05	0.2262
-4194	-0.699	3.63333e-05	0.218
-4193	-0.698833	3.51333e-05	0.2108
-4192	-0.698667	3.72e-05	0.2232
-4191	-0.6985	3.86667e-05	0.232
-4190	-0.698333	3.65667e-05	0.2194
-4189	-0.698167	3.73e-05	0.2238
-4188	-0.698	3.73667e-05	0.2242
-4187	-0.697833	3.79333e-05	0.2276
-4186	-0.697667	3.8e-05	0.228
-4185	-0.6975	3.78333e-05	0.227
-4184	-0.697333	3.78333e-05	0.227
-4183	-0.697167	3.6e-05	0.216
-4182	-0.697	3.85667e-05	0.2314
-4181	-0.696833	3.92667e-05	0.2356
-4180	-0.696667	3.64e-05	0.2184
-4179	-0.6965	3.98333e-05	0.239
-4178	-0.696333	3.79667e-05	0.2278
-4177	-0.696167	3.63667e-05	0.2182
-4176	-0.696	3.79e-05	0.2274
-4175	-0.695833	3.86e-05	0.2316
-4174	-0.695667	3.89667e-05	0.2338
-4173	-0.6955	3.67667e-05	0.2206
-4172	-0.695333	3.71667e-05	0.223
-4171	-0.695167	3.52667e-05	0.2116
-4170	-0.695	3.95333e-05	0.2372
-4169	-0.694833	3.98333e-05	0.239
-4168	-0.694667	3.88667e-05	0.2332
-4167	-0.6945	4.02333e-05	0.2414
-4166	-0.694333	3.84333e-05	0.2306
-4165	-0.694167	3.92e-05	0.2352
-4164	-0.694	3.84e-05	0.2304
-4163	-0.693833	3.94667e-05	0.2368
-4162	-0.693667	3.99667e-05	0.2398
-4161	-0.6935	3.94e-05	0.2364
-4160	-0.693333	3.74e-05	0.2244
-4159	-0.693167	3.77e-05	0.2262
-4158	-0.693	4.01333e-05	0.2408
-4157	-0.692833	4.14333e-05	0.2486
-4156	-0.692667	3.81333e-05	0.2288
-4155	-0.6925	3.76e-05	0.2256
-4154	-0.692333	4.17333e-05	0.2504
-4153	-0.692167	3.73667e-05	0.2242
-4152	-0.692	3.69e-05	0.2214
-4151	-0.691833	4.11333e-05	0.2468
-4150	-0.691667	3.88e-05	0.2328
-4149	-0.6915	3.99e-05	0.2394
-4148	-0.691333	3.83667e-05	0.2302
-4147	-0.691167	4e-05	0.24
-4146	-0.691	3.78667e-05	0.2272
-4145	-0.690833	3.89667e-05	0.2338
-4144	-0.690667	4.00667e-05	0.2404
-4143	-0.6905	4e-05	0.24
-4142	-0.690333	3.95333e-05	0.2372
-4141	-0.690167	3.96e-05	0.2376
-4140	-0.69	3.93333e-05	0.236
-4139	-0.689833	4.02333e-05	0.2414
-4138	-0.689667	3.97e-05	0.2382
-4137	-0.6895	3.92e-05	0.2352
-4136	-0.689333	3.90667e-05	0.2344
-4135	-0.689167	4.07667e-05	0.2446
-4134	-0.689	4.06667e-05	0.244
-4133	-0.688833	4.10667e-05	0.2464
-4132	-0.688667	4.12333e-05	0.2474
-4131	-0.6885	4.04333e-05	0.2426
-4130	-0.688333	4.08e-05	0.2448
-4129	-0.688167	4.05333e-05	0.2432
-4128	-0.688	3.92333e-05	0.2354
-4127	-0.687833	3.87667e-05	0.2326
-4126	-0.687667	4.05e-05	0.243
-4125	-0.6875	4.09667e-05	0.2458
-4124	-0.687333	3.93667e-05	0.2362
-4123	-0.687167	3.93e-05	0.2358
-4122	-0.687	4.01e-05	0.2406
-4121	-0.686833	4.01333e-05	0.2408
-4120	-0.686667	4.02e-05	0.2412
-4119	-0.6865	4.11667e-05	0.247
-4118	-0.686333	4.11667e-05	0.247
-4117	-0.686167	4.09333e-05	0.2456
-4116	-0.686	3.88667e-05	0.2332
-4115	-0.685833	3.93333e-05	0.236
-4114	-0.685667	3.92e-05	0.2352
-4113	-0.6855	3.95e-05	0.237
-4112	-0.685333	4.00667e-05	0.2404
-4111	-0.685167	4.06667e-05	0.244
-4110	-0.685	3.92667e-05	0.2356
-4109	-0.684833	3.98e-05	0.2388
-4108	-0.684667	4.07667e-05	0.2446
-4107	-0.6845	4.18333e-05	0.251
-4106	-0.684333	3.96667e-05	0.238
-4105	-0.684167	3.94667e-05	0.2368
-4104	-0.684	4.26e-05	0.2556
-4103	-0.683833	4.02333e-05	0.2414
-4102	-0.683667	4.08e-05	0.2448
-4101	-0.6835	4.31e-05	0.2586
-4100	-0.683333	4.08667e-05	0.2452
-4099	-0.683167	3.97e-05	0.2382
-4098	-0.683	4.07333e-05	0.2444
-4097	-0.682833	4.02333e-05	0.2414
-4096	-0.682667	4.22333e-05	0.2534
-4095	-0.6825	4.04667e-05	0.2428
-4094	-0.682333	4.11333e-05	0.2468
-4093	-0.682167	4.33333e-05	0.26
-4092	-0.682	3.97e-05	0.2382
-4091	-0.681833	4.02333e-05	0.2414
-4090	-0.681667	4.25e-05	0.255
-4089	-0.6815	4.10667e-05	0.2464
-4088	-0.681333	4.14667e-05	0.2488
-4087	-0.681167	4.07667e-05	0.2446
-4086	-0.681	4.19667e-05	0.2518
-4085	-0.680833	4.19667e-05	0.2518
-4084	-0.680667	4.04667e-05	0.2428
-4083	-0.6805	3.97e-05	0.2382
-4082	-0.680333	4.09667e-05	0.2458
-4081	-0.680167	4.05667e-05	0.2434
-4080	-0.68	4.08e-05	0.2448
-4079	-0.679833	4.20333e-05	0.2522
-4078	-0.679667	4.03e-05	0.2418
-4077	-0.6795	4.27e-05	0.2562
-4076	-0.679333	4.07e-05	0.2442
-4075	-0.679167	4.17333e-05	0.2504
-4074	-0.679	4.18667e-05	0.2512
-4073	-0.678833	4.2e-05	0.252
-4072	-0.678667	4.22333e-05	0.2534
-4071	-0.6785	4.04e-05	0.2424
-4070	-0.678333	4.08667e-05	0.2452
-4069	-0.678167	3.95667e-05	0.2374
-4068	-0.678	4.25e-05	0.255
-4067	-0.677833	4.12667e-05	0.2476
-4066	-0.677667	3.98667e-05	0.2392
-4065	-0.6775	4.18667e-05	0.2512
-4064	-0.677333	4.25333e-05	0.2552
-4063	-0.677167	4.00667e-05	0.2404
-4062	-0.677	4.02667e-05	0.2416
-4061	-0.676833	4.08e-05	0.2448
-4060	-0.676667	4.27667e-05	0.2566
-4059	-0.6765	4.35e-05	0.261
-4058	-0.676333	3.79667e-05	0.2278
-4057	-0.676167	4.04333e-05	0.2426
-4056	-0.676	4.18333e-05	0.251
-4055	-0.675833	3.92333e-05	0.2354
-4054	-0.675667	4.27667e-05	0.2566
-4053	-0.6755	4.08667e-05	0.2452
-4052	-0.675333	4.37e-05	0.2622
-4051	-0.675167	4.24667e-05	0.2548
-4050	-0.675	4.12333e-05	0.2474
-4049	-0.674833	4.37333e-05	0.2624
-4048	-0.674667	4.10667e-05	0.2464
-4047	-0.6745	4.14667e-05	0.2488
-4046	-0.674333	4.41333e-05	0.2648
-4045	-0.674167	4.21333e-05	0.2528
-4044	-0.674	4.34e-05	0.2604
-4043	-0.673833	4.15e-05	0.249
-4042	-0.673667	4.26667e-05	0.256
-4041	-0.6735	4.12667e-05	0.2476
-4040	-0.673333	4.18667e-05	0.2512
-4039	-0.673167	4.34e-05	0.2604
-4038	-0.673	4.26333e-05	0.2558
-4037	-0.672833	4.40333e-05	0.2642
-4036	-0.672667	4.29667e-05	0.2578
-4035	-0.6725	4.24333e-05	0.2546
-4034	-0.672333	4.17e-05	0.2502
-4033	-0.672167	4.22667e-05	0.2536
-4032	-0.672	4.09667e-05	0.2458
-4031	-0.671833	4.48333e-05	0.269
-4030	-0.671667	4.23e-05	0.2538
-4029	-0.6715	4.21333e-05	0.2528
-4028	-0.671333	4.37667e-05	0.2626
-4027	-0.671167	4.13667e-05	0.2482
-4026	-0.671	4.06667e-05	0.244
-4025	-0.670833	4.51e-05	0.2706
-4024	-0.670667	4.36333e-05	0.2618
-4023	-0.6705	4.28667e-05	0.2572
-4022	-0.670333	4.31e-05	0.2586
-4021	-0.670167	4.44667e-05	0.2668
-4020	-0.67	4.26333e-05	0.2558
-4019	-0.669833	4.22667e-05	0.2536
-4018	-0.669667	4.39667e-05	0.2638
-4017	-0.6695	4.25333e-05	0.2552
-4016	-0.669333	4.18e-05	0.2508
-4015	-0.669167	4.41667e-05	0.265
-4014	-0.669	4.38e-05	0.2628
-4013	-0.668833	4.17333e-05	0.2504
-4012	-0.668667	4.35e-05	0.261
-4011	-0.6685	4.44333e-05	0.2666
-4010	-0.668333	4.46e-05	0.2676
-4009	-0.668167	4.26667e-05	0.256
-4008	-0.668	4.35333e-05	0.2612
-4007	-0.667833	4.60667e-05	0.2764
-4006	-0.667667	4.39667e-05	0.2638
-4005	-0.6675	4.33667e-05	0.2602
-4004	-0.667333	4.45667e-05	0.2674
-4003	-0.667167	4.34333e-05	0.2606
-4002	-0.667	4.19e-05	0.2514
-4001	-0.666833	4.50667e-05	0.2704
-4000	-0.666667	4.48667e-05	0.2692
-3999	-0.6665	4.34333e-05	0.2606
-3998	-0.666333	4.53667e-05	0.2722
-3997	-0.666167	4.35667e-05	0.2614
-3996	-0.666	4.42e-05	0.2652
-3995	-0.665833	4.18333e-05	0.251
-3994	-0.665667	4.54e-05	0.2724
-3993	-0.6655	4.30333e-05	0.2582
-3992	-0.665333	4.18667e-05	0.2512
-3991	-0.665167	4.28667e-05	0.2572
-3990	-0.665	4.35333e-05	0.2612
-3989	-0.664833	4.35333e-05	0.2612
-3988	-0.664667	4.57667e-05	0.2746
-3987	-0.6645	4.67667e-05	0.2806
-3986	-0.664333	4.62333e-05	0.2774
-3985	-0.664167	4.35e-05	0.261
-3984	-0.664	4.33667e-05	0.2602
-3983	-0.663833	4.21667e-05	0.253
-3982	-0.663667	4.36667e-05	0.262
-3981	-0.6635	4.34667e-05	0.2608
-3980	-0.663333	4.50333e-05	0.2702
-3979	-0.663167	4.21667e-05	0.253
-3978	-0.663	4.48667e-05	0.2692
-3977	-0.662833	4.57e-05	0.2742
-3976	-0.662667	4.65e-05	0.279
-3975	-0.6625	4.38e-05	0.2628
-3974	-0.662333	4.49667e-05	0.2698
-3973	-0.662167	4.37667e-05	0.2626
-3972	-0.662	4.32667e-05	0.2596
-3971	-0.661833	4.40667e-05	0.2644
-3970	-0.661667	4.47667e-05	0.2686
-3969	-0.6615	4.51333e-05	0.2708
-3968	-0.661333	4.20667e-05	0.2524
-3967	-0.661167	4.6e-05	0.276
-3966	-0.661	4.64333e-05	0.2786
-3965	-0.660833	4.3e-05	0.258
-3964	-0.660667	4.35667e-05	0.2614
-3963	-0.6605	4.32667e-05	0.2596
-3962	-0.660333	4.43667e-05	0.2662
-3961	-0.660167	4.6e-05	0.276
-3960	-0.66	4.28333e-05	0.257
-3959	-0.659833	4.60667e-05	0.2764
-3958	-0.659667	4.49667e-05	0.2698
-3957	-0.6595	4.76e-05	0.2856
-3956	-0.659333	4.49e-05	0.2694
-3955	-0.659167	4.65333e-05	0.2792
-3954	-0.659	4.70667e-05	0.2824
-3953	-0.658833	4.64333e-05	0.2786
-3952	-0.658667	4.58667e-05	0.2752
-3951	-0.6585	4.48e-05	0.2688
-3950	-0.658333	4.32667e-05	0.2596
-3949	-0.658167	4.44e-05	0.2664
-3948	-0.658	4.48333e-05	0.269
-3947	-0.657833	4.53e-05	0.2718
-3946	-0.657667	4.77667e-05	0.2866
-3945	-0.6575	4.42333e-05	0.2654
-3944	-0.657333	4.74333e-05	0.2846
-3943	-0.657167	4.74667e-05	0.2848
-3942	-0.657	4.56e-05	0.2736
-3941	-0.656833	4.56333e-05	0.2738
-3940	-0.656667	4.50333e-05	0.2702
-3939	-0.6565	4.63333e-05	0.278
-3938	-0.656333	4.58e-05	0.2748
-3937	-0.656167	4.62667e-05	0.2776
-3936	-0.656	4.72333e-05	0.2834
-3935	-0.655833	4.57667e-05	0.2746
-3934	-0.655667	4.39e-05	0.2634
-3933	-0.6555	4.66333e-05	0.2798
-3932	-0.655333	4.43e-05	0.2658
-3931	-0.655167	4.41667e-05	0.265
-3930	-0.655	4.46e-05	0.2676
-3929	-0.654833	4.47667e-05	0.2686
-3928	-0.654667	4.65e-05	0.279
-3927	-0.6545	4.77333e-05	0.2864
-3926	-0.654333	4.63e-05	0.2778
-3925	-0.654167	4.72667e-05	0.2836
-3924	-0.654	4.50667e-05	0.2704
-3923	-0.653833	4.68667e-05	0.2812
-3922	-0.653667	4.50333e-05	0.2702
-3921	-0.6535	4.48667e-05	0.2692
-3920	-0.653333	4.76333e-05	0.2858
-3919	-0.653167	4.71667e-05	0.283
-3918	-0.653	4.51e-05	0.2706
-3917	-0.652833	4.72e-05	0.2832
-3916	-0.652667	4.57667e-05	0.2746
-3915	-0.6525	4.50667e-05	0.2704
-3914	-0.652333	4.59e-05	0.2754
-3913	-0.652167	4.75667e-05	0.2854
-3912	-0.652	4.66e-05	0.2796
-3911	-0.651833	4.46333e-05	0.2678
-3910	-0.651667	4.76e-05	0.2856
-3909	-0.6515	4.93e-05	0.2958
-3908	-0.651333	4.83e-05	0.2898
-3907	-0.651167	4.73667e-05	0.2842
-3906	-0.651	4.50667e-05	0.2704
-3905	-0.650833	4.85333e-05	0.2912
-3904	-0.650667	4.72333e-05	0.2834
-3903	-0.6505	4.57e-05	0.2742
-3902	-0.650333	4.72333e-05	0.2834
-3901	-0.650167	4.71667e-05	0.283
-3900	-0.65	4.49667e-05	0.2698
-3899	-0.649833	4.86667e-05	0.292
-3898	-0.649667	4.64667e-05	0.2788
-3897	-0.6495	4.71667e-05	0.283
-3896	-0.649333	4.82667e-05	0.2896
-3895	-0.649167	4.83333e-05	0.29
-3894	-0.649	4.58667e-05	0.2752
-3893	-0.648833	4.79e-05	0.2874
-3892	-0.648667	4.71333e-05	0.2828
-3891	-0.6485	4.55333e-05	0.2732
-3890	-0.648333	4.72667e-05	0.2836
-3889	-0.648167	4.87333e-05	0.2924
-3888	-0.648	4.62e-05	0.2772
-3887	-0.647833	4.66e-05	0.2796
-3886	-0.647667	4.90667e-05	0.2944
-3885	-0.6475	4.86333e-05	0.2918
-3884	-0.647333	4.7e-05	0.282
-3883	-0.647167	4.75333e-05	0.2852
-3882	-0.647	4.65333e-05	0.2792
-3881	-0.646833	4.73e-05	0.2838
-3880	-0.646667	5.07e-05	0.3042
-3879	-0.6465	4.70667e-05	0.2824
-3878	-0.646333	4.89e-05	0.2934
-3877	-0.646167	4.81333e-05	0.2888
-3876	-0.646	4.75e-05	0.285
-3875	-0.645833	4.77667e-05	0.2866
-3874	-0.645667	4.85333e-05	0.2912
-3873	-0.6455	4.78667e-05	0.2872
-3872	-0.645333	4.65667e-05	0.2794
-3871	-0.645167	4.97e-05	0.2982
-3870	-0.645	4.80333e-05	0.2882
-3869	-0.644833	4.69333e-05	0.2816
-3868	-0.644667	4.82667e-05	0.2896
-3867	-0.6445	4.77e-05	0.2862
-3866	-0.644333	4.60667e-05	0.2764
-3865	-0.644167	4.90333e-05	0.2942
-3864	-0.644	4.66333e-05	0.2798
-3863	-0.643833	4.66e-05	0.2796
-3862	-0.643667	4.73667e-05	0.2842
-3861	-0.6435	4.83667e-05	0.2902
-3860	-0.643333	4.83e-05	0.2898
-3859	-0.643167	4.63333e-05	0.278
-3858	-0.643	4.8e-05	0.288
-3857	-0.642833	4.82667e-05	0.2896
-3856	-0.642667	4.96e-05	0.2976
-3855	-0.6425	4.61333e-05	0.2768
-3854	-0.642333	4.96333e-05	0.2978
-3853	-0.642167	4.68667e-05	0.2812
-3852	-0.642	4.71667e-05	0.283
-3851	-0.641833	4.67333e-05	0.2804
-3850	-0.641667	4.85333e-05	0.2912
-3849	-0.6415	4.92e-05	0.2952
-3848	-0.641333	4.64e-05	0.2784
-3847	-0.641167	4.89333e-05	0.2936
-3846	-0.641	4.68667e-05	0.2812
-3845	-0.640833	4.76667e-05	0.286
-3844	-0.640667	4.62333e-05	0.2774
-3843	-0.6405	4.66667e-05	0.28
-3842	-0.640333	4.78333e-05	0.287
-3841	-0.640167	4.77333e-05	0.2864
-3840	-0.64	4.75333e-05	0.2852
-3839	-0.639833	4.93e-05	0.2958
-3838	-0.639667	5.15667e-05	0.3094
-3837	-0.6395	4.76667e-05	0.286
-3836	-0.639333	4.87667e-05	0.2926
-3835	-0.639167	4.90333e-05	0.2942
-3834	-0.639	4.81667e-05	0.289
-3833	-0.638833	5.15333e-05	0.3092
-3832	-0.638667	4.93e-05	0.2958
-3831	-0.6385	4.96e-05	0.2976
-3830	-0.638333	4.75e-05	0.285
-3829	-0.638167	4.82667e-05	0.2896
-3828	-0.638	4.88333e-05	0.293
-3827	-0.637833	4.76333e-05	0.2858
-3826	-0.637667	4.86333e-05	0.2918
-3825	-0.6375	4.83e-05	0.2898
-3824	-0.637333	4.97667e-05	0.2986
-3823	-0.637167	4.97667e-05	0.2986
-3822	-0.637	4.83e-05	0.2898
-3821	-0.636833	4.79e-05	0.2874
-3820	-0.636667	4.79333e-05	0.2876
-3819	-0.6365	4.99667e-05	0.2998
-3818	-0.636333	5.11333e-05	0.3068
-3817	-0.636167	4.82e-05	0.2892
-3816	-0.636	4.89333e-05	0.2936
-3815	-0.635833	4.94667e-05	0.2968
-3814	-0.635667	4.89333e-05	0.2936
-3813	-0.6355	5.15e-05	0.309
-3812	-0.635333	5.05667e-05	0.3034
-3811	-0.635167	5.09333e-05	0.3056
-3810	-0.635	4.88e-05	0.2928
-3809	-0.634833	4.87667e-05	0.2926
-3808	-0.634667	4.99e-05	0.2994
-3807	-0.6345	5.02333e-05	0.3014
-3806	-0.634333	5.11e-05	0.3066
-3805	-0.634167	4.95333e-05	0.2972
-3804	-0.634	5.04e-05	0.3024
-3803	-0.633833	4.86667e-05	0.292
-3802	-0.633667	4.98e-05	0.2988
-3801	-0.6335	4.96667e-05	0.298
-3800	-0.633333	5.06333e-05	0.3038
-3799	-0.633167	4.93e-05	0.2958
-3798	-0.633	4.99667e-05	0.2998
-3797	-0.632833	5.14667e-05	0.3088
-3796	-0.632667	5.01e-05	0.3006
-3795	-0.6325	5.01667e-05	0.301
-3794	-0.632333	4.85333e-05	0.2912
-3793	-0.632167	5.08667e-05	0.3052
-3792	-0.632	4.75e-05	0.285
-3791	-0.631833	4.94667e-05	0.2968
-3790	-0.631667	4.81e-05	0.2886
-3789	-0.6315	5.04667e-05	0.3028
-3788	-0.631333	5.12e-05	0.3072
-3787	-0.631167	4.97e-05	0.2982
-3786	-0.631	5.10667e-05	0.3064
-3785	-0.630833	5.11e-05	0.3066
-3784	-0.630667	4.89333e-05	0.2936
-3783	-0.6305	4.98667e-05	0.2992
-3782	-0.630333	5.05333e-05	0.3032
-3781	-0.630167	5.03e-05	0.3018
-3780	-0.63	5.09667e-05	0.3058
-3779	-0.629833	4.98667e-05	0.2992
-3778	-0.629667	5.35333e-05	0.3212
-3777	-0.6295	4.77667e-05	0.2866
-3776	-0.629333	5.12667e-05	0.3076
-3775	-0.629167	5.14e-05	0.3084
-3774	-0.629	4.99e-05	0.2994
-3773	-0.628833	5.02333e-05	0.3014
-3772	-0.628667	5.24333e-05	0.3146
-3771	-0.6285	5.04333e-05	0.3026
-3770	-0.628333	5.09e-05	0.3054
-3769	-0.628167	5.17e-05	0.3102
-3768	-0.628	4.96667e-05	0.298
-3767	-0.627833	5.30333e-05	0.3182
-3766	-0.627667	5.09333e-05	0.3056
-3765	-0.6275	5.22667e-05	0.3136
-3764	-0.627333	5.33667e-05	0.3202
-3763	-0.627167	5.25667e-05	0.3154
-3762	-0.627	5.12667e-05	0.3076
-3761	-0.626833	4.95667e-05	0.2974
-3760	-0.626667	5.15333e-05	0.3092
-3759	-0.6265	5.02667e-05	0.3016
-3758	-0.626333	5.09e-05	0.3054
-3757	-0.626167	5.06e-05	0.3036
-3756	-0.626	5.27e-05	0.3162
-3755	-0.625833	4.79333e-05	0.2876
-3754	-0.625667	5.05333e-05	0.3032
-3753	-0.6255	5.03667e-05	0.3022
-3752	-0.625333	5.17333e-05	0.3104
-3751	-0.625167	5.11e-05	0.3066
-3750	-0.625	4.98333e-05	0.299
-3749	-0.624833	5.11667e-05	0.307
-3748	-0.624667	5.22e-05	0.3132
-3747	-0.6245	5.14333e-05	0.3086
-3746	-0.624333	5.05e-05	0.303
-3745	-0.624167	5.20333e-05	0.3122
-3744	-0.624	5.17333e-05	0.3104
-3743	-0.623833	4.93667e-05	0.2962
-3742	-0.623667	5.04333e-05	0.3026
-3741	-0.6235	5.16667e-05	0.31
-3740	-0.623333	5.1e-05	0.306
-3739	-0.623167	5.31667e-05	0.319
-3738	-0.623	4.99667e-05	0.2998
-3737	-0.622833	5.07e-05	0.3042
-3736	-0.622667	5.28667e-05	0.3172
-3735	-0.6225	5.38333e-05	0.323
-3734	-0.622333	5.33333e-05	0.32
-3733	-0.622167	5.13333e-05	0.308
-3732	-0.622	5.20333e-05	0.3122
-3731	-0.621833	5.23e-05	0.3138
-3730	-0.621667	5.25e-05	0.315
-3729	-0.6215	5.13333e-05	0.308
-3728	-0.621333	5.33667e-05	0.3202
-3727	-0.621167	5.33e-05	0.3198
-3726	-0.621	5.13667e-05	0.3082
-3725	-0.620833	5.10333e-05	0.3062
-3724	-0.620667	5.16333e-05	0.3098
-3723	-0.6205	5.29333e-05	0.3176
-3722	-0.620333	5.01667e-05	0.301
-3721	-0.620167	5.13333e-05	0.308
-3720	-0.62	5.36e-05	0.3216
-3719	-0.619833	5.17667e-05	0.3106
-3718	-0.619667	5.17667e-05	0.3106
-3717	-0.6195	5.52667e-05	0.3316
-3716	-0.619333	5.02e-05	0.3012
-3715	-0.619167	5.24333e-05	0.3146
-3714	-0.619	5.18667e-05	0.3112
-3713	-0.618833	5.2e-05	0.312
-3712	-0.618667	4.9e-05	0.294
-3711	-0.6185	5.44667e-05	0.3268
-3710	-0.618333	5.32e-05	0.3192
-3709	-0.618167	5.25333e-05	0.3152
-3708	-0.618	5.36333e-05	0.3218
-3707	-0.617833	5.54333e-05	0.3326
-3706	-0.617667	5.13667e-05	0.3082
-3705	-0.6175	5.30333e-05	0.3182
-3704	-0.617333	5.12333e-05	0.3074
-3703	-0.617167	5.41667e-05	0.325
-3702	-0.617	5.38e-05	0.3228
-3701	-0.616833	5.30667e-05	0.3184
-3700	-0.616667	5.32e-05	0.3192
-3699	-0.6165	5.34667e-05	0.3208
-3698	-0.616333	5.11333e-05	0.3068
-3697	-0.616167	5.22333e-05	0.3134
-3696	-0.616	5.48e-05	0.3288
-3695	-0.615833	5.25e-05	0.315
-3694	-0.615667	5.00667e-05	0.3004
-3693	-0.6155	5.52667e-05	0.3316
-3692	-0.615333	5.24333e-05	0.3146
-3691	-0.615167	5.41333e-05	0.3248
-3690	-0.615	5.30667e-05	0.3184
-3689	-0.614833	5.42e-05	0.3252
-3688	-0.614667	5.29e-05	0.3174
-3687	-0.6145	5.39e-05	0.3234
-3686	-0.614333	5.11333e-05	0.3068
-3685	-0.614167	5.33667e-05	0.3202
-3684	-0.614	5.28333e-05	0.317
-3683	-0.613833	5.45667e-05	0.3274
-3682	-0.613667	5.48333e-05	0.329
-3681	-0.6135	5.39e-05	0.3234
-3680	-0.613333	5.12333e-05	0.3074
-3679	-0.613167	5.31333e-05	0.3188
-3678	-0.613	5.55e-05	0.333
-3677	-0.612833	5.34333e-05	0.3206
-3676	-0.612667	5.54667e-05	0.3328
-3675	-0.6125	5.25e-05	0.315
-3674	-0.612333	5.36667e-05	0.322
-3673	-0.612167	5.30667e-05	0.3184
-3672	-0.612	5.40333e-05	0.3242
-3671	-0.611833	5.31333e-05	0.3188
-3670	-0.611667	5.49333e-05	0.3296
-3669	-0.6115	5.52667e-05	0.3316
-3668	-0.611333	5.30667e-05	0.3184
-3667	-0.611167	5.47667e-05	0.3286
-3666	-0.611	5.36e-05	0.3216
-3665	-0.610833	5.63667e-05	0.3382
-3664	-0.610667	5.44667e-05	0.3268
-3663	-0.6105	5.3e-05	0.318
-3662	-0.610333	5.4e-05	0.324
-3661	-0.610167	5.53667e-05	0.3322
-3660	-0.61	5.42667e-05	0.3256
-3659	-0.609833	5.44667e-05	0.3268
-3658	-0.609667	5.60333e-05	0.3362
-3657	-0.6095	5.5e-05	0.33
-3656	-0.609333	5.36333e-05	0.3218
-3655	-0.609167	5.49667e-05	0.3298
-3654	-0.609	5.41e-05	0.3246
-3653	-0.608833	5.43333e-05	0.326
-3652	-0.608667	5.35e-05	0.321
-3651	-0.6085	5.33667e-05	0.3202
-3650	-0.608333	5.47333e-05	0.3284
-3649	-0.608167	5.86333e-05	0.3518
-3648	-0.608	5.53667e-05	0.3322
-3647	-0.607833	5.42667e-05	0.3256
-3646	-0.607667	5.34333e-05	0.3206
-3645	-0.6075	5.36e-05	0.3216
-3644	-0.607333	5.28667e-05	0.3172
-3643	-0.607167	5.47667e-05	0.3286
-3642	-0.607	5.31333e-05	0.3188
-3641	-0.606833	5.64667e-05	0.3388
-3640	-0.606667	5.47e-05	0.3282
-3639	-0.6065	5.62333e-05	0.3374
-3638	-0.606333	5.48e-05	0.3288
-3637	-0.606167	5.51667e-05	0.331
-3636	-0.606	5.51333e-05	0.3308
-3635	-0.605833	5.84667e-05	0.3508
-3634	-0.605667	5.75e-05	0.345
-3633	-0.6055	5.51667e-05	0.331
-3632	-0.605333	5.56e-05	0.3336
-3631	-0.605167	5.41333e-05	0.3248
-3630	-0.605	5.47667e-05	0.3286
-3629	-0.604833	5.40667e-05	0.3244
-3628	-0.604667	5.39333e-05	0.3236
-3627	-0.6045	5.41667e-05	0.325
-3626	-0.604333	5.38e-05	0.3228
-3625	-0.604167	5.47667e-05	0.3286
-3624	-0.604	5.57e-05	0.3342
-3623	-0.603833	5.6e-05	0.336
-3622	-0.603667	5.49e-05	0.3294
-3621	-0.6035	5.62333e-05	0.3374
-3620	-0.603333	5.66333e-05	0.3398
-3619	-0.603167	5.16667e-05	0.31
-3618	-0.603	5.51e-05	0.3306
-3617	-0.602833	5.60333e-05	0.3362
-3616	-0.602667	5.49333e-05	0.3296
-3615	-0.6025	5.53e-05	0.3318
-3614	-0.602333	5.65e-05	0.339
-3613	-0.602167	5.93667e-05	0.3562
-3612	-0.602	5.53667e-05	0.3322
-3611	-0.601833	5.48333e-05	0.329
-3610	-0.601667	5.58e-05	0.3348
-3609	-0.6015	5.59e-05	0.3354
-3608	-0.601333	5.52e-05	0.3312
-3607	-0.601167	5.74667e-05	0.3448
-3606	-0.601	5.72e-05	0.3432
-3605	-0.600833	5.57667e-05	0.3346
-3604	-0.600667	5.63667e-05	0.3382
-3603	-0.6005	5.50333e-05	0.3302
-3602	-0.600333	5.59667e-05	0.3358
-3601	-0.600167	5.8e-05	0.348
-3600	-0.6	5.82333e-05	0.3494
-3599	-0.599833	5.71333e-05	0.3428
-3598	-0.599667	5.84333e-05	0.3506
-3597	-0.5995	5.62667e-05	0.3376
-3596	-0.599333	5.72667e-05	0.3436
-3595	-0.599167	5.59e-05	0.3354
-3594	-0.599	5.75667e-05	0.3454
-3593	-0.598833	5.67333e-05	0.3404
-3592	-0.598667	5.55e-05	0.333
-3591	-0.5985	5.74667e-05	0.3448
-3590	-0.598333	5.66667e-05	0.34
-3589	-0.598167	5.76667e-05	0.346
-3588	-0.598	5.54667e-05	0.3328
-3587	-0.597833	5.60667e-05	0.3364
-3586	-0.597667	5.65e-05	0.339
-3585	-0.5975	5.54e-05	0.3324
-3584	-0.597333	5.54e-05	0.3324
-3583	-0.597167	5.74667e-05	0.3448
-3582	-0.597	5.85333e-05	0.3512
-3581	-0.596833	5.64333e-05	0.3386
-3580	-0.596667	5.66667e-05	0.34
-3579	-0.5965	5.59e-05	0.3354
-3578	-0.596333	5.72333e-05	0.3434
-3577	-0.596167	5.76e-05	0.3456
-3576	-0.596	5.74333e-05	0.3446
-3575	-0.595833	5.64667e-05	0.3388
-3574	-0.595667	5.48e-05	0.3288
-3573	-0.5955	5.58333e-05	0.335
-3572	-0.595333	5.64667e-05	0.3388
-3571	-0.595167	5.94333e-05	0.3566
-3570	-0.595	5.52e-05	0.3312
-3569	-0.594833	5.6e-05	0.336
-3568	-0.594667	5.7e-05	0.342
-3567	-0.5945	5.81667e-05	0.349
-3566	-0.594333	5.50667e-05	0.3304
-3565	-0.594167	5.74667e-05	0.3448
-3564	-0.594	5.74333e-05	0.3446
-3563	-0.593833	5.59e-05	0.3354
-3562	-0.593667	5.86333e-05	0.3518
-3561	-0.5935	5.93667e-05	0.3562
-3560	-0.593333	5.81667e-05	0.349
-3559	-0.593167	5.91e-05	0.3546
-3558	-0.593	5.45667e-05	0.3274
-3557	-0.592833	5.82e-05	0.3492
-3556	-0.592667	5.79667e-05	0.3478
-3555	-0.5925	5.81667e-05	0.349
-3554	-0.592333	5.82667e-05	0.3496
-3553	-0.592167	5.81333e-05	0.3488
-3552	-0.592	5.84333e-05	0.3506
-3551	-0.591833	5.8e-05	0.348
-3550	-0.591667	5.80333e-05	0.3482
-3549	-0.5915	5.95e-05	0.357
-3548	-0.591333	5.8e-05	0.348
-3547	-0.591167	5.48e-05	0.3288
-3546	-0.591	5.99667e-05	0.3598
-3545	-0.590833	5.85e-05	0.351
-3544	-0.590667	5.75333e-05	0.3452
-3543	-0.5905	5.79333e-05	0.3476
-3542	-0.590333	5.62e-05	0.3372
-3541	-0.590167	5.73667e-05	0.3442
-3540	-0.59	5.98333e-05	0.359
-3539	-0.589833	5.67333e-05	0.3404
-3538	-0.589667	5.83e-05	0.3498
-3537	-0.5895	5.87667e-05	0.3526
-3536	-0.589333	5.93e-05	0.3558
-3535	-0.589167	5.87e-05	0.3522
-3534	-0.589	5.91e-05	0.3546
-3533	-0.588833	5.70667e-05	0.3424
-3532	-0.588667	5.88333e-05	0.353
-3531	-0.5885	5.92333e-05	0.3554
-3530	-0.588333	5.86667e-05	0.352
-3529	-0.588167	5.92e-05	0.3552
-3528	-0.588	5.92333e-05	0.3554
-3527	-0.587833	5.77667e-05	0.3466
-3526	-0.587667	5.79667e-05	0.3478
-3525	-0.5875	5.97333e-05	0.3584
-3524	-0.587333	5.91e-05	0.3546
-3523	-0.587167	5.81333e-05	0.3488
-3522	-0.587	5.95333e-05	0.3572
-3521	-0.586833	5.71e-05	0.3426
-3520	-0.586667	5.93333e-05	0.356
-3519	-0.5865	6.01e-05	0.3606
-3518	-0.586333	5.79667e-05	0.3478
-3517	-0.586167	6.08e-05	0.3648
-3516	-0.586	5.94333e-05	0.3566
-3515	-0.585833	5.83e-05	0.3498
-3514	-0.585667	5.60333e-05	0.3362
-3513	-0.5855	6.07667e-05	0.3646
-3512	-0.585333	5.87e-05	0.3522
-3511	-0.585167	5.8e-05	0.348
-3510	-0.585	5.81333e-05	0.3488
-3509	-0.584833	5.95e-05	0.357
-3508	-0.584667	6.03333e-05	0.362
-3507	-0.5845	5.96333e-05	0.3578
-3506	-0.584333	5.73e-05	0.3438
-3505	-0.584167	6.04e-05	0.3624
-3504	-0.584	6.07e-05	0.3642
-3503	-0.583833	5.82333e-05	0.3494
-3502	-0.583667	5.91333e-05	0.3548
-3501	-0.5835	5.90333e-05	0.3542
-3500	-0.583333	5.72667e-05	0.3436
-3499	-0.583167	5.70667e-05	0.3424
-3498	-0.583	6.06667e-05	0.364
-3497	-0.582833	5.84e-05	0.3504
-3496	-0.582667	5.95e-05	0.357
-3495	-0.5825	5.88333e-05	0.353
-3494	-0.582333	5.79667e-05	0.3478
-3493	-0.582167	6.24e-05	0.3744
-3492	-0.582	5.86333e-05	0.3518
-3491	-0.581833	6.03e-05	0.3618
-3490	-0.581667	5.73333e-05	0.344
-3489	-0.5815	5.92e-05	0.3552
-3488	-0.581333	6.13667e-05	0.3682
-3487	-0.581167	6.04667e-05	0.3628
-3486	-0.581	5.96333e-05	0.3578
-3485	-0.580833	5.99e-05	0.3594
-3484	-0.580667	5.91333e-05	0.3548
-3483	-0.5805	5.76e-05	0.3456
-3482	-0.580333	5.83333e-05	0.35
-3481	-0.580167	6.03e-05	0.3618
-3480	-0.58	5.88667e-05	0.3532
-3479	-0.579833	5.68667e-05	0.3412
-3478	-0.579667	5.90667e-05	0.3544
-3477	-0.5795	6.21333e-05	0.3728
-3476	-0.579333	6.11e-05	0.3666
-3475	-0.579167	5.82333e-05	0.3494
-3474	-0.579	5.77667e-05	0.3466
-3473	-0.578833	5.83e-05	0.3498
-3472	-0.578667	6.24667e-05	0.3748
-3471	-0.5785	5.81667e-05	0.349
-3470	-0.578333	6.03e-05	0.3618
-3469	-0.578167	6.01e-05	0.3606
-3468	-0.578	6.12e-05	0.3672
-3467	-0.577833	5.87e-05	0.3522
-3466	-0.577667	5.87667e-05	0.3526
-3465	-0.5775	6.14333e-05	0.3686
-3464	-0.577333	5.93333e-05	0.356
-3463	-0.577167	6.17333e-05	0.3704
-3462	-0.577	6.17667e-05	0.3706
-3461	-0.576833	6.04e-05	0.3624
-3460	-0.576667	5.85333e-05	0.3512
-3459	-0.5765	5.81333e-05	0.3488
-3458	-0.576333	6.11e-05	0.3666
-3457	-0.576167	5.73e-05	0.3438
-3456	-0.576	6.18667e-05	0.3712
-3455	-0.575833	5.89667e-05	0.3538
-3454	-0.575667	6.14333e-05	0.3686
-3453	-0.5755	6.27e-05	0.3762
-3452	-0.575333	5.86e-05	0.3516
-3451	-0.575167	6.35333e-05	0.3812
-3450	-0.575	5.86667e-05	0.352
-3449	-0.574833	6.10667e-05	0.3664
-3448	-0.574667	6.09667e-05	0.3658
-3447	-0.5745	5.75667e-05	0.3454
-3446	-0.574333	6.12333e-05	0.3674
-3445	-0.574167	5.87e-05	0.3522
-3444	-0.574	6.19333e-05	0.3716
-3443	-0.573833	6.2e-05	0.372
-3442	-0.573667	6.10667e-05	0.3664
-3441	-0.5735	5.75333e-05	0.3452
-3440	-0.573333	5.97e-05	0.3582
-3439	-0.573167	5.90667e-05	0.3544
-3438	-0.573	6.01e-05	0.3606
-3437	-0.572833	6.10667e-05	0.3664
-3436	-0.572667	6.20667e-05	0.3724
-3435	-0.5725	6.18667e-05	0.3712
-3434	-0.572333	6.09e-05	0.3654
-3433	-0.572167	5.94667e-05	0.3568
-3432	-0.572	6.01333e-05	0.3608
-3431	-0.571833	6.08667e-05	0.3652
-3430	-0.571667	6.33333e-05	0.38
-3429	-0.5715	6.02667e-05	0.3616
-3428	-0.571333	5.99e-05	0.3594
-3427	-0.571167	6.02333e-05	0.3614
-3426	-0.571	6.23667e-05	0.3742
-3425	-0.570833	5.95333e-05	0.3572
-3424	-0.570667	6.08e-05	0.3648
[truncated: 8,905 more rows]
