# Supplementary material for: Reconstructing the evolution history of networked complex systems
Source: Nat Commun. 2024 Apr 2;15:2849. doi: 10.1038/s41467-024-47248-x (PMC10987487; doi:10.1038/s41467-024-47248-x)
Supplement: Supplementary file 8 — Source Data [file 41467_2024_47248_MOESM8_ESM.zip › Source Data/figure2/figure2c_human_distribution.xls]

## Sheet: Sheet1
D	D_E	probability	probability_density
-126	-0.0443662	7.04225e-08	0.0002
-116	-0.0408451	7.04225e-08	0.0002
-113	-0.0397887	1.40845e-07	0.0004
-110	-0.0387324	7.04225e-08	0.0002
-109	-0.0383803	7.04225e-08	0.0002
-108	-0.0380282	1.40845e-07	0.0004
-107	-0.0376761	2.8169e-07	0.0008
-105	-0.0369718	7.04225e-08	0.0002
-104	-0.0366197	7.04225e-08	0.0002
-103	-0.0362676	2.11268e-07	0.0006
-102	-0.0359155	1.40845e-07	0.0004
-101	-0.0355634	2.8169e-07	0.0008
-100	-0.0352113	1.40845e-07	0.0004
-99	-0.0348592	7.04225e-08	0.0002
-98	-0.034507	4.22535e-07	0.0012
-97	-0.0341549	1.19718e-06	0.0034
-96	-0.0338028	9.85915e-07	0.0028
-95	-0.0334507	8.4507e-07	0.0024
-94	-0.0330986	9.85915e-07	0.0028
-93	-0.0327465	1.47887e-06	0.0042
-92	-0.0323944	2.04225e-06	0.0058
-91	-0.0320423	2.32394e-06	0.0066
-90	-0.0316901	2.1831e-06	0.0062
-89	-0.031338	3.73239e-06	0.0106
-88	-0.0309859	4.43662e-06	0.0126
-87	-0.0306338	4.78873e-06	0.0136
-86	-0.0302817	6.12676e-06	0.0174
-85	-0.0299296	6.47887e-06	0.0184
-84	-0.0295775	7.95775e-06	0.0226
-83	-0.0292254	1.00704e-05	0.0286
-82	-0.0288732	1.23239e-05	0.035
-81	-0.0285211	1.37324e-05	0.039
-80	-0.028169	1.72535e-05	0.049
-79	-0.0278169	1.8169e-05	0.0516
-78	-0.0274648	2.26761e-05	0.0644
-77	-0.0271127	2.66901e-05	0.0758
-76	-0.0267606	3.07746e-05	0.0874
-75	-0.0264085	3.97183e-05	0.1128
-74	-0.0260563	4.17606e-05	0.1186
-73	-0.0257042	5.33099e-05	0.1514
-72	-0.0253521	5.90845e-05	0.1678
-71	-0.025	7.33803e-05	0.2084
-70	-0.0246479	8.21127e-05	0.2332
-69	-0.0242958	9.45775e-05	0.2686
-68	-0.0239437	0.000118944	0.3378
-67	-0.0235915	0.000127606	0.3624
-66	-0.0232394	0.000142324	0.4042
-65	-0.0228873	0.000172254	0.4892
-64	-0.0225352	0.000199225	0.5658
-63	-0.0221831	0.000223732	0.6354
-62	-0.021831	0.000255352	0.7252
-61	-0.0214789	0.000294014	0.835
-60	-0.0211268	0.000344718	0.979
-59	-0.0207746	0.000377113	1.071
-58	-0.0204225	0.000436901	1.2408
-57	-0.0200704	0.000500845	1.4224
-56	-0.0197183	0.000558028	1.5848
-55	-0.0193662	0.000628521	1.785
-54	-0.0190141	0.000701479	1.9922
-53	-0.018662	0.00079669	2.2626
-52	-0.0183099	0.000894789	2.5412
-51	-0.0179577	0.00100261	2.8474
-50	-0.0176056	0.00111542	3.1678
-49	-0.0172535	0.00123056	3.4948
-48	-0.0169014	0.00137444	3.9034
-47	-0.0165493	0.00154063	4.3754
-46	-0.0161972	0.00170761	4.8496
-45	-0.0158451	0.00189169	5.3724
-44	-0.015493	0.00209063	5.9374
-43	-0.0151408	0.00228148	6.4794
-42	-0.0147887	0.00251282	7.1364
-41	-0.0144366	0.00276359	7.8486
-40	-0.0140845	0.0030207	8.5788
-39	-0.0137324	0.00331338	9.41
-38	-0.0133803	0.00361176	10.2574
-37	-0.0130282	0.00392838	11.1566
-36	-0.0126761	0.00427613	12.1442
-35	-0.0123239	0.00459218	13.0418
-34	-0.0119718	0.00498437	14.1556
-33	-0.0116197	0.0053907	15.3096
-32	-0.0112676	0.00575359	16.3402
-31	-0.0109155	0.00620035	17.609
-30	-0.0105634	0.00662261	18.8082
-29	-0.0102113	0.00712676	20.24
-28	-0.00985915	0.00762577	21.6572
-27	-0.00950704	0.00815887	23.1712
-26	-0.00915493	0.00855718	24.3024
-25	-0.00880282	0.00916197	26.02
-24	-0.0084507	0.00970606	27.5652
-23	-0.00809859	0.0102184	29.0202
-22	-0.00774648	0.0108255	30.7444
-21	-0.00739437	0.0113418	32.2108
-20	-0.00704225	0.0119005	33.7974
-19	-0.00669014	0.0124661	35.4038
-18	-0.00633803	0.0129928	36.8996
-17	-0.00598592	0.0135711	38.542
-16	-0.0056338	0.0141624	40.2212
-15	-0.00528169	0.0146139	41.5036
-14	-0.00492958	0.0152062	43.1856
-13	-0.00457746	0.0157397	44.7008
-12	-0.00422535	0.0161882	45.9746
-11	-0.00387324	0.0166476	47.2792
-10	-0.00352113	0.0171333	48.6586
-9	-0.00316901	0.0174863	49.661
-8	-0.0028169	0.0178718	50.756
-7	-0.00246479	0.0182121	51.7224
-6	-0.00211268	0.0185909	52.7982
-5	-0.00176056	0.0188245	53.4616
-4	-0.00140845	0.0190306	54.0468
-3	-0.00105634	0.0192697	54.726
-2	-0.000704225	0.0193266	54.8876
-1	-0.000352113	0.0195351	55.4798
0	0	0.0195789	55.604
1	0.000352113	0.0194947	55.365
2	0.000704225	0.0193606	54.9842
3	0.00105634	0.0192185	54.5804
4	0.00140845	0.0191192	54.2984
5	0.00176056	0.0188089	53.4172
6	0.00211268	0.0185543	52.6942
7	0.00246479	0.0183051	51.9866
8	0.0028169	0.0179032	50.8452
9	0.00316901	0.0175589	49.8674
10	0.00352113	0.0171082	48.5872
11	0.00387324	0.0166977	47.4216
12	0.00422535	0.0161687	45.919
13	0.00457746	0.015733	44.6818
14	0.00492958	0.0151979	43.162
15	0.00528169	0.0146894	41.7178
16	0.0056338	0.0141323	40.1358
17	0.00598592	0.013587	38.5872
18	0.00633803	0.0130284	37.0006
19	0.00669014	0.0124837	35.4538
20	0.00704225	0.0119415	33.9138
21	0.00739437	0.0113322	32.1834
22	0.00774648	0.0108016	30.6766
23	0.00809859	0.0102337	29.0638
24	0.0084507	0.00968585	27.5078
25	0.00880282	0.00911972	25.9
26	0.00915493	0.00865852	24.5902
27	0.00950704	0.00806951	22.9174
28	0.00985915	0.00758204	21.533
29	0.0102113	0.00715599	20.323
30	0.0105634	0.00667683	18.9622
31	0.0109155	0.00620669	17.627
32	0.0112676	0.00575662	16.3488
33	0.0116197	0.00537901	15.2764
34	0.0119718	0.00501232	14.235
35	0.0123239	0.00458127	13.0108
36	0.0126761	0.00425394	12.0812
37	0.0130282	0.00389944	11.0744
38	0.0133803	0.00358261	10.1746
39	0.0137324	0.00327014	9.2872
40	0.0140845	0.0030243	8.589
41	0.0144366	0.00274549	7.7972
42	0.0147887	0.00252345	7.1666
43	0.0151408	0.00229275	6.5114
44	0.015493	0.00205472	5.8354
45	0.0158451	0.00187986	5.3388
46	0.0161972	0.0016962	4.8172
47	0.0165493	0.00153648	4.3636
48	0.0169014	0.00140437	3.9884
49	0.0172535	0.00123606	3.5104
50	0.0176056	0.00112366	3.1912
51	0.0179577	0.00101106	2.8714
52	0.0183099	0.000893239	2.5368
53	0.018662	0.000805563	2.2878
54	0.0190141	0.000714577	2.0294
55	0.0193662	0.000634789	1.8028
56	0.0197183	0.000563028	1.599
57	0.0200704	0.000495704	1.4078
58	0.0204225	0.000437042	1.2412
59	0.0207746	0.000379507	1.0778
60	0.0211268	0.000340211	0.9662
61	0.0214789	0.000299155	0.8496
62	0.021831	0.000252113	0.716
63	0.0221831	0.000218732	0.6212
64	0.0225352	0.000195282	0.5546
65	0.0228873	0.000173451	0.4926
66	0.0232394	0.000147324	0.4184
67	0.0235915	0.000127465	0.362
68	0.0239437	0.00011162	0.317
69	0.0242958	9.49296e-05	0.2696
70	0.0246479	8.58451e-05	0.2438
71	0.025	7.09859e-05	0.2016
72	0.0253521	6.03521e-05	0.1714
73	0.0257042	5.09155e-05	0.1446
74	0.0260563	4.21831e-05	0.1198
75	0.0264085	3.60563e-05	0.1024
76	0.0267606	3.19014e-05	0.0906
77	0.0271127	2.64789e-05	0.0752
78	0.0274648	2.42958e-05	0.069
79	0.0278169	1.90141e-05	0.054
80	0.028169	1.69014e-05	0.048
81	0.0285211	1.39437e-05	0.0396
82	0.0288732	1.21831e-05	0.0346
83	0.0292254	1.06338e-05	0.0302
84	0.0295775	7.53521e-06	0.0214
85	0.0299296	6.83099e-06	0.0194
86	0.0302817	6.19718e-06	0.0176
87	0.0306338	3.94366e-06	0.0112
88	0.0309859	2.8169e-06	0.008
89	0.031338	3.02817e-06	0.0086
90	0.0316901	2.39437e-06	0.0068
91	0.0320423	2.74648e-06	0.0078
92	0.0323944	1.26761e-06	0.0036
93	0.0327465	2.04225e-06	0.0058
94	0.0330986	1.12676e-06	0.0032
95	0.0334507	9.85915e-07	0.0028
96	0.0338028	9.15493e-07	0.0026
97	0.0341549	2.8169e-07	0.0008
98	0.034507	7.04225e-07	0.002
99	0.0348592	7.04225e-08	0.0002
100	0.0352113	4.22535e-07	0.0012
101	0.0355634	1.40845e-07	0.0004
102	0.0359155	2.8169e-07	0.0008
103	0.0362676	2.8169e-07	0.0008
104	0.0366197	1.40845e-07	0.0004
105	0.0369718	7.04225e-08	0.0002
106	0.0373239	1.40845e-07	0.0004
108	0.0380282	7.04225e-08	0.0002
