# Supplementary material for: Reconstructing the evolution history of networked complex systems
Source: Nat Commun. 2024 Apr 2;15:2849. doi: 10.1038/s41467-024-47248-x (PMC10987487; doi:10.1038/s41467-024-47248-x)
Supplement: Supplementary file 8 — Source Data [file 41467_2024_47248_MOESM8_ESM.zip › Source Data/figure2/figure2c_WTW_distribution.xls]

## Sheet: Sheet1
D	D_E	probability	probability_density
-104	-0.0320098	6.15574e-08	0.0002
-103	-0.0317021	6.15574e-08	0.0002
-102	-0.0313943	6.15574e-08	0.0002
-101	-0.0310865	6.15574e-08	0.0002
-100	-0.0307787	6.15574e-08	0.0002
-99	-0.0304709	6.15574e-08	0.0002
-97	-0.0298553	2.4623e-07	0.0008
-96	-0.0295476	1.23115e-07	0.0004
-95	-0.0292398	3.69344e-07	0.0012
-94	-0.028932	4.30902e-07	0.0014
-93	-0.0286242	4.92459e-07	0.0016
-92	-0.0283164	5.54017e-07	0.0018
-91	-0.0280086	6.77131e-07	0.0022
-90	-0.0277008	1.04648e-06	0.0034
-89	-0.027393	1.23115e-06	0.004
-88	-0.0270853	1.72361e-06	0.0056
-87	-0.0267775	1.47738e-06	0.0048
-86	-0.0264697	2.21607e-06	0.0072
-85	-0.0261619	1.84672e-06	0.006
-84	-0.0258541	2.4623e-06	0.008
-83	-0.0255463	3.07787e-06	0.01
-82	-0.0252385	4.67836e-06	0.0152
-81	-0.0249307	5.35549e-06	0.0174
-80	-0.024623	5.97107e-06	0.0194
-79	-0.0243152	7.63312e-06	0.0248
-78	-0.0240074	9.1105e-06	0.0296
-77	-0.0236996	1.17575e-05	0.0382
-76	-0.0233918	1.45891e-05	0.0474
-75	-0.023084	1.65589e-05	0.0538
-74	-0.0227762	1.91444e-05	0.0622
-73	-0.0224685	2.20376e-05	0.0716
-72	-0.0221607	2.89935e-05	0.0942
-71	-0.0218529	3.56417e-05	0.1158
-70	-0.0215451	3.82271e-05	0.1242
-69	-0.0212373	4.64758e-05	0.151
-68	-0.0209295	5.56479e-05	0.1808
-67	-0.0206217	6.62973e-05	0.2154
-66	-0.0203139	7.61465e-05	0.2474
-65	-0.0200062	9.09203e-05	0.2954
-64	-0.0196984	0.00010434	0.339
-63	-0.0193906	0.00012687	0.4122
-62	-0.0190828	0.000145214	0.4718
-61	-0.018775	0.000177101	0.5754
-60	-0.0184672	0.000200492	0.6514
-59	-0.0181594	0.000228009	0.7408
-58	-0.0178516	0.000269006	0.874
-57	-0.0175439	0.000311173	1.011
-56	-0.0172361	0.000353216	1.1476
-55	-0.0169283	0.000400431	1.301
-54	-0.0166205	0.000465066	1.511
-53	-0.0163127	0.000535242	1.739
-52	-0.0160049	0.00061225	1.9892
-51	-0.0156971	0.000698061	2.268
-50	-0.0153894	0.000785596	2.5524
-49	-0.0150816	0.000890182	2.8922
-48	-0.0147738	0.0010197	3.313
-47	-0.014466	0.00116627	3.7892
-46	-0.0141582	0.00126371	4.1058
-45	-0.0138504	0.00144075	4.681
-44	-0.0135426	0.00162136	5.2678
-43	-0.0132348	0.00181681	5.9028
-42	-0.0129271	0.00199009	6.4658
-41	-0.0126193	0.0022112	7.1842
-40	-0.0123115	0.00248563	8.0758
-39	-0.0120037	0.00273672	8.8916
-38	-0.0116959	0.00302118	9.8158
-37	-0.0113881	0.00332896	10.8158
-36	-0.0110803	0.00364235	11.834
-35	-0.0107725	0.00399391	12.9762
-34	-0.0104648	0.00438153	14.2356
-33	-0.010157	0.00478486	15.546
-32	-0.00984918	0.00520954	16.9258
-31	-0.0095414	0.00563853	18.3196
-30	-0.00923361	0.00613315	19.9266
-29	-0.00892582	0.00661231	21.4834
-28	-0.00861804	0.00712939	23.1634
-27	-0.00831025	0.00767288	24.9292
-26	-0.00800246	0.0082538	26.8166
-25	-0.00769468	0.00878455	28.541
-24	-0.00738689	0.00936036	30.4118
-23	-0.0070791	0.00998356	32.4366
-22	-0.00677131	0.0106169	34.4944
-21	-0.00646353	0.0112776	36.641
-20	-0.00615574	0.0118207	38.4054
-19	-0.00584795	0.0125688	40.836
-18	-0.00554017	0.0131529	42.7338
-17	-0.00523238	0.0138278	44.9266
-16	-0.00492459	0.0144611	46.984
-15	-0.00461681	0.0150887	49.0232
-14	-0.00430902	0.0157429	51.1488
-13	-0.00400123	0.0163386	53.084
-12	-0.00369344	0.016952	55.077
-11	-0.00338566	0.0175225	56.9306
-10	-0.00307787	0.0180592	58.6744
-9	-0.00277008	0.0185501	60.2692
-8	-0.0024623	0.0189169	61.461
-7	-0.00215451	0.0194017	63.036
-6	-0.00184672	0.0197367	64.1246
-5	-0.00153894	0.0200773	65.231
-4	-0.00123115	0.020411	66.3154
-3	-0.000923361	0.02054	66.7346
-2	-0.000615574	0.020822	67.6508
-1	-0.000307787	0.0209314	68.006
0	0	0.0210106	68.2634
1	0.000307787	0.020924	67.9822
2	0.000615574	0.0207647	67.4644
3	0.000923361	0.0206244	67.0088
4	0.00123115	0.0204336	66.3888
5	0.00153894	0.0200616	65.18
6	0.00184672	0.0198153	64.38
7	0.00215451	0.0194225	63.1038
8	0.0024623	0.0189979	61.7242
9	0.00277008	0.0185525	60.277
10	0.00307787	0.0179993	58.4796
11	0.00338566	0.0175131	56.9002
12	0.00369344	0.0170022	55.24
13	0.00400123	0.0163198	53.023
14	0.00430902	0.0158123	51.3742
15	0.00461681	0.0151239	49.1374
16	0.00492459	0.0144768	47.0352
17	0.00523238	0.0137823	44.7788
18	0.00554017	0.0132359	43.0036
19	0.00584795	0.0125787	40.8682
20	0.00615574	0.0119758	38.9094
21	0.00646353	0.0112147	36.4366
22	0.00677131	0.0105948	34.4226
23	0.0070791	0.00996627	32.3804
24	0.00738689	0.00937433	30.4572
25	0.00769468	0.00878406	28.5394
26	0.00800246	0.00820548	26.6596
27	0.00831025	0.00763755	24.8144
28	0.00861804	0.00714331	23.2086
29	0.00892582	0.00655673	21.3028
30	0.00923361	0.00612114	19.8876
31	0.0095414	0.00564703	18.3472
32	0.00984918	0.00518172	16.8354
33	0.010157	0.00477224	15.505
34	0.0104648	0.00440018	14.2962
35	0.0107725	0.00398627	12.9514
36	0.0110803	0.00363958	11.825
37	0.0113881	0.00332299	10.7964
38	0.0116959	0.00301243	9.7874
39	0.0120037	0.0027358	8.8886
40	0.0123115	0.0024903	8.091
41	0.0126193	0.00222647	7.2338
42	0.0129271	0.00199489	6.4814
43	0.0132348	0.00179471	5.831
44	0.0135426	0.0016221	5.2702
45	0.0138504	0.00143773	4.6712
46	0.0141582	0.0012892	4.1886
47	0.014466	0.00115617	3.7564
48	0.0147738	0.0010048	3.2646
49	0.0150816	0.0009004	2.9254
50	0.0153894	0.000797476	2.591
51	0.0156971	0.000689874	2.2414
52	0.0160049	0.000607325	1.9732
53	0.0163127	0.000518375	1.6842
54	0.0166205	0.000475162	1.5438
55	0.0169283	0.000407633	1.3244
56	0.0172361	0.000355432	1.1548
57	0.0175439	0.000312527	1.0154
58	0.0178516	0.00027116	0.881
59	0.0181594	0.000232195	0.7544
60	0.0184672	0.000200431	0.6512
61	0.018775	0.000168606	0.5478
62	0.0190828	0.000150508	0.489
63	0.0193906	0.000124838	0.4056
64	0.0196984	0.000106987	0.3476
65	0.0200062	9.20283e-05	0.299
66	0.0203139	7.49769e-05	0.2436
67	0.0206217	6.48815e-05	0.2108
68	0.0209295	5.82949e-05	0.1894
69	0.0212373	4.61681e-05	0.15
70	0.0215451	3.82887e-05	0.1244
71	0.0218529	3.13327e-05	0.1018
72	0.0221607	2.53001e-05	0.0822
73	0.0224685	2.38843e-05	0.0776
74	0.0227762	1.8775e-05	0.061
75	0.023084	1.69898e-05	0.0552
76	0.0233918	1.17575e-05	0.0382
77	0.0236996	1.20653e-05	0.0392
78	0.0240074	9.84918e-06	0.032
79	0.0243152	7.14066e-06	0.0232
80	0.024623	7.26377e-06	0.0236
81	0.0249307	4.73992e-06	0.0154
82	0.0252385	4.00123e-06	0.013
83	0.0255463	3.44721e-06	0.0112
84	0.0258541	3.44721e-06	0.0112
85	0.0261619	2.4623e-06	0.008
86	0.0264697	1.10803e-06	0.0036
87	0.0267775	1.78516e-06	0.0058
88	0.0270853	1.04648e-06	0.0034
89	0.027393	9.23361e-07	0.003
90	0.0277008	8.61804e-07	0.0028
91	0.0280086	6.15574e-07	0.002
92	0.0283164	2.4623e-07	0.0008
93	0.0286242	2.4623e-07	0.0008
94	0.028932	2.4623e-07	0.0008
95	0.0292398	1.84672e-07	0.0006
97	0.0298553	1.23115e-07	0.0004
98	0.0301631	1.84672e-07	0.0006
99	0.0304709	6.15574e-08	0.0002
100	0.0307787	1.23115e-07	0.0004
101	0.0310865	1.84672e-07	0.0006
102	0.0313943	6.15574e-08	0.0002
