# Supplementary material for: Reconstructing the evolution history of networked complex systems
Source: Nat Commun. 2024 Apr 2;15:2849. doi: 10.1038/s41467-024-47248-x (PMC10987487; doi:10.1038/s41467-024-47248-x)
Supplement: Supplementary file 8 — Source Data [file 41467_2024_47248_MOESM8_ESM.zip › Source Data/figure3/fungi_ratio_every300.xls]

## Sheet: Sheet1
	J	A	L	O	K	T	B	U	D	R	S	C	Z	P	I	?	E	G	V	F	Q	M	H	Y
300	0.305	0.111667	0.0266667	0.231667	0.168333	0.00666667	0.025	0.015	0.025	0.005	0.00333333	0.0133333	0.00333333	0.00833333	0.00833333	0.03	0.00333333	0.01	0	0	0	0	0	0
600	0.25	0.101667	0.0266667	0.283333	0.21	0	0.0216667	0.0166667	0.0133333	0.0116667	0.00666667	0.0133333	0.01	0	0.00333333	0.00833333	0.01	0.00666667	0.00166667	0.00333333	0.00166667	0	0	0
900	0.238333	0.0816667	0.0416667	0.241667	0.243333	0.005	0.0283333	0.0166667	0.0133333	0	0.00833333	0.025	0.015	0.00666667	0.00333333	0.00833333	0.00833333	0.00666667	0.00666667	0.00166667	0	0	0	0
1200	0.271667	0.11	0.0533333	0.211667	0.201667	0.00166667	0.0266667	0.0166667	0.0133333	0.0116667	0.01	0.0183333	0.005	0.00666667	0.005	0.0166667	0.00166667	0.00833333	0.00333333	0	0.005	0.00166667	0	0
1500	0.283333	0.13	0.075	0.095	0.195	0.00333333	0.0216667	0.0316667	0.0233333	0.0166667	0.0216667	0.0283333	0.0133333	0.00666667	0.015	0.0166667	0.00833333	0.005	0.00333333	0.00166667	0	0	0.005	0
1800	0.173333	0.155	0.0766667	0.075	0.205	0.01	0.0366667	0.0416667	0.07	0.0133333	0.0283333	0.0433333	0.015	0.00666667	0.00833333	0.0116667	0.0116667	0.01	0	0.00166667	0.00333333	0	0.00333333	0
2100	0.191667	0.156667	0.0683333	0.0716667	0.193333	0.005	0.0233333	0.035	0.055	0.0283333	0.0166667	0.0583333	0.0116667	0.00333333	0.0116667	0.01	0.00666667	0.0216667	0.00166667	0.025	0.00166667	0.00166667	0.00166667	0
2400	0.143333	0.153333	0.08	0.0733333	0.176667	0.00833333	0.05	0.0416667	0.075	0.0216667	0.02	0.05	0.02	0.00833333	0.01	0.0216667	0.0133333	0.0216667	0	0.005	0.00333333	0	0.00333333	0
2700	0.131667	0.156667	0.0816667	0.0966667	0.143333	0.015	0.0583333	0.04	0.0783333	0.0366667	0.03	0.055	0.0116667	0.00166667	0.0133333	0.0183333	0.00666667	0.00166667	0.00333333	0.01	0.00833333	0	0.00166667	0
3000	0.13	0.16	0.101667	0.0783333	0.161667	0.0183333	0.06	0.0633333	0.0483333	0.0133333	0.015	0.04	0.0183333	0.00833333	0.0183333	0.0233333	0.00666667	0.015	0.00333333	0.01	0	0.00166667	0.005	0
3300	0.105	0.146667	0.15	0.0916667	0.138333	0.0216667	0.075	0.0566667	0.0733333	0.0266667	0.0166667	0.0183333	0.0166667	0.005	0.0133333	0.0133333	0.0116667	0.005	0	0.01	0.00333333	0.00166667	0	0
3600	0.158333	0.156667	0.0966667	0.0766667	0.106667	0.0233333	0.065	0.0483333	0.0666667	0.025	0.03	0.025	0.0233333	0.0183333	0.015	0.02	0.02	0.0116667	0.00166667	0.005	0.00333333	0	0.00333333	0
3900	0.133333	0.171667	0.12	0.0716667	0.103333	0.0316667	0.0516667	0.0583333	0.1	0.0283333	0.0216667	0.0116667	0.0233333	0.0133333	0.005	0.03	0	0.0116667	0	0.00166667	0.005	0	0.00666667	0
4200	0.138333	0.155	0.11	0.0766667	0.116667	0.0283333	0.08	0.0466667	0.0716667	0.035	0.015	0.00833333	0.0316667	0.01	0.0116667	0.0266667	0.01	0.0133333	0.00166667	0.00833333	0.00166667	0.00333333	0	0
4500	0.115	0.118333	0.095	0.0833333	0.116667	0.0283333	0.0633333	0.06	0.128333	0.0383333	0.0266667	0.00333333	0.0383333	0.00833333	0.015	0.0216667	0.0116667	0.0133333	0.00166667	0.00666667	0.00333333	0.00166667	0.00166667	0
4800	0.126667	0.116667	0.075	0.08	0.116667	0.0333333	0.0566667	0.05	0.131667	0.035	0.0333333	0.015	0.0383333	0.00833333	0.0316667	0.025	0.005	0.00333333	0	0.005	0.00333333	0.00166667	0.00833333	0
5100	0.095	0.166667	0.0983333	0.08	0.09	0.0266667	0.0466667	0.0516667	0.155	0.0383333	0.0366667	0.00333333	0.0366667	0.00333333	0.0116667	0.0333333	0.00333333	0.0166667	0.00333333	0	0.00166667	0.00166667	0	0
5400	0.113333	0.121667	0.0866667	0.0883333	0.0983333	0.0316667	0.0583333	0.0633333	0.151667	0.045	0.0283333	0	0.04	0.005	0.0183333	0.0216667	0.01	0.00833333	0.00166667	0.005	0.00333333	0	0	0
5700	0.0783333	0.128333	0.0733333	0.0866667	0.101667	0.0266667	0.0466667	0.0633333	0.186667	0.0483333	0.0383333	0.00666667	0.04	0.00166667	0.005	0.035	0.00833333	0.00833333	0.00833333	0.00333333	0	0.00166667	0.00333333	0
6000	0.0966667	0.116667	0.055	0.065	0.128333	0.0333333	0.0333333	0.0566667	0.21	0.0733333	0.0316667	0.00166667	0.0233333	0.025	0.00666667	0.0116667	0.00666667	0.00666667	0.00833333	0	0.005	0.00166667	0.00166667	0.00166667
