# Supplementary material for: Reconstructing the evolution history of networked complex systems
Source: Nat Commun. 2024 Apr 2;15:2849. doi: 10.1038/s41467-024-47248-x (PMC10987487; doi:10.1038/s41467-024-47248-x)
Supplement: Supplementary file 8 — Source Data [file 41467_2024_47248_MOESM8_ESM.zip › Source Data/figure4/figure4a_fungi_real_increase.xls]

## Sheet: Sheet1
degree_x	degree_increase	cummulative_increase
1	0.19062	0.19062
2	0.273292	0.463912
3	0.454976	0.918889
4	0.403846	1.32273
5	0.865385	2.18812
6	0.891892	3.08001
7	1	4.08001
8	1.0339	5.11391
9	0.833333	5.94724
10	0.880952	6.8282
11	0.55102	7.37922
12	0.967742	8.34696
13	1.13636	9.48332
14	0.592593	10.0759
15	0.821429	10.8973
16	0.533333	11.4307
17	1.14286	12.5735
18	0.666667	13.2402
19	1.13333	14.3735
20	0.538462	14.912
21	0.722222	15.6342
22	0	15.6342
23	1.625	17.2592
24	1.27273	18.5319
25	0.6	19.1319
26	0	19.1319
27	0.6	19.7319
28	0	19.7319
29	0.777778	20.5097
30	1	21.5097
31	0.5	22.0097
32	1	23.0097
33	0	23.0097
34	0.8	23.8097
35	0	23.8097
36	1	24.8097
38	0	24.8097
39	0	24.8097
40	3	27.8097
