# Supplementary material for: Reconstructing the evolution history of networked complex systems
Source: Nat Commun. 2024 Apr 2;15:2849. doi: 10.1038/s41467-024-47248-x (PMC10987487; doi:10.1038/s41467-024-47248-x)
Supplement: Supplementary file 8 — Source Data [file 41467_2024_47248_MOESM8_ESM.zip › Source Data/figure4/figure4c_interfaces_restored_increase.xls]

## Sheet: Sheet1
degree_x	degree_increase	cummulative_increase
4	0.648	0.648
5	0.616352	1.26435
6	1.08889	2.35324
7	0.826667	3.17991
8	1.14286	4.32276
9	1.77778	6.10054
10	0.729167	6.82971
11	0.96875	7.79846
12	1.875	9.67346
13	1.85	11.5235
14	3.41176	14.9352
15	2.66667	17.6019
16	2.63636	20.2383
17	2.5	22.7383
18	2.07143	24.8097
19	0.75	25.5597
20	4	29.5597
21	1.66667	31.2263
22	1	32.2263
23	5	37.2263
24	5.33333	42.5597
25	2.33333	44.893
26	1.5	46.393
28	3	49.393
29	0	49.393
31	2	51.393
40	4	55.393
53	1	56.393
