# Supplementary material for: Reconstructing the evolution history of networked complex systems
Source: Nat Commun. 2024 Apr 2;15:2849. doi: 10.1038/s41467-024-47248-x (PMC10987487; doi:10.1038/s41467-024-47248-x)
Supplement: Supplementary file 8 — Source Data [file 41467_2024_47248_MOESM8_ESM.zip › Source Data/figure4/figure4g_fungi_restored.xls]

## Sheet: Sheet1
n_edges	modularity
1	-0.5
2	-0.125
3	0.277778
4	0.125
5	0.02
6	0.208333
7	0.336735
8	0.429688
9	0.438272
10	0.395
11	0.458678
12	0.482639
13	0.517751
14	0.47449
15	0.515556
16	0.523438
17	0.543253
18	0.507716
19	0.533241
20	0.50125
21	0.50907
22	0.517562
23	0.535917
24	0.556424
25	0.5288
26	0.533284
27	0.535665
28	0.510204
29	0.524376
30	0.532222
31	0.509365
32	0.51123
33	0.511938
34	0.528979
35	0.516735
36	0.516975
37	0.528123
38	0.535319
39	0.541091
40	0.545625
41	0.554432
42	0.557823
43	0.560303
44	0.561983
45	0.569383
46	0.554348
47	0.555908
48	0.556858
49	0.548313
50	0.549
51	0.549212
52	0.549001
53	0.548416
54	0.540295
55	0.539669
56	0.543208
57	0.552632
58	0.55544
59	0.554869
60	0.554028
61	0.552943
62	0.551639
63	0.559965
64	0.566528
65	0.572426
66	0.581612
67	0.586656
68	0.585316
69	0.583806
70	0.582143
71	0.580341
72	0.578414
73	0.581629
74	0.589573
75	0.596
76	0.58492
77	0.578428
78	0.57265
79	0.578273
80	0.576875
81	0.57537
82	0.573766
83	0.567644
84	0.566114
85	0.564498
86	0.5697
87	0.568041
88	0.572766
89	0.577137
90	0.575494
91	0.578734
92	0.573665
93	0.577697
94	0.573789
95	0.576731
96	0.582791
97	0.581465
98	0.580071
99	0.571421
100	0.57725
101	0.571856
102	0.5755
103	0.570459
104	0.565412
105	0.564399
106	0.558873
107	0.557909
108	0.563657
109	0.566324
110	0.571529
111	0.577023
112	0.576012
113	0.578393
114	0.570945
115	0.573233
116	0.576471
117	0.579516
118	0.571675
119	0.570864
120	0.57
121	0.57298
122	0.576458
123	0.572906
124	0.57619
125	0.575392
126	0.574546
127	0.577314
128	0.576447
129	0.575536
130	0.578669
131	0.577734
132	0.576762
133	0.58118
134	0.580168
135	0.582798
136	0.581774
137	0.584288
138	0.578004
139	0.577015
140	0.57926
141	0.581686
142	0.583986
143	0.586801
144	0.588952
145	0.588038
146	0.590097
147	0.592045
148	0.59617
149	0.600131
150	0.602067
151	0.598154
152	0.600654
153	0.604362
154	0.606025
155	0.608345
156	0.607557
157	0.609781
158	0.611541
159	0.613089
160	0.614551
161	0.61155
162	0.613207
163	0.614777
164	0.614106
165	0.6155
166	0.616998
167	0.618416
168	0.621776
169	0.623052
170	0.625017
171	0.624397
172	0.62571
173	0.625079
174	0.626338
175	0.62271
176	0.62563
177	0.626815
178	0.626231
179	0.62743
180	0.626836
181	0.626217
182	0.628079
183	0.629864
184	0.631011
185	0.632096
186	0.633787
187	0.634805
188	0.635935
189	0.638658
190	0.641537
191	0.643088
192	0.644002
193	0.646554
194	0.647399
195	0.648192
196	0.647686
197	0.648703
198	0.645368
199	0.646145
200	0.6471
201	0.648548
202	0.649275
203	0.651872
204	0.652537
205	0.6479
206	0.649284
207	0.649933
208	0.645386
209	0.646025
210	0.646621
211	0.648907
212	0.649453
213	0.651877
214	0.651542
215	0.651184
216	0.646819
217	0.64737
218	0.648262
219	0.645889
220	0.646415
221	0.643414
222	0.644266
223	0.64399
224	0.643694
225	0.644227
226	0.644726
227	0.6406
228	0.641438
229	0.638079
230	0.638592
231	0.634555
232	0.635376
233	0.632541
234	0.632333
235	0.632105
236	0.634408
237	0.634941
238	0.634701
239	0.635213
240	0.63658
241	0.636335
242	0.638413
243	0.638893
244	0.641074
245	0.641849
246	0.639765
247	0.639529
248	0.639991
249	0.640425
250	0.640192
251	0.639942
252	0.640369
253	0.640769
254	0.642058
255	0.639477
256	0.640244
257	0.641493
258	0.641878
259	0.641672
260	0.642041
261	0.643252
262	0.643042
263	0.640352
264	0.637877
265	0.638241
266	0.638059
267	0.640008
268	0.638192
269	0.63528
270	0.632476
271	0.63325
272	0.630954
273	0.627588
274	0.627438
275	0.627855
276	0.628249
277	0.628622
278	0.628972
279	0.629726
280	0.626696
281	0.627044
282	0.62693
283	0.626803
284	0.626661
285	0.627011
286	0.627341
287	0.628537
288	0.628846
289	0.63062
290	0.630488
291	0.632326
292	0.632178
293	0.632017
294	0.632769
295	0.629871
296	0.630187
297	0.628048
298	0.627905
299	0.629048
300	0.628894
301	0.628729
302	0.628552
303	0.628364
304	0.629117
305	0.62946
306	0.626661
307	0.626479
308	0.626824
309	0.627151
310	0.627898
311	0.629005
312	0.628832
313	0.626091
314	0.625913
315	0.625724
316	0.626067
317	0.625874
318	0.626206
319	0.626954
320	0.627271
321	0.627085
322	0.627816
323	0.627625
324	0.628339
325	0.628142
326	0.628463
327	0.628263
328	0.628574
329	0.62887
330	0.628673
331	0.62896
332	0.629232
333	0.629039
334	0.629303
335	0.629552
336	0.629788
337	0.6314
338	0.632108
339	0.633648
340	0.63433
341	0.63267
342	0.632891
343	0.633558
344	0.633396
345	0.634426
346	0.63261
347	0.632449
348	0.633096
349	0.633324
350	0.634869
351	0.63633
352	0.63732
353	0.637526
354	0.637369
355	0.637988
356	0.638591
357	0.639554
358	0.639396
359	0.640339
360	0.637944
361	0.638535
362	0.638751
363	0.637525
364	0.637378
365	0.637591
366	0.638172
367	0.638025
368	0.635519
369	0.637022
370	0.63687
371	0.636711
372	0.636544
373	0.635065
374	0.636485
375	0.636715
376	0.637286
377	0.637505
378	0.638861
379	0.639065
380	0.639619
381	0.639814
382	0.639998
383	0.640539
384	0.640713
385	0.642125
386	0.640658
387	0.640824
388	0.6407
389	0.642036
390	0.642193
391	0.642339
392	0.642867
393	0.643005
394	0.64142
395	0.641311
396	0.642176
397	0.642314
398	0.64112
399	0.639519
400	0.639656
401	0.64017
402	0.6403
403	0.640802
404	0.639208
405	0.639335
406	0.63926
407	0.639177
408	0.639087
409	0.638991
410	0.640321
411	0.641631
412	0.642467
413	0.642596
414	0.640779
415	0.641272
416	0.641399
417	0.640055
418	0.641374
419	0.641854
420	0.64051
421	0.64098
422	0.641781
423	0.640248
424	0.640174
425	0.640631
426	0.641418
427	0.641555
428	0.642725
429	0.643492
430	0.644246
431	0.644172
432	0.644092
433	0.642112
434	0.642252
435	0.6427
436	0.642833
437	0.642958
438	0.643075
439	0.643007
440	0.642934
441	0.641872
442	0.641991
443	0.640533
444	0.640979
445	0.640914
446	0.641034
447	0.641773
448	0.642209
449	0.642323
450	0.643432
451	0.643537
452	0.642244
453	0.642189
454	0.642905
455	0.643009
456	0.643107
457	0.643197
458	0.64328
459	0.643233
460	0.643313
461	0.643263
462	0.641426
463	0.641373
464	0.641459
465	0.640208
466	0.640655
467	0.640738
468	0.641176
469	0.641255
470	0.641684
471	0.642767
472	0.642838
473	0.643891
474	0.643852
475	0.642278
476	0.642698
477	0.643764
478	0.642568
479	0.642529
480	0.642606
481	0.642565
482	0.642519
483	0.642596
484	0.643277
485	0.644381
486	0.64445
487	0.644513
488	0.645179
489	0.645236
490	0.64565
491	0.646304
492	0.646265
493	0.64632
494	0.64628
495	0.646234
496	0.646184
497	0.646242
498	0.646189
499	0.646132
500	0.64619
501	0.644908
502	0.645912
503	0.646967
504	0.647985
505	0.648036
506	0.648672
507	0.646988
508	0.645714
509	0.644484
510	0.644542
511	0.6445
512	0.644453
513	0.644402
514	0.644811
515	0.643859
516	0.644262
517	0.644327
518	0.645363
519	0.645986
520	0.644347
521	0.644411
522	0.644807
523	0.645758
524	0.646144
525	0.646101
526	0.646162
527	0.646542
528	0.647148
529	0.647205
530	0.645486
531	0.645859
532	0.644951
533	0.645011
534	0.645936
535	0.645903
536	0.646269
537	0.646628
538	0.64698
539	0.646946
540	0.646908
541	0.646866
542	0.647215
543	0.647282
544	0.64724
545	0.64607
546	0.646413
547	0.646749
548	0.646818
549	0.647148
550	0.645979
551	0.645945
552	0.646836
553	0.646798
554	0.64561
555	0.645685
556	0.645755
557	0.646664
558	0.647252
559	0.647217
560	0.647283
561	0.647605
562	0.647668
563	0.648246
564	0.648562
565	0.648621
566	0.648675
567	0.648647
568	0.648616
569	0.64867
570	0.648984
571	0.649553
572	0.649521
573	0.64983
574	0.650132
575	0.650187
576	0.649061
577	0.648072
578	0.647225
579	0.647282
580	0.647335
581	0.648234
582	0.648532
583	0.648513
584	0.64849
585	0.648543
586	0.648838
587	0.647703
588	0.647755
589	0.647737
590	0.647715
591	0.647766
592	0.648059
593	0.648347
594	0.649221
595	0.647806
596	0.647858
597	0.647839
598	0.647888
599	0.648174
600	0.648454
601	0.648435
602	0.648413
603	0.648464
604	0.648512
605	0.647438
606	0.647419
607	0.646323
608	0.646373
609	0.64642
610	0.646404
611	0.646385
612	0.647235
613	0.647515
614	0.646724
615	0.64565
616	0.645925
617	0.645976
618	0.646246
619	0.645055
620	0.645323
621	0.645372
622	0.645418
623	0.644361
624	0.644624
625	0.644621
626	0.645492
627	0.645485
628	0.645475
629	0.646268
630	0.646316
631	0.647098
632	0.64787
633	0.647857
634	0.648394
635	0.64865
636	0.648634
637	0.648886
638	0.649416
639	0.649465
640	0.649448
641	0.649429
642	0.649407
643	0.649657
644	0.64889
645	0.648942
646	0.648921
647	0.649169
648	0.64922
649	0.649464
650	0.649444
651	0.649685
652	0.649735
653	0.649782
654	0.649763
655	0.649741
656	0.64998
657	0.650028
658	0.649003
659	0.64905
660	0.649286
661	0.648264
662	0.64831
663	0.647302
664	0.647291
665	0.647523
666	0.646534
667	0.646584
668	0.646574
669	0.646562
670	0.646547
671	0.646778
672	0.646761
673	0.646989
674	0.647509
675	0.648024
676	0.648246
677	0.648464
678	0.647619
679	0.647676
680	0.648181
681	0.648168
682	0.648223
683	0.648948
684	0.648999
685	0.649047
686	0.649092
687	0.649081
688	0.649299
689	0.649287
690	0.649271
691	0.649318
692	0.649362
693	0.64958
694	0.649621
695	0.649836
696	0.649875
697	0.649174
698	0.647985
699	0.6482
700	0.648933
701	0.649142
702	0.649134
703	0.649177
704	0.648235
705	0.648441
706	0.648483
707	0.648523
708	0.648727
709	0.64948
710	0.649517
711	0.650263
712	0.650296
713	0.650495
714	0.650691
715	0.650691
716	0.650884
717	0.651073
718	0.651781
719	0.651965
720	0.652447
721	0.652924
722	0.653104
723	0.653104
724	0.653282
725	0.654013
726	0.654011
727	0.654185
728	0.654355
729	0.654352
730	0.653401
731	0.653443
732	0.652517
733	0.653221
734	0.653221
735	0.653688
736	0.653855
737	0.653853
738	0.653848
739	0.652723
740	0.652717
741	0.651783
742	0.651951
743	0.652001
744	0.652679
745	0.652015
746	0.65218
747	0.652229
748	0.652275
749	0.652987
750	0.653444
751	0.653443
752	0.653605
753	0.65365
754	0.653692
755	0.653692
756	0.653688
757	0.65373
758	0.652815
759	0.652856
760	0.653561
761	0.653599
762	0.653762
763	0.653762
764	0.65376
765	0.653755
766	0.653795
767	0.653832
768	0.653827
769	0.652749
770	0.652915
771	0.653596
772	0.653758
773	0.653797
774	0.653793
775	0.652723
776	0.653355
777	0.653349
778	0.653511
779	0.654171
780	0.654796
781	0.654182
782	0.654623
783	0.654663
784	0.6547
785	0.654736
786	0.655172
787	0.655168
788	0.655202
789	0.654012
790	0.653068
791	0.653064
792	0.653101
793	0.653534
794	0.654146
795	0.654141
796	0.654304
797	0.654464
798	0.654458
799	0.654495
800	0.655137
801	0.655562
802	0.656197
803	0.656826
804	0.655961
805	0.656117
806	0.656743
807	0.656778
808	0.657371
809	0.657523
810	0.657517
811	0.657551
812	0.658137
813	0.658131
814	0.658545
815	0.659125
816	0.658523
817	0.657639
818	0.65825
819	0.65735
820	0.657382
821	0.656552
822	0.655639
823	0.655791
824	0.655791
825	0.655942
826	0.655976
827	0.656385
828	0.656384
829	0.656533
830	0.656566
831	0.656597
832	0.657002
833	0.657002
834	0.657032
835	0.657031
836	0.65706
837	0.657087
838	0.657086
839	0.657111
840	0.656248
841	0.656272
842	0.656425
843	0.656447
844	0.656598
845	0.655713
846	0.655736
847	0.654758
848	0.655159
849	0.655556
850	0.655561
851	0.655584
852	0.656196
853	0.656752
854	0.655951
855	0.656101
856	0.655523
857	0.655547
858	0.65611
859	0.656116
860	0.655151
861	0.655155
862	0.65518
863	0.655202
864	0.655782
865	0.65617
866	0.65619
867	0.656341
868	0.656916
869	0.657065
870	0.65721
871	0.657811
872	0.657954
873	0.65796
874	0.658101
875	0.658696
876	0.658029
877	0.657243
878	0.656589
879	0.656597
880	0.656622
881	0.656629
882	0.656635
883	0.656659
884	0.657192
885	0.657197
886	0.65722
887	0.657223
888	0.657599
889	0.658126
890	0.658268
891	0.65827
892	0.65841
893	0.658547
894	0.658683
895	0.658816
896	0.6594
897	0.65953
898	0.659658
899	0.659661
900	0.659663
901	0.659663
902	0.659691
903	0.659717
904	0.659845
905	0.65987
906	0.659997
907	0.659998
908	0.660123
909	0.660148
910	0.66015
911	0.66015
912	0.660661
913	0.660659
914	0.6599
915	0.659897
916	0.659361
917	0.659885
918	0.659912
919	0.65991
920	0.659905
921	0.660271
922	0.660265
923	0.660392
924	0.66042
925	0.659849
926	0.660364
927	0.660725
928	0.661258
929	0.661615
930	0.660599
931	0.660594
932	0.660587
933	0.660617
934	0.660972
935	0.661098
936	0.661126
937	0.66162
938	0.661743
939	0.661771
940	0.661766
941	0.662116
942	0.662238
943	0.661694
944	0.66224
945	0.66236
946	0.661816
947	0.661812
948	0.661931
949	0.66196
950	0.661079
951	0.661197
952	0.660467
953	0.660464
954	0.661006
955	0.661351
956	0.661692
957	0.661688
958	0.661148
959	0.66118
960	0.661519
961	0.661636
962	0.661633
963	0.661664
964	0.66166
965	0.661654
966	0.660923
967	0.660917
968	0.66095
969	0.661068
970	0.661062
971	0.660197
972	0.660314
973	0.660788
974	0.661274
975	0.66051
976	0.660503
977	0.660538
978	0.660019
979	0.660054
980	0.660087
981	0.660119
982	0.660149
983	0.659617
984	0.660122
985	0.660241
986	0.660358
987	0.660387
988	0.660385
989	0.660414
990	0.660442
991	0.660559
992	0.660557
993	0.660584
994	0.660581
995	0.660608
996	0.661122
997	0.661238
998	0.661235
999	0.661566
1000	0.661562
1001	0.660725
1002	0.660752
1003	0.661211
1004	0.661206
1005	0.661232
1006	0.661226
1007	0.66122
1008	0.661211
1009	0.661238
1010	0.661357
1011	0.661474
1012	0.660998
1013	0.661513
1014	0.660817
1015	0.661143
1016	0.661171
1017	0.661286
1018	0.660773
1019	0.6608
1020	0.661124
1021	0.661149
1022	0.661146
1023	0.661141
1024	0.661256
1025	0.66125
1026	0.661696
1027	0.662016
1028	0.66213
1029	0.662156
1030	0.662473
1031	0.66178
1032	0.661806
1033	0.661831
1034	0.661827
1035	0.661822
1036	0.662137
1037	0.66225
1038	0.662275
1039	0.662387
1040	0.662411
1041	0.662407
1042	0.662879
1043	0.663191
1044	0.663185
1045	0.663296
1046	0.66332
1047	0.663314
1048	0.663337
1049	0.663646
1050	0.663668
1051	0.663662
1052	0.663655
1053	0.663677
1054	0.663669
1055	0.66366
1056	0.66365
1057	0.663957
1058	0.664262
1059	0.664284
1060	0.664273
1061	0.664386
1062	0.664375
1063	0.664397
1064	0.664386
1065	0.664498
1066	0.66452
1067	0.664948
1068	0.665406
1069	0.665517
1070	0.665625
1071	0.665073
1072	0.664414
1073	0.664436
1074	0.664544
1075	0.664844
1076	0.664198
1077	0.66419
1078	0.663526
1079	0.663824
1080	0.66393
1081	0.663923
1082	0.664028
1083	0.664463
1084	0.664488
1085	0.66371
1086	0.662933
1087	0.662388
1088	0.662494
1089	0.662948
1090	0.662942
1091	0.663408
1092	0.662714
1093	0.66226
1094	0.662552
1095	0.662545
1096	0.662092
1097	0.662122
1098	0.662149
1099	0.661689
1100	0.661237
1101	0.661344
1102	0.66145
1103	0.661445
1104	0.66076
1105	0.660865
1106	0.66086
1107	0.660187
1108	0.660218
1109	0.660509
1110	0.660614
1111	0.660609
1112	0.661033
1113	0.661137
1114	0.661131
1115	0.661541
1116	0.661534
1117	0.661525
1118	0.661516
1119	0.661549
1120	0.661653
1121	0.661685
1122	0.661787
1123	0.661888
1124	0.66188
1125	0.661215
1126	0.661315
1127	0.661415
1128	0.661852
1129	0.661181
1130	0.661644
1131	0.661742
1132	0.660997
1133	0.661032
1134	0.661486
1135	0.661888
1136	0.662171
1137	0.662164
1138	0.662155
1139	0.662145
1140	0.662427
1141	0.662416
1142	0.661904
1143	0.66194
1144	0.661338
1145	0.661328
1146	0.661317
1147	0.661353
1148	0.661388
1149	0.661488
1150	0.661522
1151	0.661621
1152	0.661655
1153	0.661752
1154	0.661849
1155	0.66184
1156	0.661874
1157	0.661223
1158	0.660792
1159	0.661071
1160	0.661348
1161	0.660697
1162	0.660098
1163	0.660091
1164	0.660189
1165	0.66058
1166	0.660855
1167	0.660848
1168	0.660883
1169	0.660876
1170	0.660867
1171	0.660902
1172	0.66129
1173	0.66173
1174	0.661112
1175	0.661103
1176	0.661201
1177	0.660592
1178	0.660688
1179	0.661106
1180	0.660464
1181	0.660455
1182	0.660551
1183	0.660587
1184	0.660682
1185	0.660717
1186	0.660311
1187	0.659868
1188	0.659288
1189	0.65956
1190	0.659596
1191	0.658889
1192	0.658884
1193	0.659298
1194	0.658684
1195	0.658679
1196	0.658775
1197	0.658811
1198	0.658188
1199	0.658567
1200	0.658603
1201	0.65819
1202	0.658185
1203	0.658596
1204	0.658971
1205	0.659007
1206	0.658412
1207	0.658447
1208	0.658443
1209	0.658477
1210	0.658746
1211	0.658327
1212	0.658323
1213	0.658318
1214	0.658584
1215	0.658988
1216	0.659252
1217	0.659652
1218	0.66002
1219	0.660014
1220	0.66011
1221	0.660507
1222	0.6605
1223	0.660919
1224	0.66091
1225	0.660901
1226	0.661265
1227	0.6613
1228	0.66129
1229	0.660601
1230	0.660861
1231	0.660957
1232	0.660947
1233	0.661205
1234	0.661602
1235	0.661591
1236	0.661981
1237	0.661294
1238	0.661653
1239	0.661748
1240	0.661842
1241	0.661831
1242	0.662085
1243	0.662073
1244	0.66206
1245	0.662047
1246	0.662085
1247	0.662495
1248	0.662887
1249	0.662924
1250	0.663175
1251	0.663161
1252	0.663147
1253	0.663396
1254	0.66349
1255	0.663527
1256	0.66394
1257	0.663926
1258	0.66391
1259	0.663894
1260	0.663876
1261	0.66397
1262	0.663953
1263	0.66399
1264	0.664238
1265	0.663839
1266	0.664223
1267	0.66462
1268	0.664657
1269	0.664639
1270	0.665036
1271	0.665382
1272	0.664804
1273	0.664897
1274	0.664349
1275	0.664332
1276	0.664576
1277	0.664954
1278	0.665196
1279	0.665178
1280	0.66527
1281	0.665252
1282	0.665343
1283	0.664792
1284	0.664366
1285	0.664349
1286	0.664712
1287	0.664694
1288	0.664785
1289	0.664224
1290	0.664314
1291	0.66469
1292	0.664672
1293	0.664274
1294	0.664613
1295	0.66495
1296	0.664416
1297	0.664655
1298	0.664121
1299	0.664209
1300	0.663832
1301	0.664069
1302	0.664306
1303	0.663914
1304	0.663956
1305	0.663572
1306	0.662916
1307	0.662958
1308	0.663344
1309	0.663433
1310	0.663419
1311	0.663404
1312	0.663388
1313	0.663477
1314	0.663091
1315	0.663325
1316	0.663309
1317	0.662733
1318	0.662966
1319	0.662514
1320	0.662063
1321	0.662047
1322	0.662092
1323	0.662077
1324	0.661702
1325	0.661746
1326	0.66211
1327	0.661539
1328	0.661629
1329	0.66186
1330	0.661949
1331	0.661994
1332	0.662222
1333	0.662581
1334	0.662941
1335	0.662493
1336	0.662849
1337	0.662835
1338	0.66306
1339	0.663045
1340	0.662647
1341	0.662631
1342	0.662615
1343	0.66266
1344	0.66275
1345	0.66223
1346	0.661592
1347	0.661638
1348	0.661727
1349	0.661815
1350	0.661801
1351	0.662125
1352	0.662212
1353	0.661701
1354	0.662023
1355	0.662009
1356	0.661994
1357	0.66204
1358	0.662126
1359	0.662111
1360	0.662335
1361	0.662319
1362	0.662405
1363	0.66249
1364	0.662574
1365	0.662796
1366	0.662879
1367	0.662926
1368	0.663008
1369	0.662993
1370	0.663075
1371	0.663296
1372	0.662906
1373	0.662506
1374	0.662822
1375	0.662807
1376	0.663026
1377	0.662402
1378	0.662387
1379	0.661946
1380	0.661419
1381	0.660863
1382	0.66108
1383	0.661066
1384	0.66138
1385	0.660886
1386	0.660231
1387	0.660218
1388	0.659599
1389	0.659235
1390	0.65887
1391	0.658857
1392	0.658843
1393	0.658337
1394	0.658323
1395	0.658408
1396	0.658461
1397	0.657847
1398	0.657834
1399	0.657919
1400	0.657905
1401	0.65789
1402	0.657875
1403	0.657859
1404	0.657843
1405	0.657826
1406	0.657881
1407	0.657381
1408	0.657026
1409	0.657113
1410	0.65747
1411	0.657525
1412	0.65761
1413	0.657664
1414	0.657974
1415	0.657959
1416	0.657539
1417	0.657523
1418	0.65698
1419	0.657336
1420	0.657421
1421	0.657405
1422	0.657054
1423	0.657139
1424	0.657355
1425	0.657439
1426	0.657082
1427	0.657165
1428	0.65715
1429	0.657134
1430	0.657118
1431	0.657424
1432	0.657507
1433	0.657846
1434	0.657927
1435	0.658008
1436	0.657479
1437	0.657109
1438	0.656595
1439	0.656676
1440	0.65615
1441	0.656453
1442	0.656511
1443	0.656496
1444	0.65648
1445	0.655997
1446	0.656078
1447	0.656063
1448	0.65557
1449	0.655784
1450	0.656111
1451	0.656324
1452	0.655973
1453	0.655497
1454	0.655831
1455	0.655487
1456	0.655699
1457	0.655291
1458	0.655277
1459	0.655358
1460	0.654771
1461	0.65436
1462	0.654022
1463	0.654321
1464	0.654669
1465	0.654336
1466	0.654323
1467	0.653713
1468	0.653922
1469	0.653573
1470	0.653561
1471	0.653548
1472	0.65363
1473	0.652985
1474	0.652633
1475	0.652696
1476	0.652758
1477	0.652967
1478	0.653262
1479	0.65325
1480	0.653544
1481	0.653837
1482	0.653259
1483	0.653585
1484	0.653667
1485	0.653654
1486	0.653641
1487	0.653968
1488	0.654174
1489	0.654255
1490	0.654241
1491	0.6539
1492	0.65419
1493	0.65427
1494	0.65435
1495	0.654428
1496	0.654506
1497	0.654584
1498	0.65466
1499	0.654648
1500	0.654724
1501	0.654711
1502	0.654998
1503	0.655336
1504	0.655539
1505	0.655525
1506	0.6556
1507	0.655675
1508	0.65508
1509	0.65474
1510	0.654237
1511	0.653915
1512	0.653989
1513	0.654323
1514	0.653689
1515	0.653753
1516	0.654073
1517	0.654147
1518	0.654349
1519	0.653886
1520	0.653429
1521	0.653494
1522	0.653483
1523	0.653028
1524	0.653093
1525	0.652766
1526	0.653083
1527	0.653365
1528	0.653566
1529	0.653766
1530	0.653756
1531	0.65383
1532	0.654028
1533	0.654342
1534	0.654621
1535	0.654063
1536	0.653737
1537	0.653934
1538	0.653377
1539	0.653367
1540	0.653441
1541	0.653431
1542	0.653074
1543	0.65263
1544	0.652942
1545	0.653219
1546	0.653292
1547	0.653282
1548	0.65277
1549	0.652761
1550	0.652751
1551	0.652823
1552	0.652895
1553	0.653171
1554	0.653365
1555	0.653355
1556	0.652868
1557	0.652554
1558	0.652085
1559	0.652157
1560	0.652466
1561	0.652083
1562	0.652277
1563	0.652585
1564	0.652263
1565	0.651794
1566	0.651785
1567	0.651343
1568	0.651024
1569	0.650709
1570	0.651015
1571	0.651087
1572	0.651079
1573	0.651151
1574	0.651472
1575	0.651022
1576	0.650536
1577	0.650853
1578	0.651157
1579	0.651427
1580	0.651497
1581	0.651566
1582	0.651082
1583	0.651152
1584	0.651144
1585	0.651214
1586	0.651516
1587	0.651584
1588	0.651887
1589	0.651326
1590	0.651395
1591	0.651696
1592	0.651763
1593	0.651757
1594	0.651825
1595	0.652141
1596	0.652208
1597	0.652474
1598	0.652467
1599	0.652533
1600	0.652723
1601	0.652789
1602	0.652256
1603	0.652249
1604	0.651693
1605	0.651686
1606	0.651876
1607	0.651433
1608	0.65099
1609	0.651287
1610	0.651353
1611	0.651347
1612	0.65134
1613	0.651528
1614	0.651209
1615	0.650776
1616	0.650842
1617	0.650836
1618	0.651024
1619	0.651318
1620	0.651311
1621	0.651381
1622	0.651374
1623	0.651444
1624	0.651631
1625	0.651816
1626	0.651365
1627	0.65143
1628	0.651722
1629	0.651906
1630	0.65209
1631	0.652154
1632	0.652218
1633	0.65185
1634	0.651913
1635	0.652173
1636	0.652235
1637	0.652417
1638	0.652487
1639	0.652745
1640	0.652431
1641	0.652494
1642	0.652784
1643	0.652965
1644	0.653254
1645	0.653543
1646	0.653826
1647	0.653305
1648	0.653591
1649	0.653586
1650	0.653647
1651	0.653901
1652	0.653563
1653	0.653624
1654	0.653693
1655	0.653871
1656	0.654048
1657	0.654043
1658	0.654038
1659	0.654214
1660	0.653886
1661	0.654171
1662	0.653709
1663	0.653347
1664	0.652929
1665	0.652999
1666	0.652577
1667	0.65215
1668	0.652212
1669	0.652495
1670	0.652556
1671	0.652731
1672	0.653013
1673	0.653187
1674	0.652738
1675	0.652413
1676	0.65241
1677	0.651952
1678	0.651504
1679	0.651678
1680	0.651851
1681	0.651555
1682	0.651856
1683	0.652027
1684	0.652308
1685	0.651996
1686	0.652274
1687	0.651965
1688	0.65151
1689	0.651758
1690	0.652036
1691	0.651474
1692	0.651163
1693	0.651161
1694	0.651439
1695	0.651436
1696	0.651014
1697	0.651076
1698	0.65066
1699	0.650831
1700	0.651107
1701	0.651168
1702	0.651443
1703	0.651717
1704	0.651388
1705	0.650954
1706	0.651242
1707	0.651411
1708	0.650909
1709	0.651181
1710	0.650748
1711	0.650916
1712	0.651202
1713	0.651262
1714	0.651429
1715	0.651073
1716	0.651072
1717	0.651132
1718	0.650826
1719	0.650886
1720	0.650959
1721	0.650521
1722	0.650763
1723	0.651031
1724	0.650622
1725	0.650622
1726	0.650125
1727	0.650366
1728	0.649951
1729	0.65019
1730	0.649695
1731	0.649254
1732	0.649327
1733	0.649327
1734	0.648834
1735	0.648429
1736	0.648717
1737	0.648778
1738	0.649049
1739	0.649049
1740	0.649317
1741	0.649482
1742	0.649759
1743	0.650025
1744	0.650293
1745	0.650456
1746	0.650516
1747	0.650589
1748	0.650275
1749	0.650335
1750	0.650335
1751	0.649926
1752	0.649985
1753	0.650276
1754	0.650276
1755	0.650512
1756	0.65057
1757	0.650628
1758	0.650628
1759	0.65089
1760	0.650577
1761	0.650291
1762	0.649892
1763	0.650055
1764	0.650216
1765	0.650477
1766	0.650637
1767	0.650797
1768	0.650798
1769	0.650855
1770	0.651115
1771	0.65063
1772	0.65063
1773	0.650319
1774	0.649793
1775	0.650025
1776	0.649733
1777	0.649808
1778	0.65007
1779	0.650327
1780	0.650033
1781	0.649623
1782	0.649884
1783	0.650043
1784	0.650044
1785	0.650304
1786	0.650305
1787	0.650561
1788	0.650619
1789	0.650139
1790	0.65014
1791	0.650214
1792	0.650287
1793	0.649886
1794	0.649944
1795	0.649668
1796	0.649726
1797	0.649783
1798	0.649941
1799	0.650097
1800	0.65017
1801	0.649892
1802	0.650173
1803	0.650329
1804	0.650582
1805	0.650639
1806	0.650891
1807	0.650474
1808	0.65053
1809	0.650685
1810	0.650687
1811	0.65076
1812	0.650816
1813	0.650427
1814	0.650682
1815	0.650954
1816	0.651208
1817	0.65121
1818	0.651363
1819	0.651365
1820	0.651367
1821	0.651089
1822	0.650617
1823	0.650769
1824	0.650498
1825	0.650571
1826	0.650279
1827	0.650004
1828	0.649716
1829	0.649424
1830	0.649427
1831	0.649651
1832	0.649708
1833	0.649765
1834	0.649359
1835	0.649582
1836	0.649638
1837	0.649694
1838	0.649697
1839	0.649699
1840	0.649702
1841	0.649948
1842	0.6501
1843	0.650251
1844	0.650401
1845	0.649935
1846	0.649496
1847	0.649498
1848	0.649771
1849	0.65002
1850	0.650076
1851	0.650322
1852	0.650033
1853	0.650182
1854	0.650426
1855	0.650428
1856	0.65015
1857	0.649767
1858	0.65001
1859	0.650012
1860	0.649622
1861	0.649864
1862	0.649459
1863	0.649514
1864	0.649733
1865	0.649347
1866	0.649588
1867	0.649662
1868	0.649665
1869	0.649883
1870	0.649508
1871	0.649049
1872	0.648719
1873	0.648964
1874	0.649211
1875	0.649214
1876	0.649217
1877	0.648759
1878	0.648976
1879	0.6486
1880	0.648656
1881	0.648712
1882	0.648787
1883	0.648842
1884	0.648566
1885	0.648621
1886	0.648859
1887	0.648914
1888	0.648917
1889	0.648523
1890	0.648526
1891	0.648226
1892	0.647762
1893	0.647909
1894	0.64817
1895	0.648317
1896	0.648531
1897	0.648585
1898	0.648133
1899	0.648208
1900	0.647938
1901	0.647992
1902	0.648046
1903	0.647747
1904	0.6478
1905	0.647853
1906	0.647999
1907	0.647629
1908	0.647251
1909	0.647396
1910	0.647402
1911	0.646954
1912	0.647098
1913	0.646708
1914	0.646761
1915	0.646767
1916	0.64682
1917	0.646872
1918	0.646481
1919	0.646487
1920	0.646539
1921	0.646591
1922	0.646735
1923	0.646947
1924	0.647209
1925	0.647215
1926	0.647358
1927	0.647569
1928	0.64762
1929	0.647233
1930	0.647238
1931	0.647289
1932	0.647528
1933	0.647533
1934	0.64777
1935	0.647979
1936	0.648216
1937	0.648221
1938	0.647947
1939	0.647504
1940	0.647244
1941	0.646803
1942	0.646416
1943	0.646147
1944	0.646289
1945	0.646294
1946	0.646372
1947	0.646449
1948	0.646688
1949	0.646428
1950	0.646111
1951	0.64575
1952	0.646006
1953	0.646083
1954	0.646088
1955	0.645804
1956	0.645881
1957	0.645887
1958	0.645939
1959	0.646191
1960	0.64583
1961	0.645971
1962	0.645977
1963	0.64621
1964	0.646443
1965	0.646672
1966	0.646724
1967	0.6468
1968	0.646421
1969	0.646561
1970	0.646566
1971	0.646618
1972	0.64635
1973	0.646601
1974	0.646806
1975	0.646857
1976	0.646907
1977	0.647046
1978	0.647185
1979	0.646806
1980	0.646882
1981	0.646932
1982	0.646666
1983	0.646234
1984	0.646241
1985	0.646291
1986	0.646038
1987	0.646287
1988	0.646337
1989	0.646387
1990	0.646393
1991	0.646622
1992	0.646305
1993	0.645929
1994	0.646161
1995	0.646211
1996	0.646349
1997	0.646002
1998	0.646009
1999	0.64558
[truncated: 4,001 more rows]
