# Supplementary material for: Reconstructing the evolution history of networked complex systems
Source: Nat Commun. 2024 Apr 2;15:2849. doi: 10.1038/s41467-024-47248-x (PMC10987487; doi:10.1038/s41467-024-47248-x)
Supplement: Supplementary file 8 — Source Data [file 41467_2024_47248_MOESM8_ESM.zip › Source Data/figure4/figure4b_WTW_restored_increase.xls]

## Sheet: Sheet1
degree_x	degree_increase	cummulative_increase
1	2.2	2.2
2	4	6.2
4	2	8.2
5	7.69231	15.8923
6	8.27273	24.165
7	5.6	29.765
8	4.35714	34.1222
9	3.75	37.8722
10	2.85714	40.7293
11	0.5	41.2293
12	1.6	42.8293
13	6.5	49.3293
14	6.5	55.8293
15	9	64.8293
18	8	72.8293
19	5.66667	78.496
20	4.8	83.296
21	6	89.296
22	4.25	93.546
23	6.66667	100.213
24	3	103.213
25	5	108.213
26	2.5	110.713
27	4	114.713
28	4	118.713
29	1	119.713
31	1	120.713
32	0.5	121.213
33	0.142857	121.356
34	0	121.356
52	24	145.356
53	41	186.356
56	40	226.356
60	8	234.356
61	47	281.356
65	6	287.356
67	29	316.356
68	37	353.356
69	21	374.356
74	15	389.356
75	13	402.356
76	13.5	415.856
78	22.5	438.356
79	34	472.356
80	3	475.356
82	11	486.356
86	31	517.356
91	25	542.356
92	27	569.356
95	13	582.356
97	15	597.356
98	18	615.356
102	20	635.356
105	24	659.356
106	10	669.356
131	2	671.356
132	3	674.356
141	0	674.356
149	0	674.356
174	7	681.356
183	0	681.356
