# Supplementary material for: Reconstructing the evolution history of networked complex systems
Source: Nat Commun. 2024 Apr 2;15:2849. doi: 10.1038/s41467-024-47248-x (PMC10987487; doi:10.1038/s41467-024-47248-x)
Supplement: Supplementary file 8 — Source Data [file 41467_2024_47248_MOESM8_ESM.zip › Source Data/figure4/figure4a_fungi_restored_increase.xls]

## Sheet: Sheet1
degree_x	degree_increase	cummulative_increase
1	0.268025	0.268025
2	0.326347	0.594372
3	0.662222	1.25659
4	0.471014	1.72761
5	0.638298	2.36591
6	0.833333	3.19924
7	1.12069	4.31993
8	0.529412	4.84934
9	0.696429	5.54577
10	0.475	6.02077
11	0.415094	6.43586
12	0.533333	6.9692
13	0.863636	7.83283
14	0.333333	8.16617
15	1	9.16617
16	1.625	10.7912
17	0.4	11.1912
18	0.285714	11.4769
19	0.857143	12.334
20	0.416667	12.7507
21	0.1	12.8507
22	0.75	13.6007
23	0.6	14.2007
24	0.875	15.0757
25	0.7	15.7757
26	0.5	16.2757
27	0	16.2757
28	0.666667	16.9424
29	0.4	17.3424
30	1	18.3424
31	0	18.3424
32	1	19.3424
33	0	19.3424
34	0.333333	19.6757
35	0.333333	20.009
36	0	20.009
37	1	21.009
38	0	21.009
39	2	23.009
