# Supplementary material for: Reconstructing the evolution history of networked complex systems
Source: Nat Commun. 2024 Apr 2;15:2849. doi: 10.1038/s41467-024-47248-x (PMC10987487; doi:10.1038/s41467-024-47248-x)
Supplement: Supplementary file 8 — Source Data [file 41467_2024_47248_MOESM8_ESM.zip › Source Data/figure4/figure4b_WTW_real_increase.xls]

## Sheet: Sheet1
degree_x	degree_increase	cummulative_increase
2	5.25	5.25
3	5.35714	10.6071
4	3.8	14.4071
5	5.2	19.6071
6	6.85714	26.4643
7	5.75	32.2143
8	4.66667	36.881
9	7.5	44.381
10	4.75	49.131
11	7	56.131
12	3	59.131
13	7.5	66.631
14	3	69.631
15	4.71429	74.3452
16	6	80.3452
17	10	90.3452
18	6	96.3452
19	2.5	98.8452
20	0.666667	99.5119
22	2.33333	101.845
23	0.5	102.345
24	2	104.345
25	3	107.345
26	1.5	108.845
27	1.5	110.345
28	1	111.345
29	0.666667	112.012
31	0.5	112.512
32	0	112.512
33	0	112.512
34	0	112.512
42	43	155.512
53	23	178.512
55	38	216.512
59	12	228.512
61	25	253.512
62	30	283.512
63	30	313.512
64	24.5	338.012
65	25	363.012
66	2	365.012
69	14	379.012
74	42	421.012
77	19	440.012
78	30	470.012
82	12	482.012
83	22	504.012
86	30	534.012
87	29	563.012
89	20	583.012
92	20	603.012
95	12	615.012
100	8	623.012
101	16	639.012
104	9	648.012
105	24	672.012
112	8.5	680.512
116	17	697.512
123	12	709.512
137	12	721.512
138	3	724.512
174	7	731.512
177	6	737.512
