# Supplementary material for: Reconstructing the evolution history of networked complex systems
Source: Nat Commun. 2024 Apr 2;15:2849. doi: 10.1038/s41467-024-47248-x (PMC10987487; doi:10.1038/s41467-024-47248-x)
Supplement: Supplementary file 8 — Source Data [file 41467_2024_47248_MOESM8_ESM.zip › Source Data/figure4/figure4g_fungi_generatedPA.xls]

## Sheet: Sheet1
n_edges	modularity
1	-0.5
2	-0.125
3	0.277778
4	0.125
5	0.02
6	0.208333
7	0.336735
8	0.429688
9	0.438272
10	0.395
11	0.458678
12	0.482639
13	0.517751
14	0.47449
15	0.515556
16	0.523438
17	0.543253
18	0.507716
19	0.533241
20	0.50125
21	0.50907
22	0.517562
23	0.535917
24	0.556424
25	0.5288
26	0.533284
27	0.535665
28	0.510204
29	0.524376
30	0.532222
31	0.509365
32	0.51123
33	0.511938
34	0.528979
35	0.516735
36	0.516975
37	0.528123
38	0.535319
39	0.541091
40	0.545625
41	0.554432
42	0.557823
43	0.560303
44	0.561983
45	0.569383
46	0.554348
47	0.555908
48	0.556858
49	0.548313
50	0.549
51	0.549212
52	0.549001
53	0.548416
54	0.540295
55	0.539669
56	0.543208
57	0.552632
58	0.55544
59	0.554869
60	0.554028
61	0.552943
62	0.551639
63	0.559965
64	0.566528
65	0.572426
66	0.581612
67	0.586656
68	0.585316
69	0.583806
70	0.582143
71	0.580341
72	0.578414
73	0.581629
74	0.589573
75	0.596
76	0.58492
77	0.578428
78	0.57265
79	0.578273
80	0.576875
81	0.57537
82	0.573766
83	0.567644
84	0.566114
85	0.564498
86	0.5697
87	0.568041
88	0.572766
89	0.577137
90	0.575494
91	0.578734
92	0.573665
93	0.577697
94	0.573789
95	0.576731
96	0.582791
97	0.581465
98	0.580071
99	0.571421
100	0.57725
101	0.569503
102	0.568195
103	0.559289
104	0.558016
105	0.550023
106	0.541518
107	0.536597
108	0.539566
109	0.533793
110	0.528967
111	0.523496
112	0.5228
113	0.522046
114	0.515043
115	0.508771
116	0.502638
117	0.495252
118	0.49465
119	0.493998
120	0.48684
121	0.486203
122	0.48065
123	0.474354
124	0.467579
125	0.462144
126	0.459971
127	0.454647
128	0.449371
129	0.444144
130	0.441302
131	0.437941
132	0.443096
133	0.440302
134	0.435203
135	0.430151
136	0.426822
137	0.421866
138	0.416955
139	0.413721
140	0.411556
141	0.40833
142	0.412765
143	0.407991
144	0.40326
145	0.398573
146	0.395431
147	0.39229
148	0.389678
149	0.393698
150	0.389156
151	0.384654
152	0.382531
153	0.379939
154	0.375548
155	0.371197
156	0.366884
157	0.362611
158	0.360599
159	0.358095
160	0.361289
161	0.356931
162	0.352614
163	0.350145
164	0.348026
165	0.34382
166	0.340561
167	0.337319
168	0.335831
169	0.340482
170	0.338356
171	0.334872
172	0.332325
173	0.328411
174	0.3261
175	0.322253
176	0.31844
177	0.3213
178	0.31751
179	0.315346
180	0.313565
181	0.309865
182	0.312568
183	0.308892
184	0.305249
185	0.302936
186	0.301046
187	0.298922
188	0.296868
189	0.29939
190	0.297258
191	0.293783
192	0.290337
193	0.29276
194	0.289337
195	0.285943
196	0.282578
197	0.280438
198	0.277127
199	0.275485
200	0.273588
201	0.271862
202	0.269974
203	0.272222
204	0.269031
205	0.265866
206	0.262725
207	0.260858
208	0.258529
209	0.25621
210	0.2539
211	0.252712
212	0.251936
213	0.249653
214	0.24786
215	0.247074
216	0.246046
217	0.24527
218	0.248664
219	0.246409
220	0.244163
221	0.247446
222	0.245648
223	0.243409
224	0.242656
225	0.241807
226	0.240034
227	0.237837
228	0.23664
229	0.235579
230	0.233412
231	0.231255
232	0.229108
233	0.22697
234	0.229929
235	0.229081
236	0.227386
237	0.226139
238	0.224631
239	0.222204
240	0.220712
241	0.219065
242	0.217992
243	0.215626
244	0.215424
245	0.213928
246	0.212431
247	0.210936
248	0.209442
249	0.207803
250	0.206168
251	0.209513
252	0.212798
253	0.211127
254	0.210684
255	0.20902
256	0.208229
257	0.20696
258	0.206455
259	0.204812
260	0.20355
261	0.20192
262	0.201387
263	0.199764
264	0.198146
265	0.196533
266	0.195757
267	0.197085
268	0.195478
269	0.193461
270	0.191454
271	0.189458
272	0.188156
273	0.186625
274	0.187916
275	0.189183
276	0.190427
277	0.191649
278	0.18969
279	0.188063
280	0.187513
281	0.185896
282	0.184718
283	0.18354
284	0.182987
285	0.182228
286	0.181739
287	0.180566
288	0.179392
289	0.181936
290	0.181159
291	0.179975
292	0.178176
293	0.176385
294	0.174603
295	0.17345
296	0.172702
297	0.170946
298	0.169621
299	0.16907
300	0.168511
301	0.168243
302	0.166928
303	0.166574
304	0.165864
305	0.164187
306	0.162518
307	0.160856
308	0.159918
309	0.159005
310	0.157955
311	0.156326
312	0.155402
313	0.157279
314	0.15566
315	0.154447
316	0.157076
317	0.156141
318	0.155626
319	0.154691
320	0.15417
321	0.153914
322	0.152709
323	0.152062
324	0.151135
325	0.150485
326	0.149959
327	0.148772
328	0.148121
329	0.150548
330	0.150188
331	0.148999
332	0.148076
333	0.147152
334	0.146612
335	0.145952
336	0.145032
337	0.144111
338	0.142953
339	0.142037
340	0.14112
341	0.139976
342	0.139329
343	0.138968
344	0.138656
345	0.137522
346	0.136874
347	0.136555
348	0.135656
349	0.135368
350	0.134037
351	0.135774
352	0.13749
353	0.136908
354	0.136156
355	0.137834
356	0.137274
357	0.136368
358	0.13505
359	0.134151
360	0.133403
361	0.13255
362	0.131254
363	0.130251
364	0.132434
365	0.131582
366	0.130729
367	0.129728
368	0.129131
369	0.131253
370	0.130398
371	0.129398
372	0.129112
373	0.128115
374	0.12712
375	0.126279
376	0.125439
377	0.124454
378	0.123247
379	0.122569
380	0.121918
381	0.120948
382	0.119761
383	0.118577
384	0.117778
385	0.116849
386	0.118111
387	0.117471
388	0.116544
389	0.115602
390	0.116838
391	0.115894
392	0.115297
393	0.114358
394	0.113604
395	0.112851
396	0.112587
397	0.112065
398	0.111313
399	0.113256
400	0.112328
401	0.111573
402	0.11065
403	0.109898
404	0.108981
405	0.11087
406	0.109949
407	0.108869
408	0.108285
409	0.109483
410	0.108891
411	0.10782
412	0.106914
413	0.10601
414	0.105107
415	0.10628
416	0.1057
417	0.105162
418	0.106313
419	0.105485
420	0.104657
421	0.105791
422	0.104897
423	0.103862
424	0.102831
425	0.101949
426	0.101068
427	0.102181
428	0.101371
429	0.102469
430	0.10159
431	0.102675
432	0.102021
433	0.101843
434	0.101393
435	0.100521
436	0.102285
437	0.101629
438	0.10337
439	0.103128
440	0.102252
441	0.101378
442	0.100722
443	0.0998527
444	0.101549
445	0.101088
446	0.102154
447	0.101384
448	0.100516
449	0.0998681
450	0.0993333
451	0.0983869
452	0.0978738
453	0.0972326
454	0.0964821
455	0.0956358
456	0.0948898
457	0.095921
458	0.0969423
459	0.0979538
460	0.097025
461	0.0962775
462	0.0955309
463	0.0965275
464	0.0956915
465	0.0947763
466	0.0957607
467	0.0967357
468	0.0959918
469	0.0954556
470	0.0964169
471	0.0957871
472	0.0952784
473	0.0947553
474	0.0941289
475	0.0936089
476	0.0958023
477	0.0949066
478	0.0945449
479	0.0959985
480	0.0951042
481	0.0945535
482	0.0940023
483	0.0935363
484	0.0949602
485	0.0946923
486	0.0942205
487	0.0933385
488	0.0924588
489	0.0919116
490	0.0915473
491	0.0910005
492	0.090536
493	0.0919136
494	0.0932793
495	0.0924069
496	0.0920347
497	0.0912801
498	0.0922163
499	0.0915418
500	0.09079
501	0.0900395
502	0.0891851
503	0.0887024
504	0.0896223
505	0.0888776
506	0.0882161
507	0.0877634
508	0.0873097
509	0.0865733
510	0.087476
511	0.0868199
512	0.0860863
513	0.0854337
514	0.0847818
515	0.0844547
516	0.0840319
517	0.0837034
518	0.0830563
519	0.0826345
520	0.0823058
521	0.0822425
522	0.0815993
523	0.0811779
524	0.080475
525	0.0819864
526	0.081281
527	0.0807964
528	0.0800943
529	0.0793933
530	0.0786935
531	0.0782147
532	0.0780959
533	0.0774
534	0.0788674
535	0.0783859
536	0.0798375
537	0.0793515
538	0.078865
539	0.0781699
540	0.077476
541	0.0767833
542	0.0765615
543	0.0760813
544	0.075393
545	0.0750678
546	0.0746756
547	0.0747454
548	0.0743513
549	0.0742184
550	0.0741802
551	0.0739919
552	0.0736699
553	0.0750583
554	0.0749146
555	0.074442
556	0.0742165
557	0.073744
558	0.0732712
559	0.0746285
560	0.0739573
561	0.0737987
562	0.0736471
563	0.072944
564	0.0738205
565	0.0746903
566	0.0741316
567	0.0736713
568	0.0731145
569	0.0739728
570	0.0733102
571	0.0726488
572	0.0734984
573	0.0743416
574	0.0751785
575	0.0744832
576	0.0737892
577	0.073406
578	0.0727152
579	0.0723405
580	0.0716528
581	0.0709664
582	0.0717885
583	0.0712438
584	0.0705603
585	0.069878
586	0.0711132
587	0.070874
588	0.0720967
589	0.0733106
590	0.0726242
591	0.0721883
592	0.0715052
593	0.0727032
594	0.072555
595	0.071872
596	0.0711905
597	0.0709438
598	0.0705851
599	0.0705698
600	0.0703958
601	0.0702199
602	0.0698861
603	0.0696146
604	0.0691006
605	0.0685868
606	0.0685663
607	0.0680528
608	0.0677818
609	0.0677576
610	0.0677385
611	0.0672263
612	0.0668747
613	0.0662827
614	0.0656917
615	0.0650459
616	0.0644581
617	0.0652527
618	0.0646097
619	0.0653981
620	0.0647555
621	0.0646508
622	0.0647222
623	0.0648818
624	0.0645327
625	0.0643674
626	0.0642563
627	0.066
628	0.0656632
629	0.0653256
630	0.0651701
631	0.0648318
632	0.0649648
633	0.0646249
634	0.0642844
635	0.0641255
636	0.0637287
637	0.0644948
638	0.0640091
639	0.063668
640	0.0631042
641	0.0638616
642	0.0646138
643	0.0639958
644	0.0647424
645	0.0641788
646	0.0636963
647	0.0633013
648	0.0640396
649	0.0647731
650	0.0642118
651	0.0649397
652	0.0643784
653	0.0640723
654	0.064793
655	0.065509
656	0.0648993
657	0.06561
658	0.0663161
659	0.0670177
660	0.0668733
661	0.0663129
662	0.0657533
663	0.0656677
664	0.0651095
665	0.0647589
666	0.0642027
667	0.0639789
668	0.0636295
669	0.0648135
670	0.0642582
671	0.0640313
672	0.0639405
673	0.063712
674	0.0648769
675	0.0643226
676	0.0641719
677	0.0638199
678	0.0634675
679	0.0629174
680	0.0640625
681	0.0652006
682	0.0646473
683	0.064292
684	0.0640571
685	0.0639
686	0.063545
687	0.0634353
688	0.0633313
689	0.0629759
690	0.0628166
691	0.0625648
692	0.0624697
693	0.0619106
694	0.0613523
695	0.0609999
696	0.0604439
697	0.0601944
698	0.0599441
699	0.059391
700	0.0592704
701	0.0587188
702	0.0581682
703	0.0580736
704	0.0591194
705	0.0588683
706	0.0586013
707	0.0585057
708	0.0582378
709	0.0578926
710	0.057799
711	0.0572845
712	0.0569402
713	0.0580258
714	0.057679
715	0.0573319
716	0.0572606
717	0.0569133
718	0.0579828
719	0.0574705
720	0.0573225
721	0.0571011
722	0.0570131
723	0.0580262
724	0.057495
725	0.0585008
726	0.0579689
727	0.0577234
728	0.0575989
729	0.0574692
730	0.0584603
731	0.0583622
732	0.0580116
733	0.0577631
734	0.0576328
735	0.0573122
736	0.0571686
737	0.0578568
738	0.0574651
739	0.0569416
740	0.0576242
741	0.0572329
742	0.0579106
743	0.0576371
744	0.0573161
745	0.0568281
746	0.0564386
747	0.0565224
748	0.0564071
749	0.0561683
750	0.0561102
751	0.0558705
752	0.0557794
753	0.0557187
754	0.0558911
755	0.0557967
756	0.0555547
757	0.0554586
758	0.0553933
759	0.0554896
760	0.0553904
761	0.0552898
762	0.0550458
763	0.0549763
764	0.0550663
765	0.0545961
766	0.0541264
767	0.0538001
768	0.0536007
769	0.0532746
770	0.0529482
771	0.0526217
772	0.0536181
773	0.0546091
774	0.0542786
775	0.0541852
776	0.0551666
777	0.0548342
778	0.0548635
779	0.054787
780	0.055715
781	0.0555995
782	0.0554753
783	0.0549888
784	0.0545028
785	0.0542748
786	0.0551889
787	0.0548566
788	0.0545242
789	0.0540407
790	0.0549455
791	0.0544615
792	0.0553603
793	0.0548757
794	0.0545884
795	0.054554
796	0.0544178
797	0.0542483
798	0.0540779
799	0.0539066
800	0.0536195
801	0.0533322
802	0.0530446
803	0.0529071
804	0.0527687
805	0.0528514
806	0.0525633
807	0.0524231
808	0.0521349
809	0.0521963
810	0.0519075
811	0.0516184
812	0.0514117
813	0.0515531
814	0.0512363
815	0.0509195
816	0.0504569
817	0.0502255
818	0.0497957
819	0.0493663
820	0.0489374
821	0.0495808
822	0.0491517
823	0.0497912
824	0.0493338
825	0.0489058
826	0.0484503
827	0.0490848
828	0.0486578
829	0.0483324
830	0.048102
831	0.047822
832	0.0475417
833	0.0473678
834	0.0470444
835	0.0468436
836	0.0465205
837	0.0463466
838	0.0460239
839	0.0457012
840	0.0457462
841	0.0454232
842	0.0465285
843	0.046352
844	0.0461496
845	0.0459725
846	0.0459875
847	0.0459501
848	0.0470377
849	0.0467119
850	0.0463862
851	0.0460604
852	0.0459358
853	0.0458619
854	0.0454535
855	0.0450457
856	0.0446382
857	0.044353
858	0.0441749
859	0.0437693
860	0.043364
861	0.0442602
862	0.0438541
863	0.0437773
864	0.0435984
865	0.0431936
866	0.0430145
867	0.0428349
868	0.0425524
869	0.0422698
870	0.0419871
871	0.0415862
872	0.0411858
873	0.0407857
874	0.0407108
875	0.0404304
876	0.0413011
877	0.0409015
878	0.0406202
879	0.0402218
880	0.0410847
881	0.0416962
882	0.0423049
883	0.0419045
884	0.0416537
885	0.042258
886	0.0418582
887	0.0414537
888	0.0420541
889	0.0426517
890	0.0424448
891	0.043487
892	0.0433047
893	0.0429996
894	0.0430136
895	0.042837
896	0.0426542
897	0.0424709
898	0.0434962
899	0.0431904
900	0.0428846
901	0.0428972
902	0.0427118
903	0.0425333
904	0.0423474
905	0.0420427
906	0.0421132
907	0.041914
908	0.0417144
909	0.0415143
910	0.0414406
911	0.0413594
912	0.0414256
913	0.0413427
914	0.0413487
915	0.0411472
916	0.0421444
917	0.0418426
918	0.041869
919	0.0416921
920	0.0415076
921	0.0412064
922	0.0410218
923	0.040845
924	0.0404614
925	0.0400865
926	0.0397877
927	0.0394063
928	0.0399868
929	0.0397507
930	0.0403278
931	0.0399545
932	0.0395816
933	0.040155
934	0.0411283
935	0.0408287
936	0.0406485
937	0.0406108
938	0.0403117
939	0.0401312
940	0.0398325
941	0.0398433
942	0.0396703
943	0.0394968
944	0.0393228
945	0.0390252
946	0.0388511
947	0.0386766
948	0.0385016
949	0.038205
950	0.0380299
951	0.0389717
952	0.0386741
953	0.0396104
954	0.0393115
955	0.0391267
956	0.038762
957	0.0384021
958	0.0380425
959	0.0386047
960	0.0391645
961	0.0388042
962	0.0393611
963	0.0391904
964	0.0397441
965	0.0396816
966	0.039495
967	0.039308
968	0.0401052
969	0.039745
970	0.0396801
971	0.0393205
972	0.0392164
973	0.0388575
974	0.0384989
975	0.0383947
976	0.0391801
977	0.0388212
978	0.0386483
979	0.038475
980	0.0383012
981	0.0381271
982	0.0380603
983	0.037704
984	0.0373481
985	0.0371136
986	0.0367585
987	0.0364038
988	0.0371733
989	0.0369995
990	0.0377645
991	0.0374088
992	0.0370535
993	0.0368192
994	0.0367502
995	0.0364087
996	0.0361748
997	0.0359408
998	0.0356008
999	0.0355516
1000	0.035212
1001	0.034979
1002	0.0346298
1003	0.0343973
1004	0.0340491
1005	0.0337011
1006	0.0333536
1007	0.0331853
1008	0.0330826
1009	0.0329139
1010	0.0325679
1011	0.0322222
1012	0.0319931
1013	0.0316483
1014	0.0313039
1015	0.0313135
1016	0.0310461
1017	0.0308792
1018	0.0307119
1019	0.0304451
1020	0.0302778
1021	0.0300113
1022	0.0298607
1023	0.0298855
1024	0.0298924
1025	0.0298651
1026	0.0295989
1027	0.0303661
1028	0.0301429
1029	0.0298218
1030	0.0305839
1031	0.0313431
1032	0.0310204
1033	0.0317757
1034	0.0316881
1035	0.0315326
1036	0.0322823
1037	0.032056
1038	0.0318295
1039	0.03174
1040	0.0316499
1041	0.0313279
1042	0.0311021
1043	0.0318422
1044	0.0317505
1045	0.031709
1046	0.031482
1047	0.031161
1048	0.0308403
1049	0.0305198
1050	0.0304812
1051	0.0304467
1052	0.0303094
1053	0.0303353
1054	0.0301949
1055	0.030153
1056	0.0298349
1057	0.0297776
1058	0.0295543
1059	0.0293309
1060	0.0290143
1061	0.0286981
1062	0.0286077
1063	0.0293274
1064	0.0300443
1065	0.0297269
1066	0.0296338
1067	0.02941
1068	0.0293164
1069	0.0290004
1070	0.0297096
1071	0.0294854
1072	0.029427
1073	0.0291111
1074	0.0290522
1075	0.0287368
1076	0.0286778
1077	0.0285311
1078	0.028476
1079	0.0283288
1080	0.0282686
1081	0.0282078
1082	0.0280587
1083	0.0279093
1084	0.0278612
1085	0.0278201
1086	0.0275132
1087	0.0274237
1088	0.0273666
1089	0.027146
1090	0.0269253
1091	0.0276229
1092	0.0283178
1093	0.0280953
1094	0.0287859
1095	0.0286921
1096	0.028385
1097	0.0290712
1098	0.0297548
1099	0.0297135
1100	0.0297421
1101	0.0304289
1102	0.0301242
1103	0.0298995
1104	0.0305821
1105	0.0312623
1106	0.0310357
1107	0.0308826
1108	0.030578
1109	0.031253
1110	0.0310263
1111	0.0307217
1112	0.0304174
1113	0.0303216
1114	0.0301496
1115	0.0299773
1116	0.0296767
1117	0.0295546
1118	0.0294298
1119	0.029128
1120	0.0296421
1121	0.0293401
1122	0.0291131
1123	0.028974
1124	0.0287472
1125	0.0285203
1126	0.0282232
1127	0.0287321
1128	0.0284348
1129	0.0282982
1130	0.0280014
1131	0.028507
1132	0.0282085
1133	0.0279102
1134	0.0277401
1135	0.0276151
1136	0.0274766
1137	0.0279775
1138	0.0278342
1139	0.0286402
1140	0.0284953
1141	0.0282695
1142	0.0280436
1143	0.0278178
1144	0.0276733
1145	0.0276547
1146	0.027429
1147	0.0274409
1148	0.0272152
1149	0.0269895
1150	0.0277811
1151	0.027694
1152	0.0275483
1153	0.0273403
1154	0.0270486
1155	0.0269032
1156	0.0275556
1157	0.0272637
1158	0.0270559
1159	0.0277046
1160	0.0274959
1161	0.0272045
1162	0.0269133
1163	0.0267055
1164	0.0264976
1165	0.0264529
1166	0.026163
1167	0.0261189
1168	0.0267588
1169	0.0266124
1170	0.0266247
1171	0.0264778
1172	0.0263406
1173	0.026203
1174	0.0262139
1175	0.0260759
1176	0.0259375
1177	0.0257195
1178	0.0256997
1179	0.0257215
1180	0.0255745
1181	0.0254359
1182	0.025297
1183	0.0252757
1184	0.0250714
1185	0.0247973
1186	0.0246585
1187	0.0245193
1188	0.0244834
1189	0.0242799
1190	0.024201
1191	0.0241593
1192	0.0241114
1193	0.0241272
1194	0.0240914
1195	0.0241788
1196	0.0249333
1197	0.0247193
1198	0.0245052
1199	0.0243656
1200	0.0251146
1201	0.0257508
1202	0.0263849
1203	0.0270168
1204	0.0268126
1205	0.0267754
1206	0.0265041
1207	0.026233
1208	0.0268598
1209	0.0274845
1210	0.028107
1211	0.0287275
1212	0.0293459
1213	0.0290719
1214	0.0289854
1215	0.0289278
1216	0.0286544
1217	0.0286033
1218	0.0285162
1219	0.0283103
1220	0.0280378
1221	0.0278323
1222	0.0284417
1223	0.029049
1224	0.0289018
1225	0.0295064
1226	0.0293581
1227	0.0299599
1228	0.0298693
1229	0.029596
1230	0.0293886
1231	0.0291158
1232	0.0297129
1233	0.0295052
1234	0.0292975
1235	0.0290252
1236	0.0289344
1237	0.0288749
1238	0.0286032
1239	0.0283316
1240	0.028922
1241	0.0296475
1242	0.029498
1243	0.0293483
1244	0.0291984
1245	0.0290592
1246	0.0290242
1247	0.0290452
1248	0.0287858
1249	0.0285801
1250	0.029184
1251	0.0289246
1252	0.0286653
1253	0.0284062
1254	0.0284693
1255	0.0283795
1256	0.0282894
1257	0.0281988
1258	0.0282766
1259	0.0283948
1260	0.0283488
1261	0.0282504
1262	0.0282037
1263	0.0281663
1264	0.0281856
1265	0.0281473
1266	0.0280994
1267	0.0282043
1268	0.0281648
1269	0.0279105
1270	0.0283837
1271	0.0281205
1272	0.0278665
1273	0.0277558
1274	0.0275021
1275	0.027972
1276	0.0277181
1277	0.027522
1278	0.0281121
1279	0.0287002
1280	0.0284988
1281	0.0282974
1282	0.0280437
1283	0.0277901
1284	0.0277374
1285	0.0275368
1286	0.0274015
1287	0.0272011
1288	0.027154
1289	0.0269536
1290	0.0267018
1291	0.0266458
1292	0.0272144
1293	0.0277812
1294	0.0277341
1295	0.0274769
1296	0.0272199
1297	0.0269631
1298	0.0275258
1299	0.0273847
1300	0.0271361
1301	0.0275995
1302	0.0273427
1303	0.0274592
1304	0.0273624
1305	0.0274676
1306	0.0274862
1307	0.0273886
1308	0.0273479
1309	0.0278074
1310	0.0282655
1311	0.0281724
1312	0.028137
1313	0.0280431
1314	0.0279489
1315	0.0284038
1316	0.0281487
1317	0.0286018
1318	0.0283466
1319	0.0281576
1320	0.0279686
1321	0.0277223
1322	0.0281724
1323	0.0280727
1324	0.0278264
1325	0.0275728
1326	0.0273194
1327	0.0277666
1328	0.0275782
1329	0.0273898
1330	0.0272014
1331	0.0271837
1332	0.0270569
1333	0.0269223
1334	0.0269039
1335	0.0275807
1336	0.0273296
1337	0.0270787
1338	0.0269703
1339	0.0274131
1340	0.0273171
1341	0.0270747
1342	0.0268245
1343	0.0265828
1344	0.0270227
1345	0.0268976
1346	0.027461
1347	0.0272733
1348	0.0270315
1349	0.0269944
1350	0.0275542
1351	0.0274279
1352	0.0271861
1353	0.0271388
1354	0.0268972
1355	0.0266557
1356	0.0272108
1357	0.0270236
1358	0.0269802
1359	0.0267389
1360	0.0264976
1361	0.0270488
1362	0.0268072
1363	0.0266204
1364	0.0265461
1365	0.0263052
1366	0.0267399
1367	0.0264988
1368	0.0262562
1369	0.0260138
1370	0.0264463
1371	0.0262058
1372	0.0259655
1373	0.0258619
1374	0.0258139
1375	0.0257674
1376	0.0256634
1377	0.0264964
1378	0.0265164
1379	0.0264774
1380	0.026438
1381	0.0263971
1382	0.0263571
1383	0.0264259
1384	0.0263851
1385	0.0262884
1386	0.0263879
1387	0.0263532
1388	0.0263181
1389	0.0262276
1390	0.026251
1391	0.0262148
1392	0.0261782
1393	0.0259958
1394	0.0259076
1395	0.0256716
1396	0.0254945
1397	0.0253173
1398	0.0250816
1399	0.0248467
1400	0.024612
1401	0.0250359
1402	0.0254586
1403	0.0252232
1404	0.0249884
1405	0.0247537
1406	0.0245777
1407	0.0249979
1408	0.0247634
1409	0.0245872
1410	0.0252344
1411	0.0251143
1412	0.0249939
1413	0.0249806
1414	0.024883
1415	0.0248416
1416	0.0247998
1417	0.0247631
1418	0.0248323
1419	0.0247065
1420	0.025123
1421	0.0250215
1422	0.0254364
1423	0.0252043
1424	0.0250287
1425	0.0254417
1426	0.0253475
1427	0.0257589
1428	0.0255269
1429	0.025295
1430	0.0257047
1431	0.0255286
1432	0.0252969
1433	0.0250654
1434	0.025029
1435	0.0248569
1436	0.0246259
1437	0.0244541
1438	0.0243858
1439	0.0242848
1440	0.0240545
1441	0.0238266
1442	0.0236536
1443	0.0234261
1444	0.023197
1445	0.0229681
1446	0.022796
1447	0.023201
1448	0.0229722
1449	0.0227436
1450	0.0226197
1451	0.0230227
1452	0.0235407
1453	0.0234979
1454	0.0240138
1455	0.0245283
1456	0.0250413
1457	0.0248159
1458	0.0245907
1459	0.0249906
1460	0.0248189
1461	0.0246472
1462	0.0244224
1463	0.0248203
1464	0.0245953
1465	0.0245028
1466	0.0248988
1467	0.0246702
1468	0.0245459
1469	0.024456
1470	0.0248498
1471	0.0246215
1472	0.0243933
1473	0.0249109
1474	0.0254272
1475	0.0252026
1476	0.0251398
1477	0.0251003
1478	0.0256134
1479	0.026125
1480	0.0266353
1481	0.0271442
1482	0.0276517
1483	0.0276087
1484	0.0275654
1485	0.027397
1486	0.0272849
1487	0.0271167
1488	0.0276199
1489	0.0276325
1490	0.0275661
1491	0.0273416
1492	0.0273087
1493	0.0278101
1494	0.02831
1495	0.0280849
1496	0.0285831
1497	0.0284138
1498	0.0281887
1499	0.0282792
1500	0.0282373
1501	0.0281951
1502	0.028099
1503	0.0279304
1504	0.0277063
1505	0.0274823
1506	0.0273142
1507	0.027146
1508	0.0269779
1509	0.0267549
1510	0.026532
1511	0.0263092
1512	0.0267997
1513	0.0268905
1514	0.0268007
1515	0.0267107
1516	0.0266759
1517	0.0266372
1518	0.0265468
1519	0.0264562
1520	0.0264764
1521	0.0264407
1522	0.0262745
1523	0.0262359
1524	0.0261253
1525	0.0259046
1526	0.0263899
1527	0.026169
1528	0.0266526
1529	0.0264314
1530	0.0264588
1531	0.0264256
1532	0.0263977
1533	0.0263569
1534	0.0262458
1535	0.0261346
1536	0.0266143
1537	0.0265462
1538	0.0270241
1539	0.0270158
1540	0.0269533
1541	0.0270093
1542	0.0269463
1543	0.0268299
1544	0.0267667
1545	0.0268223
1546	0.0268125
1547	0.0267428
1548	0.0267975
1549	0.0274735
1550	0.0274025
1551	0.0272849
1552	0.0272499
1553	0.0272743
1554	0.0272867
1555	0.0271986
1556	0.0272102
1557	0.0271688
1558	0.0270878
1559	0.0271115
1560	0.0271754
1561	0.0270938
1562	0.027012
1563	0.0269653
1564	0.0268025
1565	0.0267634
1566	0.0265483
1567	0.0263858
1568	0.0263393
1569	0.0262475
1570	0.0260331
1571	0.0259177
1572	0.0258022
1573	0.0256866
1574	0.0260624
1575	0.0264373
1576	0.0262232
1577	0.0260164
1578	0.0263899
1579	0.026183
1580	0.0260906
1581	0.0258771
1582	0.0256708
1583	0.0254578
1584	0.0252519
1585	0.02516
1586	0.0255306
1587	0.0253179
1588	0.0251054
1589	0.0248931
1590	0.024801
1591	0.0251697
1592	0.0255374
1593	0.0253321
1594	0.0253566
1595	0.02544
1596	0.0254996
1597	0.0254171
1598	0.0253344
1599	0.025307
1600	0.0253975
1601	0.0253142
1602	0.0252862
1603	0.0253087
1604	0.0253308
1605	0.025247
1606	0.0252181
1607	0.0251341
1608	0.0250499
1609	0.0251419
1610	0.0251626
1611	0.0250778
1612	0.0250479
1613	0.0250234
1614	0.0249926
1615	0.0248406
1616	0.0247372
1617	0.0247569
1618	0.0246594
1619	0.0244521
1620	0.0249101
1621	0.0248736
1622	0.0247829
1623	0.0246698
1624	0.0245566
1625	0.0244976
1626	0.02514
1627	0.025026
1628	0.0249383
1629	0.0252977
1630	0.0251466
1631	0.0249466
1632	0.0253046
1633	0.0250985
1634	0.0248987
1635	0.0248077
1636	0.0246937
1637	0.0246027
1638	0.0244523
1639	0.0242473
1640	0.0240424
1641	0.0238377
1642	0.0237473
1643	0.0235976
1644	0.0233998
1645	0.0232867
1646	0.0230829
1647	0.02297
1648	0.022883
1649	0.0226796
1650	0.0230323
1651	0.0229923
1652	0.022952
1653	0.0230403
1654	0.023019
1655	0.022956
1656	0.0228996
1657	0.0228909
1658	0.0228342
1659	0.0228905
1660	0.022881
1661	0.0228173
1662	0.0227532
1663	0.0226404
1664	0.0226912
1665	0.023042
1666	0.0229507
1667	0.0228527
1668	0.0227545
1669	0.022554
1670	0.02252
1671	0.0224218
1672	0.0222217
1673	0.0220772
1674	0.0225222
1675	0.0223221
1676	0.0221775
1677	0.0219777
1678	0.0224207
1679	0.0228626
1680	0.022832
1681	0.022733
1682	0.0225329
1683	0.022333
1684	0.0222226
1685	0.0221576
1686	0.0221722
1687	0.0222198
1688	0.0221444
1689	0.0221141
1690	0.0220257
1691	0.0218821
1692	0.0222293
1693	0.0225757
1694	0.0224915
1695	0.0228367
1696	0.0226379
1697	0.0225574
1698	0.0229013
1699	0.0232443
1700	0.0235865
1701	0.0233972
1702	0.023208
1703	0.0232219
1704	0.0232977
1705	0.0232642
1706	0.0231833
1707	0.0231488
1708	0.0231681
1709	0.0231871
1710	0.0231051
1711	0.0231568
1712	0.0232318
1713	0.0231542
1714	0.0231235
1715	0.0230457
1716	0.0230586
1717	0.0230178
1718	0.0234498
1719	0.0232529
1720	0.0231891
1721	0.0231476
1722	0.0235773
1723	0.0234954
1724	0.0235688
1725	0.0234865
1726	0.0234041
1727	0.0234536
1728	0.0234164
1729	0.0232769
1730	0.0230923
1731	0.0229078
1732	0.0228227
1733	0.0226836
1734	0.0224995
1735	0.0223154
1736	0.0221768
1737	0.022038
1738	0.0218993
1739	0.0217605
1740	0.0222065
1741	0.0220992
1742	0.0219918
1743	0.0220477
1744	0.0219401
1745	0.021877
1746	0.0217693
1747	0.0217599
1748	0.0216966
1749	0.0215887
1750	0.0215353
1751	0.0219589
1752	0.0223815
1753	0.022287
1754	0.0221489
1755	0.0225698
1756	0.0223776
1757	0.0221854
1758	0.0226048
1759	0.0230232
1760	0.0228306
1761	0.0232477
1762	0.023182
1763	0.0235978
1764	0.0236214
1765	0.0235479
1766	0.0234743
1767	0.0234005
1768	0.0233265
1769	0.0233789
1770	0.0233258
1771	0.0233784
1772	0.0231867
1773	0.0231208
1774	0.0229832
1775	0.023396
1776	0.0233758
1777	0.023899
1778	0.0238617
1779	0.0238241
1780	0.0237464
1781	0.0236685
1782	0.0236021
1783	0.0235067
1784	0.0239162
1785	0.0243247
1786	0.0242818
1787	0.0241438
1788	0.024103
1789	0.023965
1790	0.0237744
1791	0.0235839
1792	0.0234081
1793	0.0233263
1794	0.0232212
1795	0.0231445
1796	0.0229547
1797	0.0227796
1798	0.0225901
1799	0.0225117
1800	0.0224739
1801	0.0224359
1802	0.0224124
1803	0.0224846
1804	0.0225023
1805	0.0223138
1806	0.0222099
1807	0.0221299
1808	0.0219564
1809	0.0222826
1810	0.0221091
1811	0.0225121
1812	0.0224737
1813	0.0222857
1814	0.0220978
1815	0.0220047
1816	0.0218171
1817	0.0217787
1818	0.0222098
1819	0.0221739
1820	0.0222502
1821	0.0222227
1822	0.02218
1823	0.0227472
1824	0.0227378
1825	0.0226717
1826	0.0232365
1827	0.0231698
1828	0.023066
1829	0.0230145
1830	0.0229628
1831	0.0228958
1832	0.0228286
1833	0.0227356
1834	0.0226015
1835	0.0225582
1836	0.0223727
1837	0.0221873
1838	0.0220536
1839	0.0218685
1840	0.021735
1841	0.0216015
1842	0.0215614
1843	0.0219543
1844	0.0217695
1845	0.0215847
1846	0.0214513
1847	0.021491
1848	0.0215049
1849	0.0215716
1850	0.0216104
1851	0.021532
1852	0.022133
1853	0.0221047
1854	0.0221421
1855	0.0220972
1856	0.0220521
1857	0.0220067
1858	0.0219778
1859	0.0218985
1860	0.021732
1861	0.0220525
1862	0.0218696
1863	0.0217033
1864	0.0216024
1865	0.0215015
1866	0.0213761
1867	0.0218773
1868	0.0218022
1869	0.0217269
1870	0.0216356
1871	0.0215442
1872	0.0214186
1873	0.0213902
1874	0.0217768
1875	0.0217318
1876	0.0216618
1877	0.0215916
1878	0.0214664
1879	0.0213412
1880	0.0212663
1881	0.0211751
1882	0.0216701
1883	0.0215785
1884	0.022072
1885	0.0219461
1886	0.0219587
1887	0.0219712
1888	0.021879
1889	0.0216994
1890	0.02152
1891	0.0213406
1892	0.0212115
1893	0.0210324
1894	0.0209673
1895	0.0208383
1896	0.0206596
1897	0.020481
1898	0.0208619
1899	0.020733
1900	0.0205544
1901	0.0204892
1902	0.0203108
1903	0.0202773
1904	0.0202118
1905	0.0201146
1906	0.0204291
1907	0.0203058
1908	0.0201278
1909	0.0200046
1910	0.0203178
1911	0.0202205
1912	0.0200427
1913	0.0199768
1914	0.0197993
1915	0.0196399
1916	0.0195722
1917	0.0198835
1918	0.0197062
1919	0.019547
1920	0.0193879
1921	0.0193147
1922	0.0196246
1923	0.0195276
1924	0.0198366
1925	0.0198274
1926	0.0197641
1927	0.0198037
1928	0.0197062
1929	0.0196086
1930	0.0195451
1931	0.0194814
1932	0.0195277
1933	0.0194966
1934	0.0199794
1935	0.0198908
1936	0.0197687
1937	0.0197582
1938	0.0196876
1939	0.0196169
1940	0.019606
1941	0.0200152
1942	0.0199962
1943	0.0204042
1944	0.0203573
1945	0.0202331
1946	0.0206396
1947	0.0204822
1948	0.0204103
1949	0.020286
1950	0.0201289
1951	0.0200047
1952	0.0198806
1953	0.0197564
1954	0.0198252
1955	0.0197628
1956	0.0196426
1957	0.0201182
1958	0.0200302
1959	0.0199097
1960	0.0199278
1961	0.0199163
1962	0.0198443
1963	0.0197722
1964	0.0197873
1965	0.0198541
1966	0.0197803
1967	0.0198149
1968	0.0197733
1969	0.0197822
1970	0.0197562
1971	0.0196821
1972	0.0197158
1973	0.0196737
1974	0.0195994
1975	0.0195571
1976	0.0196162
1977	0.0195736
1978	0.0195813
1979	0.0196404
1980	0.0196476
1981	0.0196545
1982	0.02021
1983	0.0201346
1984	0.0201946
1985	0.0201189
1986	0.0200908
1987	0.0200203
1988	0.0199497
1989	0.0198556
1990	0.0197934
1991	0.0197548
1992	0.0197397
1993	0.0196528
1994	0.0201168
1995	0.0201221
1996	0.0200347
1997	0.0199158
1998	0.0199338
1999	0.0198622
[truncated: 3,998 more rows]
