# Supplementary material for: Reconstructing the evolution history of networked complex systems
Source: Nat Commun. 2024 Apr 2;15:2849. doi: 10.1038/s41467-024-47248-x (PMC10987487; doi:10.1038/s41467-024-47248-x)
Supplement: Supplementary file 8 — Source Data [file 41467_2024_47248_MOESM8_ESM.zip › Source Data/figure4/figure4c_interfaces_real_increase.xls]

## Sheet: Sheet1
degree_x	degree_increase	cummulative_increase
4	0.484375	0.484375
5	0.71978	1.20416
6	0.608	1.81216
7	0.759494	2.57165
8	1.23188	3.80353
9	0.92	4.72353
10	1.18519	5.90872
11	1.26316	7.17188
12	2.8125	9.98438
13	0.266667	10.251
14	2	12.251
15	2	14.251
16	1.11111	15.3622
17	6.6	21.9622
18	0.3	22.2622
19	2.42857	24.6907
20	2.4	27.0907
21	0.666667	27.7574
22	3.5	31.2574
23	2.5	33.7574
24	3.75	37.5074
25	4	41.5074
26	2.66667	44.1741
29	4	48.1741
31	0	48.1741
37	7	55.1741
50	4	59.1741
